# Supplementary material for: Multimodal knowledge expansion widget powered by plant protein phosphorylation database and ChatGPT
Source: Front Bioinform. 2025 Oct 15;5:1687687. doi: 10.3389/fbinf.2025.1687687 (PMC12568720; doi:10.3389/fbinf.2025.1687687)
Supplement: Supplementary file 1 [file Table2.xlsx]

## Sheet: Title
Supplementary_Table_2. Prompt-based retrieval for phosphorylation events on Arabidopsis, soybean, rice, and maize.

## Sheet: ChatGPT-4o_arabidopsis
LocusID	ChatGPT_phosphorylation_prediction_by_locusID	UniprotID	ChatGPT_phosphorylation_prediction_by_UniprotID	FullName	ChatGPT_phosphorylation_prediction_by_FullName	GeneSymbol	ChatGPT_phosphorylation_prediction_by_geneSymbol
AT1G16610	Yes	Q9SEE9	Yes	Serine/arginine-rich splicing factor SR45 (At-SR45) (AtSR45) (Serine/arginine-rich ribonucleoprotein 1)	Yes	SR45 RNPS1 At1g16610 F19K19.9	Yes
AT1G66480	Yes	Q6NLC8	Yes	Uncharacterized protein At1g66480	Yes	At1g66480 F28G11.8	Yes
AT2G28260	Yes	Q9SL29	Yes	Putative cyclic nucleotide-gated ion channel 15 (Cyclic nucleotide- and calmodulin-regulated ion channel 15)	Yes	CNGC15 At2g28260 T3B23.7	Yes
AT5G45275	Yes	F4KD53	Yes	Major facilitator superfamily protein	Yes	At5g45275	Yes
AT1G27340	Yes	Q9FZK1	Yes	F-box only protein 6	Yes	FBX6 At1g27340 F17L21.13	Yes
AT1G16010	Yes	Q9S9N4	Yes	Magnesium transporter MRS2-1 (Magnesium Transporter 2) (AtMGT2)	Yes	MRS2-1 MGT2 At1g16010 T24D18.11	Yes
AT1G28440	Yes	Q9SGP2	Yes	Receptor-like protein kinase HSL1 (EC 2.7.11.1) (Protein HAESA-LIKE1)	Yes	HSL1 At1g28440 F3M18.12	Yes
AT2G45310	Yes	O22141	Yes	UDP-glucuronate 4-epimerase 4 (EC 5.1.3.6) (UDP-glucuronic acid epimerase 4) (AtUGlcAE1)	Yes	GAE4 UGlcAE1 At2g45310 F4L23	Yes
AT5G42750	Yes	Q9FMZ0	Yes	BRI1 kinase inhibitor 1	Yes	BKI1 At5g42750 MJB21.13	Yes
AT1G76970	Yes	Q6NQK0	Yes	TOM1-like protein 4	Yes	TOL4 TOM1C At1g76970 F22K20.7 F22K20_7	Yes
AT5G47430	Yes	B9DFV2	Yes	E3 ubiquitin ligase PQT3-like (EC 2.3.2.27)	Yes	At5g47430 MQL5.29	Yes
AT1G24267	Yes	F4I978	Yes	BZIP transcription factor, putative (DUF1664)	Yes	At1g24267	Yes
AT4G03470	Yes	Q9M109	Yes	Ankyrin repeat family protein	Yes	At4g03470 F9H3.10 F9H3_10	Yes
AT5G43830	Yes	A0A178U6D3	Yes	DUF3700 domain-containing protein	Yes	At5g43830 AXX17_At5g41910 AN1_LOCUS24582 C24_LOCUS24415	Yes
AT5G67200	Yes	Q93Y06	Yes	Probable inactive receptor kinase At5g67200	Yes	At5g67200 K21H1.16	Yes
AT2G39970	Yes	O04200	Yes	Peroxisomal nicotinamide adenine dinucleotide carrier (Peroxisomal NAD carrier) (Peroxisomal membrane protein 38, (PMP36)) (AtPMP38) (Protein ABERRANT PEROXISOME MORPHOLOGY 3) (Solute carrier family 25 member 17)	Yes	PXN APEM3 At2g39970 T28M21.13	Yes
AT1G45207	Yes	A0A1P8AMX7	No	Remorin family protein	Yes	At1g45207	Yes
AT5G63490	Yes	Q9FMV3	Yes	CBS domain-containing protein CBSCBSPB1	Yes	CBSCBSPB1 At5g63490 MLE2.12	Yes
AT4G17140	Yes	F4JNE2	Yes	Pleckstrin homology (PH) domain-containing protein	Yes	DL4605C At4g17140 FCAALL.362	Yes
AT5G65950	Yes	A0A654GEF4	Yes	Trafficking protein particle complex subunit 11 domain-containing protein	Yes	At5g65950 AN1_LOCUS26926	Yes
AT4G34240	Yes	Q8W033	Yes	Aldehyde dehydrogenase family 3 member I1, chloroplastic (AtALDH3) (Ath-ALDH3) (EC 1.2.1.3)	Yes	ALDH3I1 ALDH3 At4g34240 F10M10.10	Yes
AT5G47070	Yes	Q9LTC0	Yes	Probable serine/threonine-protein kinase PBL19 (EC 2.7.11.1) (PBS1-like protein 19)	Yes	PBL19 At5g47070 K14A3.2	Yes
AT1G07630	Yes	Q9LQN6	Yes	Probable protein phosphatase 2C 4 (AtPP2C04) (EC 3.1.3.16) (Protein POLTERGEIST-LIKE 5) (Protein phosphatase 2C PLL5) (PP2C PLL5)	Yes	PLL5 At1g07630 F24B9.25 F24B9.31	Yes
AT3G27050	No	A0A384KJT1	Yes	Uncharacterized protein	Yes	At3g27050 AXX17_At3g29490 AN1_LOCUS14200 C24_LOCUS14036	Yes
AT5G61330	Yes	A0A1P8BD18	Yes	rRNA processing protein-like protein	Yes	MFB13.10 MFB13_10 At5g61330	Yes
AT2G19710	Yes	F4ITF9	Yes	Regulator of Vps4 activity in the MVB pathway protein	Yes	ISTL5 At2g19710 F6F22.26 F6F22_26	Yes
AT2G41705	Yes	A0A384L9T7	Yes	Camphor resistance CrcB family protein	Yes	At2g41705 AXX17_At2g38980 AN1_LOCUS10667	Yes
AT5G16760	Yes	Q9SBA5	Yes	Inositol-tetrakisphosphate 1-kinase 1 (EC 2.7.1.134) (Inositol 1,3,4-trisphosphate 5/6-kinase 1) (AtItpk-1) (Inositol-triphosphate 5/6-kinase 1) (Ins(1,3,4)P(3) 5/6-kinase 1) (EC 2.7.1.159)	Yes	ITPK1 At5g16760 F5E19.100	Yes
AT4G03480	Yes	A0A1P8B6T3	Yes	Ankyrin repeat family protein	Yes	At4g03480 F9H3.11 F9H3_11	Yes
AT1G71090	Yes	Q9C999	Yes	Protein PIN-LIKES 2 (Auxin efflux carrier-like protein 2)	Yes	PILS2 At1g71090 F23N20.8	Yes
AT3G13530	Yes	Q9LJD8	Yes	MAP3K epsilon protein kinase 1 (AtM3KE1) (EC 2.7.11.1) (Mitogen-activated protein kinase kinase kinase 7)	Yes	M3KE1 MAPKKK7 At3g13530 MRP15.19	Yes
AT3G18630	Yes	Q9LIH6	Yes	Uracil-DNA glycosylase, mitochondrial (AtUNG) (UDG) (EC 3.2.2.27)	Yes	UNG At3g18630 K24M9.12	Yes
AT1G69420	Yes	Q9C533	Yes	Probable protein S-acyltransferase 22 (EC 2.3.1.225) (Probable palmitoyltransferase At1g69420) (Zinc finger DHHC domain-containing protein At1g69420)	Yes	PAT22 At1g69420 F10D13.9 F23O10.1	Yes
AT2G35030	Yes	O64766	Yes	Pentatricopeptide repeat-containing protein At2g35030, mitochondrial	Yes	PCMP-E15 At2g35030 F19I3.26	Yes
AT3G03250	Yes	Q9M9P3	Yes	UTP--glucose-1-phosphate uridylyltransferase 2 (EC 2.7.7.9) (UDP-glucose pyrophosphorylase 2) (AtUGP2) (UDPGP 2) (UGPase 2)	Yes	UGP2 At3g03250 T17B22.6	Yes
AT5G35750	Yes	Q9C5U2	Yes	Histidine kinase 2 (EC 2.7.13.3) (Arabidopsis histidine kinase 2) (AtHK2) (Protein AUTHENTIC HIS-KINASE 2)	Yes	AHK2 At5g35750 MXH1.16	Yes
AT5G42590	Yes	Q9FH66	Yes	Cytochrome P450 71A16 (EC 1.14.-.-) (Marneral oxidase)	Yes	CYP71A16 MRNO MRO At5g42590 K16E1.6	Yes
AT1G04080	Yes	Q93ZR3	Yes	Pre-mRNA-processing factor 39-1 (AtPRP39-1) (PRP39 homolog A) (Pre-mRNA-processing factor 39a)	Yes	PRP39-1 PRP39a At1g04080 F20D22.14	Yes
AT3G45980	Yes	O23629	Yes	Histone H2B.6 (H2BAt) (HTB9)	Yes	H2B At3g45980 F16L2.190	Yes
AT2G45030	Yes	F4IW10	Yes	Elongation factor G-2, mitochondrial (EF-Gmt) (mEF-G 1-2) (Elongation factor G1-2)	Yes	MEFG2 At2g45030 T14P1.16	Yes
AT3G11330	Yes	Q8VYG9	Yes	Plant intracellular Ras-group-related LRR protein 9	Yes	PIRL9 At3g11330 F11B9.22	Yes
AT4G24400	Yes	Q9STV4	Yes	CBL-interacting serine/threonine-protein kinase 8 (EC 2.7.11.1) (SNF1-related kinase 3.13) (SOS2-like protein kinase PKS11)	Yes	CIPK8 PKS11 SnRK3.13 At4g24400 T22A6.230	Yes
AT5G66230	Yes	F4JZ53	Yes	Chalcone-flavonone isomerase family protein	Yes	At5g66230 K2A18.31 K2A18_31	Yes
AT3G30290	Yes	F4J5G3	Yes	Cytochrome P450, family 702, subfamily A, polypeptide 8	Yes	CYP702A8 cytochrome P450 family 702 polypeptide 8 subfamily A At3g30290	Yes
AT4G32300	Yes	Q8RWZ5	Yes	G-type lectin S-receptor-like serine/threonine-protein kinase SD2-5 (EC 2.7.11.1) (S-domain-2 (SD2) receptor kinase 5) (SD2-5)	Yes	SD25 At4g32300 F10M6.60 F8B4.10	Yes
AT5G20720	Yes	O65282	Yes	20 kDa chaperonin, chloroplastic (Chaperonin 10) (Ch-CPN10) (Cpn10) (Chaperonin 20) (Protein Cpn21)	Yes	CPN20 CHCPN10 CPN21 At5g20720 T1M15.120	Yes
AT1G55350	Yes	Q8RVL2	Yes	Calpain-type cysteine protease DEK1 (EC 3.4.22.-) (Phytocalpain DEK1) (Protein DEFECTIVE KERNEL 1) (AtDEK1) (Protein EMBRYO DEFECTIVE 1275) (Protein EMBRYO DEFECTIVE 80)	Yes	DEK1 EMB1275 EMB80 At1g55350 F7A10.23	Yes
AT3G53230	Yes	Q9SCN8	Yes	Cell division control protein 48 homolog D (AtCDC48d) (Transitional endoplasmic reticulum ATPase D)	Yes	CDC48D At3g53230 T4D2.160	Yes
AT4G19510	Yes	F4JT80	Yes	Disease resistance protein RPP2B (EC 3.2.2.6)	Yes	RPP2B At4g19510 F24J7.70	Yes
AT2G41220	Yes	Q9T0P4	Yes	Ferredoxin-dependent glutamate synthase 2, chloroplastic (EC 1.4.7.1) (Fd-GOGAT 2)	Yes	GLU2 At2g41220 F13H10.23	Yes
AT1G23360	Yes	Q3ED65	Yes	2-phytyl-1,4-beta-naphthoquinone methyltransferase, chloroplastic (EC 2.1.1.329) (Demethylphylloquinone methyltransferase) (Menaquinone biosynthesis methyltransferase ubiE-like protein)	Yes	MENG At1g23360 F26F24.24	Yes
AT4G11690	Yes	Q9T0D6	Yes	Pentatricopeptide repeat-containing protein At4g11690	Yes	At4g11690 T5C23.120	Yes
AT1G23020	Yes	F4I4K7	Yes	Ferric reduction oxidase 3, mitochondrial (AtFRO3) (EC 1.16.1.7) (Ferric-chelate reductase 3)	Yes	FRO3 FROHC At1g23020 F19G10.4	Yes
AT1G75640	Yes	Q9LR04	Yes	F10A5.16 (Leucine-rich receptor-like protein kinase family protein) (Putative receptor-like protein kinase)	Yes	MUS At1g75640 F10A5.16 F10A5_16	Yes
AT2G40860	Yes	Q940A2	Yes	Protein kinase and PP2C-like domain-containing protein [Includes: Probable serine/threonine protein kinase At2g40860 (EC 2.7.11.1)	Yes	At2g40860/At2g40870 T20B5.6	Yes
AT2G43410	Yes	Q8LPQ9	Yes	Flowering time control protein FPA	Yes	FPA At2g43410 T1O24.15	Yes
AT3G20820	Yes	A0A384KGL0	Yes	Leucine-rich repeat-containing N-terminal plant-type domain-containing protein	Yes	At3g20820 AXX17_At3g22210 C24_LOCUS13349	Yes
AT5G61140	Yes	Q9FNQ1	Yes	DExH-box ATP-dependent RNA helicase DExH14 (EC 3.6.4.13) (BRR2 homolog C) (AtBRR2C) (Pre-mRNA-splicing helicase BRR2C)	Yes	BRR2C At5g61140 MAF19.14	Yes
AT5G49070	Yes	Q9FH27	Yes	Probable 3-ketoacyl-CoA synthase 21 (KCS-21) (EC 2.3.1.199) (Very long-chain fatty acid condensing enzyme 21) (VLCFA condensing enzyme 21)	Yes	KCS21 KCS20 At5g49070 K20J1.4	Yes
AT2G36530	Yes	P25696	Yes	Bifunctional enolase 2/transcriptional activator (EC 4.2.1.11) (2-phospho-D-glycerate hydro-lyase 2) (2-phosphoglycerate dehydratase 2) (LOW EXPRESSION OF OSMOTICALLY RESPONSIVE GENES 1)	Yes	ENO2 LOS2 At2g36530 F1O11.16	Yes
AT5G13240	Yes	A0A1P8BBF5	Yes	Repressor of RNA polymerase III transcription	Yes	MAF1 At5g13240 T31B5.60 T31B5_60	Yes
AT2G19470	Yes	Q9ZUP4	Yes	Casein kinase 1-like protein 5 (EC 2.7.11.1) (Protein CASEIN KINASE I-LIKE 5)	Yes	CKL5 At2g19470	Yes
AT1G37130	Yes	P11035	Yes	Nitrate reductase [NADH] 2 (NR2) (EC 1.7.1.1)	Yes	NIA2 CHL3 At1g37130 F28L22.2	Yes
AT4G01400	Yes	Q8LDU5	Yes	Pentatricopeptide repeat-containing protein At4g01400, mitochondrial	Yes	At4g01400 F3D13.1	Yes
AT5G37710	Yes	A0A1P8BGH6	Yes	Alpha/beta-Hydrolases superfamily protein	Yes	At5g37710 K12B20.160 K12B20_160	Yes
AT4G20930	Yes	Q9SUC0	Yes	Probable 3-hydroxyisobutyrate dehydrogenase, mitochondrial (HIBADH) (EC 1.1.1.31)	Yes	At4g20930 T13K14.90	Yes
AT2G24610	Yes	Q9SJA4	Yes	Probable cyclic nucleotide-gated ion channel 14 (Cyclic nucleotide- and calmodulin-regulated ion channel 14)	Yes	CNGC14 At2g24610 F25P17.9	Yes
AT2G16850	Yes	Q9ZVX8	Yes	Probable aquaporin PIP2-8 (Plasma membrane intrinsic protein 2-8) (AtPIP2	Yes	PIP2-8 PIP3B At2g16850 F12A24.3	Yes
AT3G02830	Yes	Q8GXX7	Yes	Zinc finger CCCH domain-containing protein 33 (AtC3H33) (Zinc finger CCCH domain-containing protein ZFN1)	Yes	ZFN1 At3g02830 F13E7.23	Yes
AT2G29210	Yes	A0A1P8AZU5	Yes	Splicing factor PWI domain-containing protein	Yes	At2g29210 F16P2.41 F16P2_41	Yes
AT1G01540	Yes	Q3EDL4	Yes	Probable serine/threonine-protein kinase At1g01540 (EC 2.7.11.1)	Yes	At1g01540 F22L4.8	Yes
AT5G35910	Yes	A9LLI7	Yes	Protein RRP6-like 2 (AtRRP6L2)	Yes	RRP6L2 At5g35910 MIK22.22	Yes
AT5G47060	Yes	Q9FGQ9	Yes	FCS-Like Zinc finger 1	Yes	FLZ1 DUF581-16 At5g47060 MQD22.20	Yes
AT1G67580	Yes	Q9CAG1	Yes	cyclin-dependent kinase (EC 2.7.11.22)	Yes	CDKG2 At1g67580 At1g67580/F12B7.13 F12B7.13 F12B7_13	Yes
AT3G51160	Yes	P93031	Yes	GDP-mannose 4,6 dehydratase 2 (EC 4.2.1.47) (GDP-D-mannose dehydratase 2) (GMD 2)	Yes	MUR1 GMD2 At3g51160 F24M12.200	Yes
AT4G19650	Yes	A0A178V165	Yes	Mitochondrial transcription termination factor family protein	Yes	MTERF26 At4g19650 T16H5.10 T16H5_10	Yes
AT3G16760	Yes	A0A654F7W2	Yes	Tetratricopeptide repeat (TPR)-like superfamily protein	Yes	At3g16760 AN1_LOCUS13065	Yes
AT5G18500	Yes	Q8LEB6	Yes	Probable receptor-like protein kinase At5g18500 (EC 2.7.11.1)	Yes	At5g18500 T28N17.1	Yes
AT1G07350	Yes	Q84TH4	Yes	Serine/arginine-rich splicing factor SR45a (At-SR45A) (AtSR45a) (Protein TRANSFORMER2-like) (atTra2)	Yes	SR45A TRA2 At1g07350 F22G5.31	Yes
AT1G10900	Yes	Q9SUI2	Yes	Phosphatidylinositol 4-phosphate 5-kinase 7 (AtPIP5K7) (EC 2.7.1.68) (1-phosphatidylinositol 4-phosphate kinase 7) (Diphosphoinositide kinase 7) (AtP5K2) (PtdIns(4)P-5-kinase 7)	Yes	PIP5K7 P5K2 At1g10900 T19D16.18	Yes
AT5G02430	Yes	A0A178UCH9	Yes	Transducin/WD40 repeat-like superfamily protein	Yes	At5g02430 AXX17_At5g01560	Yes
AT2G01490	Yes	Q9ZVF6	Yes	Phytanoyl-CoA dioxygenase (EC 1.14.11.18) (Phytanoyl-CoA 2-hydroxylase)	Yes	PAHX At2g01490 F2I9.11	Yes
AT2G24500	Yes	Q9ZQ18	Yes	Cytoplasmic 60S subunit biogenesis factor REI1 homolog 2 (Protein REI1-LIKE 2) (pre-60S factor REI1 homolog 2)	Yes	REIL2 FZF At2g24500 T28I24.23	Yes
AT1G36310	Yes	Q94A09	Yes	tRNA (carboxymethyluridine(34)-5-O)-methyltransferase (EC 2.1.1.229) (tRNA methyltransferase 9 homolog) (AtTRM9)	Yes	TRM9 At1g36310 F7F23.3	Yes
AT4G02030	Yes	Q0WQ75	Yes	Vacuolar protein sorting-associated protein 51 homolog (Protein UNHINGED)	Yes	VPS51 UNH At4g02030 T10M13.4	Yes
AT1G18670	Yes	F4ICB6	Yes	Protein IMPAIRED IN BABA-INDUCED STERILITY 1 (EC 2.7.11.-)	Yes	IBS1 At1g18670 F6A14.22	Yes
AT3G09020	Yes	A0A384LBK2	Yes	(thale cress) hypothetical protein	Yes	At3g09020 AXX17_At3g08610 AN1_LOCUS12197 AT9943_LOCUS10484 C24_LOCUS12028	Yes
AT5G23060	Yes	Q9FN48	Yes	Calcium sensing receptor, chloroplastic (Sulfurtransferase 3) (AtStr3)	Yes	CAS STR3 At5g23060 MYJ24.5	Yes
AT2G35350	Yes	O82302	Yes	Protein phosphatase 2C 29 (AtPP2C29) (EC 3.1.3.16) (Protein POLTERGEIST-LIKE 1) (Protein phosphatase 2C PLL1) (PP2C PLL1)	Yes	PLL1 At2g35350 T32F12.27	Yes
AT3G62700	Yes	Q9LZJ5	Yes	ABC transporter C family member 14 (ABC transporter ABCC.14) (AtABCC14) (EC 7.6.2.2) (ATP-energized glutathione S-conjugate pump 10) (Glutathione S-conjugate-transporting ATPase 10) (Multidrug resistance-associated protein 10)	Yes	ABCC14 MRP10 MRP14 At3g62700 F26K9.130	Yes
AT1G73450	Yes	F4HQ87	Yes	Protein kinase superfamily protein	Yes	DYRKP-2B At1g73450 T9L24.36 T9L24_36	Yes
AT3G48760	Yes	Q9M306	Yes	Probable protein S-acyltransferase 5 (EC 2.3.1.225) (Probable palmitoyltransferase At3g48760) (Zinc finger DHHC domain-containing protein At3g48760)	Yes	PAT05 At3g48760 T21J18.30	Yes
AT5G03150	Yes	Q700D2	Yes	Zinc finger protein JACKDAW (ID1-like zinc finger protein 3) (Protein indeterminate-domain 10)	Yes	JKD IDD10 IDZ3 At5g03150 F15A17.180 MOK16.6	Yes
AT5G19320	Yes	Q9M651	Yes	RAN GTPase-activating protein 2 (AtRanGAP2) (RanGAP2)	Yes	RANGAP2 At5g19320 F7K24.70	Yes
AT5G50020	Yes	Q8VYS8	Yes	Probable protein S-acyltransferase 9 (EC 2.3.1.225) (Probable palmitoyltransferase At5g50020) (Zinc finger DHHC domain-containing protein At5g50020)	Yes	PAT09 At5g50020 MPF21.3	Yes
AT5G55860	Yes	Q9LVQ4	Yes	WEB family protein At5g55860	Yes	At5g55860 MWJ3.4	Yes
AT1G17930	Yes	Q9LMT7	Yes	Protein MAINTENANCE OF MERISTEMS	Yes	MAIN At1g17930 F2H15.15	Yes
AT4G00230	Yes	Q9LLL8	Yes	Subtilisin-like protease SBT4.14 (EC 3.4.21.-) (Cucumisin-like protein) (Subtilase subfamily 4 member 14) (AtSBT4.14) (Xylem serine proteinase 1) (AtXSP1)	Yes	SBT4.14 XSP1 At4g00230 F6N15.3	Yes
AT3G13910	No	A0A1I9LQ26	No	Uncharacterized protein	Yes	At3g13910	No
AT4G18910	Yes	Q8LFP7	Yes	Aquaporin NIP1-2 (NOD26-like intrinsic protein 1-2) (AtNIP12)	Yes	NIP1-2 NLM2 At4g18910 F13C5.80	Yes
count of "yes"	98		98		100		99

## Sheet: ChatGPT-4o_rice
UniprotID	ChatGPT_phosphorylation_prediction_by_UniprotID	FullName	ChatGPT_phosphorylation_prediction_by_FullName
A0A0P0X9Z7	YES	Cysteine-tryptophan domain-containing zinc finger protein 7 (OsCW-ZF7) (Protein WIDE GRAIN 7)	YES
A3BV95	YES	Basic helix-loop-helix protein 80 (OsbHLH080) (Protein BC-like 1) (OsBC1-like1) (OsBCL1)	YES
B1B534	YES	Protein EARLY HEADING DATE 2 (Ehd2) (Protein RICE INDETERMINATE 1) (OsID) (OsID1)	YES
B2ZX90	YES	Chromatin assembly factor 1 subunit FSM (CAF-1 subunit FSM) (CAF-1 p150 homolog) (Protein FASCIATA 1 homolog) (Protein FLATTENED SHOOT MERISTEM)	YES
B6DMK2	YES	ATP-dependent DNA helicase MER3 homolog (EC 3.6.4.12) (Protein RICE MEIOTIC CROSSOVER 1)	YES
B9EXM2	YES	Carbamoyl phosphate synthase arginine-specific large chain, chloroplastic (CPS) (CPSase) (EC 6.3.4.16) (EC 6.3.5.5) (Ammonium-dependent carbamoyl phosphate synthetase) (Arginine-specific carbamoyl phosphate synthetase, ammonia chain) (Glutamine-dependent carbamoyl phosphate synthetase)	YES
C7IW64	YES	Protein ROS1A (EC 3.2.2.-) (Protein REPRESSOR OF SILENCING 1 homolog a) (Protein ROS1 homolog) (OsROS1) (Protein THICK ALEURONE 2)	YES
O04226	YES	Delta-1-pyrroline-5-carboxylate synthase 1 (OsP5CS1) [Includes: Glutamate 5-kinase (GK) (EC 2.7.2.11) (Gamma-glutamyl kinase); Gamma-glutamyl phosphate reductase (GPR) (EC 1.2.1.41) (Glutamate-5-semialdehyde dehydrogenase) (Glutamyl-gamma-semialdehyde dehydrogenase)]	NO
O04985	YES	Anaerobic nitrite reductase NSHB2 (EC 1.7.2.-) (Non-symbiotic hemoglobin 2) (OsNSHB2) (nsHb2-1) (rHb2) (ORYsa GLB1b) (Phytoglobin 1.2) (OsPgb1.2) (Phytogb1.2)	YES
O04986	YES	Anaerobic nitrite reductase NSHB1 (EC 1.7.2.-) (Non-symbiotic hemoglobin 1) (OsNSHB1) (nsHb1-1) (rHb1) (ORYsa GLB1a) (Phytoglobin 1.1) (OsPgb1.1) (Phytogb1.1)	YES
P0DO02	NO	Chaperone protein dnaJ A7B, chloroplastic (Chaperone protein dnaJ A7) (OsDjA7)	YES
P17814	YES	4-coumarate--CoA ligase 1 (4CL 1) (Os4CL1) (EC 6.2.1.12) ((E)-ferulate--CoA ligase) (EC 6.2.1.34) (4-coumaroyl-CoA synthase 1)	YES
P25765	YES	Chitinase 12 (EC 3.2.1.14) (Basic endochitinase 2) (Pathogenesis related (PR)-3 chitinase 12)	YES
P29618	YES	Cyclin-dependent kinase A-1 (CDKA;1) (EC 2.7.11.22) (EC 2.7.11.23) (CDC2Os-1) (Cell division control protein 2 homolog 1)	YES
P49027	YES	Small ribosomal subunit protein RACK1z (Guanine nucleotide-binding protein subunit beta-like protein A) (GPB-LR) (RWD) (Receptor for activated C kinase 1A)	YES
Q01401	NO	1,4-alpha-glucan-branching enzyme, chloroplastic/amyloplastic (EC 2.4.1.18) (Q-enzyme) (Starch-branching enzyme)	YES
Q0D4Z6	YES	Indole-3-acetic acid-amido synthetase GH3.8 (EC 6.3.2.-) (Auxin-responsive GH3-like protein 8) (OsGH3-8) (OsMGH3)	YES
Q0D9S3	YES	Cation transporter HKT2;1 (OsHKT2;1) (Cation transporter HKT1) (OsHKT1) (Ni-OsHKT1)	YES
Q0DBF4	YES	Ent-sandaracopimaradiene 3-hydroxylase (EC 1.14.14.70) (Cytochrome P450 701A8) (Ent-kaurene oxidase 4) (OsKO4) (Ent-kaurene oxidase-like 4) (OsKOL4) (OsKOS1) (Syn-pimaradiene 3-monooxygenase) (EC 1.14.14.68)	NO
Q0DX67	YES	Inositol diphosphatase DSP2 (EC 3.6.1.52) (Inositol pyrophosphate phosphatase DSP2) (Protein PLANT AND FUNGI ATYPICAL DUAL-SPECIFICITY PHOSPHATASE 2) (OsPFA-DSP2)	YES
Q0E2F9	YES	Ubiquitin C-terminal hydrolase 15 (EC 3.4.19.12) (Deubiquitinating enzyme 15) (Protein LARGE GRAIN 1) (Ubiquitin thioesterase 15) (Ubiquitin-specific protease 15) (OsUBP15)	YES
Q0ILQ6	NO	Ras-related protein Rab5A (OsRab5A) (Protein GLUTELIN PRECURSOR 4) (Protein GLUTELIN PRECURSOR ACCUMULATION 1)	NO
Q0IMG9	YES	E3 ubiquitin-protein ligase SPL11 (EC 2.3.2.27) (Cell death-related protein SPL11) (Protein spotted leaf 11) (RING-type E3 ubiquitin transferase SPL11)	NO
Q0IMS9	YES	Kinesin-like protein KIN-14Q (Kinesin O12) (OsKCH1)	YES
Q0J290	YES	Polyamine oxidase 7 (OsPAO7) (EC 1.5.3.-)	YES
Q0J705	YES	NADPH--cytochrome P450 reductase 2 (CPR) (OsCPR2) (P450R) (EC 1.6.2.4)	YES
Q0J8A4	YES	Glyceraldehyde-3-phosphate dehydrogenase 1, cytosolic (EC 1.2.1.12) (PP38)	YES
Q0J954	YES	Polyamine oxidase 5 (OsPAO5) (EC 1.5.3.-)	NO
Q0JB88	YES	Chaperone protein dnaJ A6 (OsDjA6)	YES
Q0JF02	YES	Syn-copalyl diphosphate synthase, chloroplastic (OsCPSsyn) (Syn-CPP synthase) (EC 5.5.1.14) (OsCPS4) (OsCyc1)	YES
Q0JHU5	YES	Elicitor-responsive protein 1 (OsERG1) (17 kDa phloem protein) (Fungal elicitor immediate early-responsive gene 1 protein) (FIERG1) (RPP17)	YES
Q10CE4	YES	Glycolate oxidase 1 (GOX 1) (OsGLO1) (EC 1.1.3.15) (Peroxisomal (S)-2-hydroxy-acid oxidase GLO1) (Short chain alpha-hydroxy acid oxidase GLO1)	YES
Q10L91	YES	E3 ubiquitin-protein ligase DIS1 (EC 2.3.2.27) (Drought-induced SINA protein 1) (OsDIS1) (RING-type E3 ubiquitin transferase DIS1)	YES
Q10M41	YES	Protein ETHYLENE-INSENSITIVE 3-like 1a (EIN3-like protein 1a) (OsEIL1a) (OsEIL1) (Protein MAO HUZI 6)	YES
Q10R54	YES	Sucrose transport protein SUT1 (Sucrose permease 1) (Sucrose transporter 1) (OsSUT1) (Sucrose-proton symporter 1)	YES
Q10RE2	YES	Indole-3-pyruvate monooxygenase YUCCA8 (OsYUCCA8) (EC 1.14.13.168) (Flavin-containing monooxygenase YUCCA8) (OsFMOt) (Protein CONSTITUTIVELY WILTED 1) (OsCOW1) (Protein NARROW LEAF 7) (Protein RICE ETHYLENE-INSENSITIVE 7)	YES
Q2KNB7	YES	Hexokinase-9 (EC 2.7.1.1) (Hexokinase-5)	YES
Q2QM77	YES	Protein kinase PINOID (OsPID) (EC 2.7.11.1)	YES
Q2QUC5	NO	Tryptamine 5-hydroxylase (EC 1.14.-.-) (Cytochrome P450 71P1) (Protein SEKIGUCHI LESION)	YES
Q2QYU2	YES	Xylan O-acetyltransferase 13 (EC 2.3.1.-) (Protein trichome birefringence-like 1) (OsTBL1)	YES
Q2TQ34	YES	APETALA2-like protein 1 (APETALA2-like protein 23) (Protein RICE STARCH REGULATOR 1) (Protein TARGET OF EAT 1) (OsTOE1)	YES
Q338B9	NO	Histone acetyltransferase GCN5 (EC 2.3.1.48)	YES
Q42982	YES	4-coumarate--CoA ligase 2 (4CL 2) (Os4CL2) (EC 6.2.1.12) ((E)-ferulate--CoA ligase) (EC 6.2.1.34) (4-coumaroyl-CoA synthase 2)	YES
Q53KK6	YES	SWI/SNF complex subunit SWI3C homolog (OsSWI3C) (OsSWI3C1) (Transcription regulatory protein SWI3C homolog)	YES
Q5N712	YES	Lysine-specific demethylase JMJ705 (EC 1.14.11.68) (Jumonji domain-containing protein 705) (Lysine-specific histone demethylase JMJ705) (Protein JUMONJI 705) ([histone H3]-trimethyl-L-lysine(27) demethylase JMJ705)	YES
Q5N829	YES	TPR repeat-containing protein ZIP4 (Protein ZIP4 homolog) (OsZIP4)	YES
Q5NAI7	YES	Polyamine oxidase 1 (OsPAO1) (EC 1.5.3.-) (OsAO4)	YES
Q5U9F2	YES	Glucosamine 6-phosphate N-acetyltransferase 1 (EC 2.3.1.4) (Glucose-6-phosphate acetyltransferase 1) (OsGNA1) (Phosphoglucosamine acetylase 1) (Phosphoglucosamine transacetylase 1)	YES
Q5VNN5	YES	Peptide deformylase 1B, chloroplastic (OsPDF1B) (PDF 1B) (EC 3.5.1.88)	YES
Q5VP70	YES	Auxin efflux carrier component 3a (OsPIN3a) (OSPIN10a) (OsPIN3t)	YES
Q5W6D6	YES	Transcription factor WRKY45-1 (OsWRKY45-1) (OsWRKY45) (WRKY transcription factor 45-2)	YES
Q60EC2	YES	Bidirectional sugar transporter SWEET1b (OsSWEET1b)	YES
Q64MA3	YES	Flap endonuclease GEN-like 1 (OsGEN-L) (Protein OsGEN-like) (EC 3.1.-.-) (OsRAD)	YES
Q652K4	YES	Protein SHORT INTERNODES 1 (OsSHI1)	YES
Q652L6	YES	Monodehydroascorbate reductase 3, cytosolic (OsMDAR3) (OsMDHAR3) (EC 1.6.5.4)	YES
Q67UU9	YES	Guanine nucleotide-binding protein subunit gamma 4 (Heterotrimeric G protein gamma-subunit 4) (OsGGC3) (Protein DENSE AND ERECT PANICLE 1) (Protein ERECT POSE)	YES
Q69KN0	YES	Polycomb group protein EMF2B (OsEMF2B) (Polycomb group protein EMBRYONIC FLOWER 2B)	YES
Q6ETL8	YES	Very-long-chain aldehyde decarbonylase GL1-2 (EC 4.1.99.5) (Protein GLOSSY 1-2)	YES
Q6F6A2	YES	Deoxyribodipyrimidine photo-lyase (EC 4.1.99.3) (DNA photolyase) (OsCPDII) (Photoreactivating enzyme)	YES
Q6H7D2	YES	L-type lectin-domain containing receptor kinase SIT1 (EC 2.7.11.1) (Protein SALT INTOLERANCE 1)	YES
Q6H7M3	YES	Copper-transporting ATPase HMA4 (EC 7.2.2.8) (Protein HEAVY METAL ATPASE 4) (OsHMA4)	YES
Q6K209	NO	Defensin-like protein CAL1 (OsCPT1) (Pathogen-related protein 12) (OsPR12) (Protein CADMIUM ACCUMULATION IN LEAF 1)	YES
Q6K2E8	NO	Acetolactate synthase 1, chloroplastic (EC 2.2.1.6) (Acetohydroxy-acid synthase 1)	YES
Q6K9A2	NO	Cinnamoyl-CoA reductase 1 (OsCCR1) (EC 1.2.1.44)	YES
Q6VAK4	YES	Histidine-containing phosphotransfer protein 2 (OsAHP2) (OsHP1) (OsHpt3)	YES
Q6YUL8	YES	Kinesin-like protein KIN-4A (Protein BRITTLE CULM 2) (Protein GIBBERELLIN-DEFICIENT DWARF 1)	YES
Q6Z2M9	YES	Calcium-dependent protein kinase 4 (OsCDPK4) (OsCPK4) (EC 2.7.11.1) (Calcium-dependent protein kinase OsCDPK1)	YES
Q6Z4G3	YES	UDP-arabinopyranose mutase 3 (OsUAM3) (EC 5.4.99.30) (Reversibly glycosylated polypeptide 3) (UDP-L-arabinose mutase 3)	YES
Q6ZLB0	YES	bZIP transcription factor RISBZ1 (Rice seed bZIP1) (bZIP transcription factor 58) (OsbZIP58)	YES
Q75GR5	YES	KH domain-containing protein SPIN1 (SPL11-interacting protein 1)	YES
Q75H77	YES	Serine/threonine-protein kinase SAPK10 (EC 2.7.11.1) (Osmotic stress/abscisic acid-activated protein kinase 10) (stress-activated protein kinase 10) (OsSAPK10)	YES
Q75V57	YES	Serine/threonine-protein kinase SAPK9 (EC 2.7.11.1) (Osmotic stress/abscisic acid-activated protein kinase 9) (stress-activated protein kinase 9) (OsSAPK9)	YES
Q76CY8	YES	Meiosis-specific protein PAIR2 (OsASY1) (Protein HOMOLOGOUS PAIRING ABERRATION IN RICE MEIOSIS 2)	YES
Q7EZR4	YES	Cytochrome P450 703A2 (EC 1.14.14.130) (Laurate 7-monooxygenase)	YES
Q7F2L3	YES	NAC domain-containing protein 48 (ONAC048) (OsNAC6) (Protein STRESS-RESPONSIVE NAC 2)	YES
Q7F8T6	YES	Tricin synthase 2 (EC 2.1.1.175) (Caffeoyl-CoA 3-O-methyltransferase ROMT17)	YES
Q7X7S8	YES	GPCR-type G protein COLD1 (Protein CHILLING TOLERANCE DIVERGENCE 1)	YES
Q7XKA8	YES	Serine/threonine-protein kinase SAPK5 (EC 2.7.11.1) (Osmotic stress/abscisic acid-activated protein kinase 5) (RK3 kinase) (stress-activated protein kinase 5) (OsSAPK5)	YES
Q7XPM8	YES	Protein TIFY 3 (OsTIFY3) (Jasmonate ZIM domain-containing protein 1) (OsJAZ1) (OsJAZ10) (Protein EXTRA GLUME 2)	YES
Q7XR46	YES	Polyamine oxidase 4 (OsPAO4) (EC 1.5.3.-)	YES
Q7XT97	YES	UDP-glycosyltransferase 79 (OsUGT79) (EC 2.4.1.-) (Deoxynivalenol-UDP-glucosyltransferase)	YES
Q7XTC7	YES	Probable protein phosphatase 2C 40 (OsPP2C40) (EC 3.1.3.16) (OsPP65)	YES
Q7XU29	YES	Carotenoid cleavage dioxygenase 7, chloroplastic (OsCCD7) (Beta,beta-carotene 9',10'-oxygenase) (EC 1.13.11.68) (Protein DWARF-17) (Protein HIGH-TILLERING DWARF 1) (Protein MAX3 homolog)	YES
Q7XUN6	YES	L-type lectin-domain containing receptor kinase SIT2 (EC 2.7.11.1) (Protein SALT INTOLERANCE 2)	YES
Q84JI0	YES	Probable protein phosphatase 2C 30 (OsPP2C30) (EC 3.1.3.16)	YES
Q84LK3	YES	Betaine aldehyde dehydrogenase 2 (OsBADH2) (EC 1.2.1.8)	YES
Q84QK0	YES	12-oxophytodienoate reductase 1 (EC 1.3.1.42) (12-oxophytodienoate-10,11-reductase 1) (OPDA-reductase 1) (OsOPR1)	YES
Q84UI5	YES	Mitogen-activated protein kinase 1 (MAP kinase 1) (EC 2.7.11.24) (MAP kinase 6) (OsMAPK6) (OsSIPK)	YES
Q8GSQ1	YES	Cytochrome P450 85A1 (OsCYP85A1) (3-dehydroteasterone synthase) (EC 1.14.14.-) (C6-oxidase) (Protein DWARF) (OsDWARF) (Teasterone synthase) (EC 1.14.14.-) (Typhasterol synthase) (EC 1.14.14.-)	YES
Q8GU86	YES	ABC transporter G family member 43 (ABC transporter G43) (OsABCG43) (EC 7.2.2.-) (Protein PLEIOTROPIC DRUG RESISTANCE 5) (OsPDR5)	YES
Q8H384	NO	Cadmium/zinc-transporting ATPase HMA3 (EC 7.2.2.12) (EC 7.2.2.21) (Protein HEAVY METAL ATPASE 3) (OsHMA3)	YES
Q8H3Q1	YES	Ethylene-responsive transcription factor FZP (OsERF078) (Protein BRANCHED FLORETLESS 1) (Protein FRIZZY PANICLE) (Protein FRIZZY PANICLE 2)	YES
Q9SXJ8	YES	Sodium/hydrogen exchanger 1 (Na(+)/H(+) exchanger 1) (OsNHX1)	YES
B9G5N1	YES	Meiosis-specific protein PAIR3 (Protein HOMOLOGOUS PAIRING ABERRATION IN RICE MEIOSIS 3)	YES
Q5Z9C8	YES	Early nodulin-like protein 17 (OsENODL17) (Protein NEO-TETRAPLOID RICE FERTILITY RELATED GENE 3) (OsNRFG3)	YES
Q654B3	YES	bZIP transcription factor RISBZ5 (Rice seed bZIP5) (bZIP transcription factor 52) (OsbZIP52)	YES
Q75RY2	YES	Protein PAIR1 (Protein HOMOLOGOUS PAIRING ABERRATION IN RICE MEIOSIS 1)	YES
Q8VWH2	YES	Protein RICE FLOWERING LOCUS T 1 (FLOWERING LOCUS T-like protein 3) (FT-like protein 3) (OsFTL3)	YES
K4PW38	NO	Protein RICE SALT SENSITIVE 3	YES
Q7X9A8	YES	bZIP transcription factor RISBZ2 (Rice endosperm bZIP) (Rice seed bZIP2) (bZIP transcription factor 33) (OsbZIP33)	YES
count of "yes"	90	count of "yes"	95

## Sheet: ChatGPT-4o_maize
UniprotID	ChatGPT_phosphorylation_prediction_by_UniprotID	FullName	ChatGPT_phosphorylation_prediction_by_FullName
Q6CGU8	YES	Probable transporter MCH1	YES
Q9LX66	YES	Receptor-like protein kinase HERK 1 (EC 2.7.11.-) (Protein HERCULES RECEPTOR KINASE 1)	YES
Q66GR3	YES	Transcription factor bHLH130 (Basic helix-loop-helix protein 130) (AtbHLH130) (bHLH 130) (Transcription factor EN 69) (bHLH transcription factor bHLH130)	YES
O80452	YES	AMP deaminase (AtAMPD) (EC 3.5.4.6) (Protein EMBRYONIC FACTOR 1)	YES
Q38953	YES	Probable pre-mRNA-splicing factor ATP-dependent RNA helicase DEAH5 (EC 3.6.4.13) (DEAH RNA helicase homolog PRP22)	YES
Q5BJQ2	YES	Ubiquitin carboxyl-terminal hydrolase MINDY-1 (EC 3.4.19.12) (Deubiquitinating enzyme MINDY-1) (Protein FAM63A)	YES
Q9CAV6	YES	Serine/threonine-protein kinase WNK1 (AtWNK1) (EC 2.7.11.1) (Protein kinase with no lysine 1)	YES
B9RQL4	YES	Uncharacterized protein	YES
Q54IP0	YES	DnaJ homolog subfamily C member 7 homolog	YES
Q9MA55	YES	Acyl-CoA-binding domain-containing protein 4 (Acyl-CoA binding protein 4)	YES
B9GHR5	YES	deleted	YES
Q1WLP5	YES	Alkaline/neutral invertase (EC 3.2.1.26)	YES
Q8BKX6	YES	Serine/threonine-protein kinase SMG1 (SMG-1) (EC 2.7.11.1) (Lambda/iota protein kinase C-interacting protein) (Lambda-interacting protein) (Nonsense mediated mRNA decay-associated PI3K-related kinase SMG1)	YES
Q9SJ56	YES	BEL1-like homeodomain protein 1 (BEL1-like protein 1) (Protein EMBRYO SAC DEVELOPMENT ARREST 29)	YES
Q94A40	YES	Coatomer subunit alpha-1 (Alpha-coat protein 1) (Alpha-COP 1)	YES
Q9FKE6	YES	Cyclin-T1-5 (CycT1;5) (Protein AtCycT-like1)	YES
Q84WW6	YES	Histone-lysine N-methyltransferase ASHH1 (EC 2.1.1.354) (ASH1 homolog 1) (Protein SET DOMAIN GROUP 26)	YES
Q9XGM1	YES	V-type proton ATPase subunit D (V-ATPase subunit D) (Vacuolar H(+)-ATPase subunit D) (Vacuolar proton pump subunit D)	YES
Q498K9	YES	Protein LSM14 homolog B-B (RNA-associated protein 42) (xRAP42) (RNA-associated protein 55B-B) (RAP55B-B)	YES
Q05609	YES	Serine/threonine-protein kinase CTR1 (EC 2.7.11.1) (Protein CONSTITUTIVE TRIPLE RESPONSE1)	YES
Q39779	YES	Acyl-CoA-binding protein (ACBP)	YES
Q9S9Z7	YES	Probable protein phosphatase 2C 10 (AtPP2C10) (EC 3.1.3.16)	YES
A5BGN7	YES	Uncharacterized protein	YES
O54922	YES	Exocyst complex component 7 (Exocyst complex component Exo70) (rExo70)	YES
A5C0U0	YES	Hyaluronan/mRNA-binding protein domain-containing protein	YES
Q9SZR1	YES	Calcium-transporting ATPase 10, plasma membrane-type (EC 7.2.2.10) (Ca(2+)-ATPase isoform 10)	YES
Q6WWW4	YES	E3 ubiquitin-protein ligase UPL3 (Ubiquitin-protein ligase 3) (EC 2.3.2.26) (HECT ubiquitin-protein ligase 3) (HECT-type E3 ubiquitin transferase UPL3) (Protein KAKTUS)	YES
P93004	YES	Aquaporin PIP2-7 (Plasma membrane intrinsic protein 2-7) (AtPIP2;7) (Plasma membrane intrinsic protein 3) (At-PIP3) (Salt stress-induced major intrinsic protein)	YES
B9SAX7	YES	SIT4 phosphatase-associated family protein	YES
B9SQA8	YES	Btz domain-containing protein	YES
P43298	YES	Receptor protein kinase TMK1 (EC 2.7.11.1) (BARK1-like kinase 1) (Transmembrane kinase 1)	YES
Q99KH8	YES	Serine/threonine-protein kinase 24 (EC 2.7.11.1) (Mammalian STE20-like protein kinase 3) (MST-3) (STE20-like kinase MST3) [Cleaved into: Serine/threonine-protein kinase 24 35 kDa subunit (Mammalian STE20-like protein kinase 3 N-terminal) (MST3/N); Serine/threonine-protein kinase 24 12 kDa subunit (Mammalian STE20-like protein kinase 3 C-terminal) (MST3/C)]	YES
P49961	YES	Ectonucleoside triphosphate diphosphohydrolase 1 (EC 3.6.1.5) (ATP diphosphohydrolase) (ATP-DPH) (ATPDase) (Ecto-ATP diphosphohydrolase 1) (Ecto-ATPDase 1) (Ecto-ATPase 1) (Ecto-apyrase) (Lymphoid cell activation antigen) (Nucleoside triphosphate diphosphohydrolase 1) (NTPDase1) (CD antigen CD39)	YES
Q9SF32	YES	Protein IQ-DOMAIN 1 (AtIQD1)	YES
D3Y3F5	YES	MYB transcription factor 1	YES
Q9VR59	YES	Inositol hexakisphosphate and diphosphoinositol-pentakisphosphate kinase (EC 2.7.4.24) (InsP6 and PP-IP5 kinase)	YES
P49972	YES	Signal recognition particle subunit SRP54 2 (EC 3.6.5.4) (Signal recognition particle 54 kDa protein 2) (SRP54)	YES
Q9FRL3	YES	Sugar transporter ERD6-like 6	YES
P08799	YES	Myosin-2 heavy chain (Myosin II heavy chain)	YES
Q42602	YES	Cytochrome P450 89A2 (EC 1.14.-.-) (ATH 6-1) (CYPLXXXIX)	YES
Q9FZ45	YES	Uncharacterized membrane protein At1g16860	YES
Q54R84	YES	AP-4 complex subunit beta (AP-4 adaptor complex subunit beta) (Adaptor-related protein complex 4 subunit beta) (Beta subunit of AP-4) (Beta4-adaptin)	YES
P23922	YES	Transcription factor HBP-1a (Histone-specific transcription factor HBP1)	YES
B9SL81	YES	Dilute domain-containing protein	YES
Q5ZKD5	YES	RRP12-like protein	YES
Q86IX1	YES	Serine/threonine-protein kinase dst1 (EC 2.7.11.1)	YES
Q00594	YES	Medium-chain-fatty-acid--CoA ligase (EC 6.2.1.2) (Medium-chain acyl-CoA synthetase)	YES
B9HG94	YES	deleted	YES
P62944	YES	AP-2 complex subunit beta (AP105B) (Adaptor protein complex AP-2 subunit beta) (Adaptor-related protein complex 2 subunit beta) (Beta-2-adaptin) (Beta-adaptin) (Clathrin assembly protein complex 2 beta large chain) (Plasma membrane adaptor HA2/AP2 adaptin beta subunit)	YES
Q91Z38	YES	Tetratricopeptide repeat protein 1 (TPR repeat protein 1)	YES
P93788	YES	Remorin (pp34)	YES
Q41328	YES	Pto-interacting protein 1 (Pti1) (EC 2.7.11.1) (Pto kinase interactor 1)	YES
P12270	YES	Nucleoprotein TPR (Megator) (NPC-associated intranuclear protein) (Translocated promoter region protein)	YES
Q5ZK84	YES	Aldo-keto reductase family 1 member A1 (EC 1.1.1.2) (Alcohol dehydrogenase [NADP(+)]) (Aldehyde reductase) (S-nitroso-CoA reductase) (ScorR) (EC 1.6.-.-)	YES
B9S9W3	YES	Paramyosin, putative	YES
Q9M390	YES	Protein NRT1/ PTR FAMILY 8.1 (AtNPF8.1) (Peptide transporter PTR1)	YES
B9GKH8	YES	deleted	YES
Q28IQ9	YES	Cold-inducible RNA-binding protein (Glycine-rich RNA-binding protein CIRP)	YES
Q551H4	YES	Serine/threonine-protein kinase fray2 (EC 2.7.11.1) (STE20-like kinase fray2)	YES
B9SEP5	YES	MAPK kinase substrate protein	YES
P08965	YES	Meiosis protein mei2	YES
B9S7J3	YES	Rubisco accumulation factor 1 C-terminal domain-containing protein	YES
B9SMX3	YES	PB1 domain-containing protein	YES
P26585	YES	HMG1/2-like protein (Protein SB11)	YES
Q9SZP8	YES	Eukaryotic translation initiation factor 4B3 (AtTif4B3) (eIF4B3)	YES
P92965	YES	Serine/arginine-rich splicing factor RS40 (At-RSp40) (AtRS40)	YES
Q43468	YES	Hsp70-Hsp90 organizing protein 1 (GmHop-1) (Heat shock protein STI) (GmSTI) (Stress-inducible protein)	YES
Q8GYN5	YES	RPM1-interacting protein 4	YES
P38279	YES	Vacuolar histidine transporter YPQ3 (PQ-loop repeat-containing protein 3) (Protein RTC2) (Restriction of telomere capping protein 2)	YES
P93472	YES	Delta(24)-sterol reductase (EC 1.3.1.72) (Cell elongation protein diminuto)	YES
Q9SA52	YES	Chloroplast stem-loop binding protein of 41 kDa b, chloroplastic (CSP41-b) (Heteroglycan-interacting protein 1.3) (Protein CHLOROPLAST RNA BINDING) (Protein Gb5f)	YES
Q9CWW6	YES	Peptidyl-prolyl cis-trans isomerase NIMA-interacting 4 (EC 5.2.1.8) (Parvulin-14) (Par14) (Peptidyl-prolyl cis-trans isomerase Pin4) (PPIase Pin4) (Rotamase Pin4)	YES
B9R7C9	YES	Paramyosin, putative	YES
Q56XP4	YES	Sodium/hydrogen exchanger 2 (Na(+)/H(+) exchanger 2) (NHE-2)	YES
B9RBW3	YES	Tellurite resistance protein tehA, putative	YES
Q8BTU7	YES	RCC1 domain-containing protein 1	YES
B9SKC8	YES	MACPF domain-containing protein	YES
Q9XEE6	YES	Zinc finger CCCH domain-containing protein 29 (AtC3H29) (AtSZF2)	YES
Q93Y07	YES	Galactolipid galactosyltransferase SFR2, chloroplastic (EC 2.4.1.184) (Galactolipid:galactolipid galactosyltransferase) (GGGT) (Protein SENSITIVE TO FREEZING 2) (AtSFR2)	YES
Q0IIM8	YES	TBC1 domain family member 8B	YES
Q9UQ80	YES	Proliferation-associated protein 2G4 (Cell cycle protein p38-2G4 homolog) (hG4-1) (ErbB3-binding protein 1)	YES
Q00423	YES	HMG-Y-related protein A (Protein SB16A)	YES
Q8GUM4	YES	Uncharacterized membrane protein At3g27390	YES
Q96MN5	YES	Transcription elongation factor A N-terminal and central domain-containing protein 2	YES
A8FFD1	YES	Chaperone protein DnaJ	YES
Q9STV4	YES	CBL-interacting serine/threonine-protein kinase 8 (EC 2.7.11.1) (SNF1-related kinase 3.13) (SOS2-like protein kinase PKS11)	YES
B9GKN0	YES	UBX domain-containing protein	YES
Q0WQK2	YES	Probable protein S-acyltransferase 7 (EC 2.3.1.225) (Probable palmitoyltransferase At3g26935) (Zinc finger DHHC domain-containing protein At3g26935)	YES
P05307	YES	Protein disulfide-isomerase (PDI) (EC 5.3.4.1) (Cellular thyroid hormone-binding protein) (Prolyl 4-hydroxylase subunit beta) (p55)	YES
Q96282	YES	Chloride channel protein CLC-c (AtCLC-c) (CBS domain-containing protein CBSCLC4)	YES
Q9FVW3	YES	Putative methylesterase 14, chloroplastic (AtMES14) (EC 3.1.1.-)	YES
Q9S775	YES	CHD3-type chromatin-remodeling factor PICKLE (EC 3.6.4.-) (Protein CHROMATIN REMODELING 6) (AtCHR6) (Protein GYMNOS)	YES
B9R8Z5	YES	Arginine/serine-rich coiled coil protein, putative	YES
Q93YS4	YES	ABC transporter G family member 22 (ABC transporter ABCG.22) (AtABCG22) (White-brown complex homolog protein 23) (AtWBC23)	YES
P42158	YES	Casein kinase 1-like protein 1 (EC 2.7.11.1) (Casein kinase 1) (Casein kinase I isoform delta-like) (CKI-delta) (Protein CASEIN KINASE I-LIKE 1)	YES
B9I379	YES	Uncharacterized protein	YES
A5AMP9	YES	La protein 1-like	YES
Q1LUT1	YES	Enhancer of mRNA-decapping protein 4	YES
Q93XY5	YES	Tetraspanin-18 (TOM2A homologous protein 2)	YES
B9RWC1	YES	RNA recognition motif-containing protein	YES
count of "yes"	99	count of "yes"	99

## Sheet: ChatGPT-4o_soybean
UniprotID	ChatGPT_phosphorylation_prediction_by_UniprotID	FullName	ChatGPT_phosphorylation_prediction_by_FullName
I1LUS3	YES	Histone H2A	YES
A0A0R0FJD2	YES	SEC7 domain-containing protein	YES
I1JWZ6	YES	Calcium-dependent protein kinase	YES
A0A0B2R520	YES	Proline-, glutamic acid-and leucine-rich protein 1	YES
A0A0B2PUD4	YES	WEB family protein (WEB family protein isoform B)	YES
I1JIK9	YES	SEP domain-containing protein	YES
A0A0R0IQ37	YES	Malic enzyme	YES
I1MII0	YES	SUN domain-containing protein	YES
I1L1V2	YES	RED-like N-terminal domain-containing protein	YES
K7KL81	YES	DEK-C domain-containing protein	YES
A0A0B2QWF6	YES	Protein DEK	YES
C6TGA6	YES	60S acidic ribosomal protein P0	YES
A0A0B2RKF8	YES	BAG family molecular chaperone regulator 7	YES
C6TB52	YES	Microtubule-associated protein RP/EB family member 1C	YES
A0A0B2SGG4	YES	Heat shock cognate protein 80	YES
I1M319	YES	Thioredoxin domain-containing protein	YES
A0A0B2PR34	YES	Splicing factor U2AF 65 kDa subunit	YES
A0A0B2NUE4	YES	23.2 kDa heat shock protein (Inactive protein RESTRICTED TEV MOVEMENT 2)	YES
I1JRS1	YES	Ankyrin repeat domain-containing protein	YES
C6TMW9	YES	Amino acid transporter transmembrane domain-containing protein	YES
I1N5P7	YES	Protein kinase domain-containing protein	YES
A0A0B2QRD3	YES	UTP--glucose-1-phosphate uridylyltransferase (EC 2.7.7.9)	YES
I1LBY2	YES	Protein kinase domain-containing protein	YES
I1MKY3	NO	Uncharacterized protein	YES
A0A0R0JLB2	YES	Globin domain-containing protein	YES
K7MAX3	YES	Tudor domain-containing protein	YES
K7LAB8	YES	DEK-C domain-containing protein	YES
A0A0R4J3L4	YES	UspA domain-containing protein	YES
A0A0B2Q0G4	YES	AMP deaminase (EC 3.5.4.6)	YES
A0A0B2R1M4	YES	Putative RNA-binding protein EIF1AD (Putative RNA-binding protein EIF1AD isoform B) (Putative RNA-binding protein EIF1AD isoform C)	YES
A0A0R0HJS2	YES	STI1 domain-containing protein	YES
I1MVR0	YES	Ferrous ion membrane transport protein DMT1	YES
A0A0B2Q8X5	YES	60S acidic ribosomal protein P1-3	YES
A0A0B2Q995	YES	RNA polymerase-associated protein LEO1	YES
A0A0R0E3P1	YES	FF domain-containing protein	YES
I1LPJ9	YES	RRM domain-containing protein	YES
C6TAX7	YES	Dehydrin	YES
A0A0B2RRQ5	YES	Golgin candidate 6	YES
K7KKY1	YES	Bicarbonate transporter-like transmembrane domain-containing protein	YES
I1KCF5	YES	Bicarbonate transporter-like transmembrane domain-containing protein	YES
K7LRU7	YES	SAP domain-containing protein	YES
C6TK85	YES	ER lumen protein retaining receptor	YES
A0A0R0JT01	YES	Phosphoenolpyruvate carboxylase	YES
A0A0B2RGB4	YES	RNA-binding protein 34	YES
A0A0B2RLS7	YES	Cellulose synthase-like protein D1 (EC 2.4.1.12, EC 2.4.2.24)	YES
C6TH04	YES	RINb protein	YES
K7MCT0	YES	Guanine nucleotide exchange factor SPIKE 1	YES
A0A0R0IQP1	YES	C2 DOCK-type domain-containing protein	YES
I1JJW5	YES	Uncharacterized protein	YES
I1LQL7	YES	PWI domain-containing protein	YES
I1JLC6	YES	Peptidase M24 domain-containing protein	YES
A0A0R0G904	YES	Protein kinase domain-containing protein	YES
I1KPN3	YES	Uncharacterized protein	YES
Q39830	YES	BiP isoform A	YES
I1K670	YES	ER-binding immunoglobulin protein BiP4	YES
C6TMX3	YES	Flowering-promoting factor 1-like protein 3	YES
C0LZ80	YES	Phosphate transporter (Phosphate transporter1-5)	YES
A0A0B2RFJ6	YES	Putative serine/threonine-protein kinase (EC 2.7.11.17) (Serine/threonine-protein kinase GRIK2 isoform B) (Serine/threonine-protein kinase GRIK2 isoform C)	YES
A0A0B2SCG3	YES	Potassium transporter	YES
K7M9R1	YES	Potassium transporter	YES
I1JQD9	YES	Eukaryotic translation initiation factor 3 subunit C (eIF3c) (Eukaryotic translation initiation factor 3 subunit 8) (eIF3 p110)	YES
I1JCG0	YES	26S proteasome regulatory subunit RPN10	YES
I1JUC5	YES	Receptor-like serine/threonine-protein kinase (EC 2.7.11.1)	YES
I1K565	YES	Ribonuclease	YES
A0A0B2NY17	YES	Eukaryotic translation initiation factor 3 subunit C (eIF3c) (Eukaryotic translation initiation factor 3 subunit 8) (eIF3 p110)	YES
I1K5D3	YES	Eukaryotic translation initiation factor 3 subunit C (eIF3c) (Eukaryotic translation initiation factor 3 subunit 8) (eIF3 p110)	YES
K7K770	YES	PWWP domain-containing protein	YES
A0A0R0F2C6	YES	VHS domain-containing protein	YES
I1MEG4	YES	DUF3700 domain-containing protein	YES
A0A0B2QZ97	YES	Uncharacterized protein	No
I1MNK8	YES	Aminotransferase class V domain-containing protein	YES
K7K6R8	YES	Aminotransferase class V domain-containing protein	YES
K7MHE0	YES	Aminotransferase class V domain-containing protein	YES
I1LUN3	YES	Transmembrane protein	YES
A0A0R0HHC1	YES	Proton pump-interactor 1	YES
I1MMB0	YES	TLC domain-containing protein	YES
I1J9A2	YES	Phosphatidylinositol-3,4,5-trisphosphate 3-phosphatase	YES
A0A0R0EF63	YES	rRNA-processing protein EFG1 (rRNA-processing protein efg1)	YES
C6TCY6	YES	Uncharacterized protein	YES
I1LZP7	YES	ABC transporter domain-containing protein	YES
A0A0B2PYU1	YES	Putative nuclear matrix constituent protein 1-like protein	YES
I1L0Z7	YES	ABC-type xenobiotic transporter (EC 7.6.2.2)	YES
A0A0B2NW70	YES	Methyl-CpG-binding domain-containing protein 10	YES
A0A0R4J571	YES	Association with the SNF1 complex (ASC) domain-containing protein	YES
I1KZ51	YES	RIN4 pathogenic type III effector avirulence factor Avr cleavage site domain-containing protein	YES
K7KUE3	YES	DEP domain-containing protein	YES
I1JHZ0	YES	RRM domain-containing protein	YES
K7N347	YES	Phosphatidylinositol-3,4,5-trisphosphate 3-phosphatase	YES
I1KC06	YES	DEK-C domain-containing protein	YES
A0A0R0KL56	YES	Uncharacterized protein	YES
I1M4I0	YES	ABC transporter domain-containing protein	YES
A0A0R0JVW9	YES	RRM domain-containing protein	YES
I1LD09	YES	phosphoglucomutase (alpha-D-glucose-1,6-bisphosphate-dependent) (EC 5.4.2.2)	YES
K7KYG5	YES	Uncharacterized protein	YES
A0A0R0KJM6	YES	PPIase cyclophilin-type domain-containing protein	YES
I1LDC4	YES	Inositol polyphosphate-related phosphatase domain-containing protein	YES
C6TJA4	YES	RRM domain-containing protein	YES
I1KV24	YES	ABC transporter domain-containing protein	YES
I1JM92	YES	Aminoacyl-tRNA synthetase class II (D/K/N) domain-containing protein	YES
A0A0B2R6I9	YES	Ribosomal L1 domain-containing protein 1	YES
count of "yes"	99	count of "yes"	99

## Sheet: ChatGPT-5_arabidopsis
LocusID	ChatGPT_phosphorylation_prediction_by_locusID	UniprotID	ChatGPT_phosphorylation_prediction_by_UniprotID	FullName	ChatGPT_phosphorylation_prediction_by_FullName	GeneSymbol	ChatGPT_phosphorylation_prediction_by_geneSymbol
AT1G16610	Yes	Q9SEE9	Yes	Serine/arginine-rich splicing factor SR45 (At-SR45) (AtSR45) (Serine/arginine-rich ribonucleoprotein 1)	Yes	SR45 RNPS1 At1g16610 F19K19.9	Yes
AT1G66480	Yes	Q6NLC8	Yes	Uncharacterized protein At1g66480	Yes	At1g66480 F28G11.8	Yes
AT2G28260	Yes	Q9SL29	Yes	Putative cyclic nucleotide-gated ion channel 15 (Cyclic nucleotide- and calmodulin-regulated ion channel 15)	Yes	CNGC15 At2g28260 T3B23.7	Yes
AT5G45275	Yes	F4KD53	Yes	Major facilitator superfamily protein	Yes	At5g45275	Yes
AT1G27340	Yes	Q9FZK1	Yes	F-box only protein 6	Yes	FBX6 At1g27340 F17L21.13	Yes
AT1G16010	Yes	Q9S9N4	Yes	Magnesium transporter MRS2-1 (Magnesium Transporter 2) (AtMGT2)	Yes	MRS2-1 MGT2 At1g16010 T24D18.11	Yes
AT1G28440	Yes	Q9SGP2	Yes	Receptor-like protein kinase HSL1 (EC 2.7.11.1) (Protein HAESA-LIKE1)	Yes	HSL1 At1g28440 F3M18.12	Yes
AT2G45310	Yes	O22141	Yes	UDP-glucuronate 4-epimerase 4 (EC 5.1.3.6) (UDP-glucuronic acid epimerase 4) (AtUGlcAE1)	Yes	GAE4 UGlcAE1 At2g45310 F4L23	Yes
AT5G42750	Yes	Q9FMZ0	Yes	BRI1 kinase inhibitor 1	Yes	BKI1 At5g42750 MJB21.13	Yes
AT1G76970	Yes	Q6NQK0	Yes	TOM1-like protein 4	Yes	TOL4 TOM1C At1g76970 F22K20.7 F22K20_7	No
AT5G47430	Yes	B9DFV2	Yes	E3 ubiquitin ligase PQT3-like (EC 2.3.2.27)	Yes	At5g47430 MQL5.29	Yes
AT1G24267	Yes	F4I978	Yes	BZIP transcription factor, putative (DUF1664)	Yes	At1g24267	Yes
AT4G03470	Yes	Q9M109	Yes	Ankyrin repeat family protein	Yes	At4g03470 F9H3.10 F9H3_10	Yes
AT5G43830	Yes	A0A178U6D3	Yes	DUF3700 domain-containing protein	Yes	At5g43830 AXX17_At5g41910 AN1_LOCUS24582 C24_LOCUS24415	Yes
AT5G67200	Yes	Q93Y06	Yes	Probable inactive receptor kinase At5g67200	Yes	At5g67200 K21H1.16	Yes
AT2G39970	Yes	O04200	Yes	Peroxisomal nicotinamide adenine dinucleotide carrier (Peroxisomal NAD carrier) (Peroxisomal membrane protein 38, (PMP36)) (AtPMP38) (Protein ABERRANT PEROXISOME MORPHOLOGY 3) (Solute carrier family 25 member 17)	Yes	PXN APEM3 At2g39970 T28M21.13	Yes
AT1G45207	Yes	A0A1P8AMX7	Yes	Remorin family protein	Yes	At1g45207	Yes
AT5G63490	Yes	Q9FMV3	Yes	CBS domain-containing protein CBSCBSPB1	Yes	CBSCBSPB1 At5g63490 MLE2.12	Yes
AT4G17140	Yes	F4JNE2	Yes	Pleckstrin homology (PH) domain-containing protein	Yes	DL4605C At4g17140 FCAALL.362	Yes
AT5G65950	Yes	A0A654GEF4	Yes	Trafficking protein particle complex subunit 11 domain-containing protein	Yes	At5g65950 AN1_LOCUS26926	Yes
AT4G34240	Yes	Q8W033	Yes	Aldehyde dehydrogenase family 3 member I1, chloroplastic (AtALDH3) (Ath-ALDH3) (EC 1.2.1.3)	Yes	ALDH3I1 ALDH3 At4g34240 F10M10.10	Yes
AT5G47070	Yes	Q9LTC0	Yes	Probable serine/threonine-protein kinase PBL19 (EC 2.7.11.1) (PBS1-like protein 19)	Yes	PBL19 At5g47070 K14A3.2	Yes
AT1G07630	Yes	Q9LQN6	Yes	Probable protein phosphatase 2C 4 (AtPP2C04) (EC 3.1.3.16) (Protein POLTERGEIST-LIKE 5) (Protein phosphatase 2C PLL5) (PP2C PLL5)	Yes	PLL5 At1g07630 F24B9.25 F24B9.31	Yes
AT3G27050	No	A0A384KJT1	Yes	Uncharacterized protein	Yes	At3g27050 AXX17_At3g29490 AN1_LOCUS14200 C24_LOCUS14036	Yes
AT5G61330	Yes	A0A1P8BD18	Yes	rRNA processing protein-like protein	Yes	MFB13.10 MFB13_10 At5g61330	Yes
AT2G19710	Yes	F4ITF9	Yes	Regulator of Vps4 activity in the MVB pathway protein	Yes	ISTL5 At2g19710 F6F22.26 F6F22_26	Yes
AT2G41705	Yes	A0A384L9T7	Yes	Camphor resistance CrcB family protein	Yes	At2g41705 AXX17_At2g38980 AN1_LOCUS10667	Yes
AT5G16760	Yes	Q9SBA5	Yes	Inositol-tetrakisphosphate 1-kinase 1 (EC 2.7.1.134) (Inositol 1,3,4-trisphosphate 5/6-kinase 1) (AtItpk-1) (Inositol-triphosphate 5/6-kinase 1) (Ins(1,3,4)P(3) 5/6-kinase 1) (EC 2.7.1.159)	Yes	ITPK1 At5g16760 F5E19.100	Yes
AT4G03480	Yes	A0A1P8B6T3	Yes	Ankyrin repeat family protein	Yes	At4g03480 F9H3.11 F9H3_11	Yes
AT1G71090	Yes	Q9C999	Yes	Protein PIN-LIKES 2 (Auxin efflux carrier-like protein 2)	Yes	PILS2 At1g71090 F23N20.8	Yes
AT3G13530	Yes	Q9LJD8	Yes	MAP3K epsilon protein kinase 1 (AtM3KE1) (EC 2.7.11.1) (Mitogen-activated protein kinase kinase kinase 7)	Yes	M3KE1 MAPKKK7 At3g13530 MRP15.19	Yes
AT3G18630	Yes	Q9LIH6	Yes	Uracil-DNA glycosylase, mitochondrial (AtUNG) (UDG) (EC 3.2.2.27)	Yes	UNG At3g18630 K24M9.12	Yes
AT1G69420	Yes	Q9C533	Yes	Probable protein S-acyltransferase 22 (EC 2.3.1.225) (Probable palmitoyltransferase At1g69420) (Zinc finger DHHC domain-containing protein At1g69420)	Yes	PAT22 At1g69420 F10D13.9 F23O10.1	Yes
AT2G35030	Yes	O64766	Yes	Pentatricopeptide repeat-containing protein At2g35030, mitochondrial	Yes	PCMP-E15 At2g35030 F19I3.26	Yes
AT3G03250	Yes	Q9M9P3	Yes	UTP--glucose-1-phosphate uridylyltransferase 2 (EC 2.7.7.9) (UDP-glucose pyrophosphorylase 2) (AtUGP2) (UDPGP 2) (UGPase 2)	Yes	UGP2 At3g03250 T17B22.6	Yes
AT5G35750	Yes	Q9C5U2	Yes	Histidine kinase 2 (EC 2.7.13.3) (Arabidopsis histidine kinase 2) (AtHK2) (Protein AUTHENTIC HIS-KINASE 2)	Yes	AHK2 At5g35750 MXH1.16	Yes
AT5G42590	Yes	Q9FH66	Yes	Cytochrome P450 71A16 (EC 1.14.-.-) (Marneral oxidase)	Yes	CYP71A16 MRNO MRO At5g42590 K16E1.6	Yes
AT1G04080	Yes	Q93ZR3	Yes	Pre-mRNA-processing factor 39-1 (AtPRP39-1) (PRP39 homolog A) (Pre-mRNA-processing factor 39a)	Yes	PRP39-1 PRP39a At1g04080 F20D22.14	Yes
AT3G45980	Yes	O23629	Yes	Histone H2B.6 (H2BAt) (HTB9)	Yes	H2B At3g45980 F16L2.190	Yes
AT2G45030	Yes	F4IW10	Yes	Elongation factor G-2, mitochondrial (EF-Gmt) (mEF-G 1-2) (Elongation factor G1-2)	Yes	MEFG2 At2g45030 T14P1.16	Yes
AT3G11330	Yes	Q8VYG9	Yes	Plant intracellular Ras-group-related LRR protein 9	Yes	PIRL9 At3g11330 F11B9.22	Yes
AT4G24400	Yes	Q9STV4	Yes	CBL-interacting serine/threonine-protein kinase 8 (EC 2.7.11.1) (SNF1-related kinase 3.13) (SOS2-like protein kinase PKS11)	Yes	CIPK8 PKS11 SnRK3.13 At4g24400 T22A6.230	Yes
AT5G66230	Yes	F4JZ53	Yes	Chalcone-flavonone isomerase family protein	Yes	At5g66230 K2A18.31 K2A18_31	Yes
AT3G30290	Yes	F4J5G3	Yes	Cytochrome P450, family 702, subfamily A, polypeptide 8	Yes	CYP702A8 cytochrome P450 family 702 polypeptide 8 subfamily A At3g30290	No
AT4G32300	Yes	Q8RWZ5	Yes	G-type lectin S-receptor-like serine/threonine-protein kinase SD2-5 (EC 2.7.11.1) (S-domain-2 (SD2) receptor kinase 5) (SD2-5)	Yes	SD25 At4g32300 F10M6.60 F8B4.10	Yes
AT5G20720	Yes	O65282	Yes	20 kDa chaperonin, chloroplastic (Chaperonin 10) (Ch-CPN10) (Cpn10) (Chaperonin 20) (Protein Cpn21)	Yes	CPN20 CHCPN10 CPN21 At5g20720 T1M15.120	Yes
AT1G55350	Yes	Q8RVL2	Yes	Calpain-type cysteine protease DEK1 (EC 3.4.22.-) (Phytocalpain DEK1) (Protein DEFECTIVE KERNEL 1) (AtDEK1) (Protein EMBRYO DEFECTIVE 1275) (Protein EMBRYO DEFECTIVE 80)	Yes	DEK1 EMB1275 EMB80 At1g55350 F7A10.23	Yes
AT3G53230	Yes	Q9SCN8	Yes	Cell division control protein 48 homolog D (AtCDC48d) (Transitional endoplasmic reticulum ATPase D)	Yes	CDC48D At3g53230 T4D2.160	Yes
AT4G19510	Yes	F4JT80	Yes	Disease resistance protein RPP2B (EC 3.2.2.6)	Yes	RPP2B At4g19510 F24J7.70	Yes
AT2G41220	Yes	Q9T0P4	Yes	Ferredoxin-dependent glutamate synthase 2, chloroplastic (EC 1.4.7.1) (Fd-GOGAT 2)	Yes	GLU2 At2g41220 F13H10.23	Yes
AT1G23360	Yes	Q3ED65	Yes	2-phytyl-1,4-beta-naphthoquinone methyltransferase, chloroplastic (EC 2.1.1.329) (Demethylphylloquinone methyltransferase) (Menaquinone biosynthesis methyltransferase ubiE-like protein)	Yes	MENG At1g23360 F26F24.24	Yes
AT4G11690	Yes	Q9T0D6	Yes	Pentatricopeptide repeat-containing protein At4g11690	Yes	At4g11690 T5C23.120	Yes
AT1G23020	Yes	F4I4K7	Yes	Ferric reduction oxidase 3, mitochondrial (AtFRO3) (EC 1.16.1.7) (Ferric-chelate reductase 3)	Yes	FRO3 FROHC At1g23020 F19G10.4	No
AT1G75640	Yes	Q9LR04	Yes	F10A5.16 (Leucine-rich receptor-like protein kinase family protein) (Putative receptor-like protein kinase)	Yes	MUS At1g75640 F10A5.16 F10A5_16	Yes
AT2G40860	Yes	Q940A2	Yes	Protein kinase and PP2C-like domain-containing protein [Includes: Probable serine/threonine protein kinase At2g40860 (EC 2.7.11.1)	Yes	At2g40860/At2g40870 T20B5.6	Yes
AT2G43410	Yes	Q8LPQ9	Yes	Flowering time control protein FPA	Yes	FPA At2g43410 T1O24.15	Yes
AT3G20820	Yes	A0A384KGL0	Yes	Leucine-rich repeat-containing N-terminal plant-type domain-containing protein	Yes	At3g20820 AXX17_At3g22210 C24_LOCUS13349	Yes
AT5G61140	Yes	Q9FNQ1	Yes	DExH-box ATP-dependent RNA helicase DExH14 (EC 3.6.4.13) (BRR2 homolog C) (AtBRR2C) (Pre-mRNA-splicing helicase BRR2C)	Yes	BRR2C At5g61140 MAF19.14	Yes
AT5G49070	Yes	Q9FH27	Yes	Probable 3-ketoacyl-CoA synthase 21 (KCS-21) (EC 2.3.1.199) (Very long-chain fatty acid condensing enzyme 21) (VLCFA condensing enzyme 21)	Yes	KCS21 KCS20 At5g49070 K20J1.4	No
AT2G36530	Yes	P25696	Yes	Bifunctional enolase 2/transcriptional activator (EC 4.2.1.11) (2-phospho-D-glycerate hydro-lyase 2) (2-phosphoglycerate dehydratase 2) (LOW EXPRESSION OF OSMOTICALLY RESPONSIVE GENES 1)	Yes	ENO2 LOS2 At2g36530 F1O11.16	Yes
AT5G13240	Yes	A0A1P8BBF5	Yes	Repressor of RNA polymerase III transcription	Yes	MAF1 At5g13240 T31B5.60 T31B5_60	Yes
AT2G19470	Yes	Q9ZUP4	Yes	Casein kinase 1-like protein 5 (EC 2.7.11.1) (Protein CASEIN KINASE I-LIKE 5)	Yes	CKL5 At2g19470	Yes
AT1G37130	Yes	P11035	Yes	Nitrate reductase [NADH] 2 (NR2) (EC 1.7.1.1)	Yes	NIA2 CHL3 At1g37130 F28L22.2	Yes
AT4G01400	Yes	Q8LDU5	Yes	Pentatricopeptide repeat-containing protein At4g01400, mitochondrial	Yes	At4g01400 F3D13.1	Yes
AT5G37710	Yes	A0A1P8BGH6	Yes	Alpha/beta-Hydrolases superfamily protein	Yes	At5g37710 K12B20.160 K12B20_160	Yes
AT4G20930	Yes	Q9SUC0	Yes	Probable 3-hydroxyisobutyrate dehydrogenase, mitochondrial (HIBADH) (EC 1.1.1.31)	Yes	At4g20930 T13K14.90	Yes
AT2G24610	Yes	Q9SJA4	Yes	Probable cyclic nucleotide-gated ion channel 14 (Cyclic nucleotide- and calmodulin-regulated ion channel 14)	Yes	CNGC14 At2g24610 F25P17.9	Yes
AT2G16850	Yes	Q9ZVX8	Yes	Probable aquaporin PIP2-8 (Plasma membrane intrinsic protein 2-8) (AtPIP2	Yes	PIP2-8 PIP3B At2g16850 F12A24.3	Yes
AT3G02830	Yes	Q8GXX7	Yes	Zinc finger CCCH domain-containing protein 33 (AtC3H33) (Zinc finger CCCH domain-containing protein ZFN1)	Yes	ZFN1 At3g02830 F13E7.23	Yes
AT2G29210	Yes	A0A1P8AZU5	Yes	Splicing factor PWI domain-containing protein	Yes	At2g29210 F16P2.41 F16P2_41	Yes
AT1G01540	Yes	Q3EDL4	Yes	Probable serine/threonine-protein kinase At1g01540 (EC 2.7.11.1)	Yes	At1g01540 F22L4.8	Yes
AT5G35910	Yes	A9LLI7	Yes	Protein RRP6-like 2 (AtRRP6L2)	Yes	RRP6L2 At5g35910 MIK22.22	Yes
AT5G47060	Yes	Q9FGQ9	Yes	FCS-Like Zinc finger 1	Yes	FLZ1 DUF581-16 At5g47060 MQD22.20	Yes
AT1G67580	Yes	Q9CAG1	Yes	cyclin-dependent kinase (EC 2.7.11.22)	Yes	CDKG2 At1g67580 At1g67580/F12B7.13 F12B7.13 F12B7_13	Yes
AT3G51160	Yes	P93031	Yes	GDP-mannose 4,6 dehydratase 2 (EC 4.2.1.47) (GDP-D-mannose dehydratase 2) (GMD 2)	Yes	MUR1 GMD2 At3g51160 F24M12.200	Yes
AT4G19650	Yes	A0A178V165	Yes	Mitochondrial transcription termination factor family protein	Yes	MTERF26 At4g19650 T16H5.10 T16H5_10	Yes
AT3G16760	Yes	A0A654F7W2	Yes	Tetratricopeptide repeat (TPR)-like superfamily protein	Yes	At3g16760 AN1_LOCUS13065	Yes
AT5G18500	Yes	Q8LEB6	Yes	Probable receptor-like protein kinase At5g18500 (EC 2.7.11.1)	Yes	At5g18500 T28N17.1	Yes
AT1G07350	Yes	Q84TH4	Yes	Serine/arginine-rich splicing factor SR45a (At-SR45A) (AtSR45a) (Protein TRANSFORMER2-like) (atTra2)	Yes	SR45A TRA2 At1g07350 F22G5.31	Yes
AT1G10900	Yes	Q9SUI2	Yes	Phosphatidylinositol 4-phosphate 5-kinase 7 (AtPIP5K7) (EC 2.7.1.68) (1-phosphatidylinositol 4-phosphate kinase 7) (Diphosphoinositide kinase 7) (AtP5K2) (PtdIns(4)P-5-kinase 7)	Yes	PIP5K7 P5K2 At1g10900 T19D16.18	Yes
AT5G02430	Yes	A0A178UCH9	Yes	Transducin/WD40 repeat-like superfamily protein	Yes	At5g02430 AXX17_At5g01560	Yes
AT2G01490	Yes	Q9ZVF6	Yes	Phytanoyl-CoA dioxygenase (EC 1.14.11.18) (Phytanoyl-CoA 2-hydroxylase)	Yes	PAHX At2g01490 F2I9.11	Yes
AT2G24500	Yes	Q9ZQ18	Yes	Cytoplasmic 60S subunit biogenesis factor REI1 homolog 2 (Protein REI1-LIKE 2) (pre-60S factor REI1 homolog 2)	Yes	REIL2 FZF At2g24500 T28I24.23	Yes
AT1G36310	Yes	Q94A09	Yes	tRNA (carboxymethyluridine(34)-5-O)-methyltransferase (EC 2.1.1.229) (tRNA methyltransferase 9 homolog) (AtTRM9)	Yes	TRM9 At1g36310 F7F23.3	Yes
AT4G02030	Yes	Q0WQ75	Yes	Vacuolar protein sorting-associated protein 51 homolog (Protein UNHINGED)	Yes	VPS51 UNH At4g02030 T10M13.4	Yes
AT1G18670	Yes	F4ICB6	Yes	Protein IMPAIRED IN BABA-INDUCED STERILITY 1 (EC 2.7.11.-)	Yes	IBS1 At1g18670 F6A14.22	Yes
AT3G09020	Yes	A0A384LBK2	Yes	(thale cress) hypothetical protein	Yes	At3g09020 AXX17_At3g08610 AN1_LOCUS12197 AT9943_LOCUS10484 C24_LOCUS12028	Yes
AT5G23060	Yes	Q9FN48	Yes	Calcium sensing receptor, chloroplastic (Sulfurtransferase 3) (AtStr3)	Yes	CAS STR3 At5g23060 MYJ24.5	Yes
AT2G35350	Yes	O82302	Yes	Protein phosphatase 2C 29 (AtPP2C29) (EC 3.1.3.16) (Protein POLTERGEIST-LIKE 1) (Protein phosphatase 2C PLL1) (PP2C PLL1)	Yes	PLL1 At2g35350 T32F12.27	Yes
AT3G62700	Yes	Q9LZJ5	Yes	ABC transporter C family member 14 (ABC transporter ABCC.14) (AtABCC14) (EC 7.6.2.2) (ATP-energized glutathione S-conjugate pump 10) (Glutathione S-conjugate-transporting ATPase 10) (Multidrug resistance-associated protein 10)	Yes	ABCC14 MRP10 MRP14 At3g62700 F26K9.130	Yes
AT1G73450	Yes	F4HQ87	Yes	Protein kinase superfamily protein	Yes	DYRKP-2B At1g73450 T9L24.36 T9L24_36	Yes
AT3G48760	Yes	Q9M306	Yes	Probable protein S-acyltransferase 5 (EC 2.3.1.225) (Probable palmitoyltransferase At3g48760) (Zinc finger DHHC domain-containing protein At3g48760)	Yes	PAT05 At3g48760 T21J18.30	Yes
AT5G03150	Yes	Q700D2	Yes	Zinc finger protein JACKDAW (ID1-like zinc finger protein 3) (Protein indeterminate-domain 10)	Yes	JKD IDD10 IDZ3 At5g03150 F15A17.180 MOK16.6	Yes
AT5G19320	Yes	Q9M651	Yes	RAN GTPase-activating protein 2 (AtRanGAP2) (RanGAP2)	Yes	RANGAP2 At5g19320 F7K24.70	Yes
AT5G50020	Yes	Q8VYS8	Yes	Probable protein S-acyltransferase 9 (EC 2.3.1.225) (Probable palmitoyltransferase At5g50020) (Zinc finger DHHC domain-containing protein At5g50020)	Yes	PAT09 At5g50020 MPF21.3	Yes
AT5G55860	Yes	Q9LVQ4	Yes	WEB family protein At5g55860	Yes	At5g55860 MWJ3.4	Yes
AT1G17930	Yes	Q9LMT7	Yes	Protein MAINTENANCE OF MERISTEMS	Yes	MAIN At1g17930 F2H15.15	Yes
AT4G00230	Yes	Q9LLL8	Yes	Subtilisin-like protease SBT4.14 (EC 3.4.21.-) (Cucumisin-like protein) (Subtilase subfamily 4 member 14) (AtSBT4.14) (Xylem serine proteinase 1) (AtXSP1)	Yes	SBT4.14 XSP1 At4g00230 F6N15.3	Yes
AT3G13910	Yes	A0A1I9LQ26	No	Uncharacterized protein	Yes	At3g13910	No
AT4G18910	Yes	Q8LFP7	Yes	Aquaporin NIP1-2 (NOD26-like intrinsic protein 1-2) (AtNIP12)	Yes	NIP1-2 NLM2 At4g18910 F13C5.80	Yes
count of "yes"	99		99		100		95

## Sheet: ChatGPT-5_rice
UniprotID	ChatGPT_phosphorylation_prediction_by_UniprotID	FullName	ChatGPT_phosphorylation_prediction_by_FullName
A0A0P0X9Z7	YES	Cysteine-tryptophan domain-containing zinc finger protein 7 (OsCW-ZF7) (Protein WIDE GRAIN 7)	YES
A3BV95	YES	Basic helix-loop-helix protein 80 (OsbHLH080) (Protein BC-like 1) (OsBC1-like1) (OsBCL1)	YES
B1B534	NO	Protein EARLY HEADING DATE 2 (Ehd2) (Protein RICE INDETERMINATE 1) (OsID) (OsID1)	YES
B2ZX90	YES	Chromatin assembly factor 1 subunit FSM (CAF-1 subunit FSM) (CAF-1 p150 homolog) (Protein FASCIATA 1 homolog) (Protein FLATTENED SHOOT MERISTEM)	YES
B6DMK2	YES	ATP-dependent DNA helicase MER3 homolog (EC 3.6.4.12) (Protein RICE MEIOTIC CROSSOVER 1)	YES
B9EXM2	YES	Carbamoyl phosphate synthase arginine-specific large chain, chloroplastic (CPS) (CPSase) (EC 6.3.4.16) (EC 6.3.5.5) (Ammonium-dependent carbamoyl phosphate synthetase) (Arginine-specific carbamoyl phosphate synthetase, ammonia chain) (Glutamine-dependent carbamoyl phosphate synthetase)	YES
C7IW64	YES	Protein ROS1A (EC 3.2.2.-) (Protein REPRESSOR OF SILENCING 1 homolog a) (Protein ROS1 homolog) (OsROS1) (Protein THICK ALEURONE 2)	YES
O04226	YES	Delta-1-pyrroline-5-carboxylate synthase 1 (OsP5CS1) [Includes: Glutamate 5-kinase (GK) (EC 2.7.2.11) (Gamma-glutamyl kinase); Gamma-glutamyl phosphate reductase (GPR) (EC 1.2.1.41) (Glutamate-5-semialdehyde dehydrogenase) (Glutamyl-gamma-semialdehyde dehydrogenase)]	NO
O04985	YES	Anaerobic nitrite reductase NSHB2 (EC 1.7.2.-) (Non-symbiotic hemoglobin 2) (OsNSHB2) (nsHb2-1) (rHb2) (ORYsa GLB1b) (Phytoglobin 1.2) (OsPgb1.2) (Phytogb1.2)	YES
O04986	YES	Anaerobic nitrite reductase NSHB1 (EC 1.7.2.-) (Non-symbiotic hemoglobin 1) (OsNSHB1) (nsHb1-1) (rHb1) (ORYsa GLB1a) (Phytoglobin 1.1) (OsPgb1.1) (Phytogb1.1)	YES
P0DO02	NO	Chaperone protein dnaJ A7B, chloroplastic (Chaperone protein dnaJ A7) (OsDjA7)	YES
P17814	YES	4-coumarate--CoA ligase 1 (4CL 1) (Os4CL1) (EC 6.2.1.12) ((E)-ferulate--CoA ligase) (EC 6.2.1.34) (4-coumaroyl-CoA synthase 1)	YES
P25765	YES	Chitinase 12 (EC 3.2.1.14) (Basic endochitinase 2) (Pathogenesis related (PR)-3 chitinase 12)	YES
P29618	YES	Cyclin-dependent kinase A-1 (CDKA;1) (EC 2.7.11.22) (EC 2.7.11.23) (CDC2Os-1) (Cell division control protein 2 homolog 1)	YES
P49027	YES	Small ribosomal subunit protein RACK1z (Guanine nucleotide-binding protein subunit beta-like protein A) (GPB-LR) (RWD) (Receptor for activated C kinase 1A)	YES
Q01401	NO	1,4-alpha-glucan-branching enzyme, chloroplastic/amyloplastic (EC 2.4.1.18) (Q-enzyme) (Starch-branching enzyme)	YES
Q0D4Z6	YES	Indole-3-acetic acid-amido synthetase GH3.8 (EC 6.3.2.-) (Auxin-responsive GH3-like protein 8) (OsGH3-8) (OsMGH3)	YES
Q0D9S3	YES	Cation transporter HKT2;1 (OsHKT2;1) (Cation transporter HKT1) (OsHKT1) (Ni-OsHKT1)	YES
Q0DBF4	YES	Ent-sandaracopimaradiene 3-hydroxylase (EC 1.14.14.70) (Cytochrome P450 701A8) (Ent-kaurene oxidase 4) (OsKO4) (Ent-kaurene oxidase-like 4) (OsKOL4) (OsKOS1) (Syn-pimaradiene 3-monooxygenase) (EC 1.14.14.68)	NO
Q0DX67	YES	Inositol diphosphatase DSP2 (EC 3.6.1.52) (Inositol pyrophosphate phosphatase DSP2) (Protein PLANT AND FUNGI ATYPICAL DUAL-SPECIFICITY PHOSPHATASE 2) (OsPFA-DSP2)	YES
Q0E2F9	YES	Ubiquitin C-terminal hydrolase 15 (EC 3.4.19.12) (Deubiquitinating enzyme 15) (Protein LARGE GRAIN 1) (Ubiquitin thioesterase 15) (Ubiquitin-specific protease 15) (OsUBP15)	YES
Q0ILQ6	NO	Ras-related protein Rab5A (OsRab5A) (Protein GLUTELIN PRECURSOR 4) (Protein GLUTELIN PRECURSOR ACCUMULATION 1)	NO
Q0IMG9	YES	E3 ubiquitin-protein ligase SPL11 (EC 2.3.2.27) (Cell death-related protein SPL11) (Protein spotted leaf 11) (RING-type E3 ubiquitin transferase SPL11)	YES
Q0IMS9	YES	Kinesin-like protein KIN-14Q (Kinesin O12) (OsKCH1)	YES
Q0J290	YES	Polyamine oxidase 7 (OsPAO7) (EC 1.5.3.-)	YES
Q0J705	YES	NADPH--cytochrome P450 reductase 2 (CPR) (OsCPR2) (P450R) (EC 1.6.2.4)	YES
Q0J8A4	YES	Glyceraldehyde-3-phosphate dehydrogenase 1, cytosolic (EC 1.2.1.12) (PP38)	YES
Q0J954	YES	Polyamine oxidase 5 (OsPAO5) (EC 1.5.3.-)	NO
Q0JB88	YES	Chaperone protein dnaJ A6 (OsDjA6)	YES
Q0JF02	YES	Syn-copalyl diphosphate synthase, chloroplastic (OsCPSsyn) (Syn-CPP synthase) (EC 5.5.1.14) (OsCPS4) (OsCyc1)	YES
Q0JHU5	YES	Elicitor-responsive protein 1 (OsERG1) (17 kDa phloem protein) (Fungal elicitor immediate early-responsive gene 1 protein) (FIERG1) (RPP17)	YES
Q10CE4	YES	Glycolate oxidase 1 (GOX 1) (OsGLO1) (EC 1.1.3.15) (Peroxisomal (S)-2-hydroxy-acid oxidase GLO1) (Short chain alpha-hydroxy acid oxidase GLO1)	YES
Q10L91	YES	E3 ubiquitin-protein ligase DIS1 (EC 2.3.2.27) (Drought-induced SINA protein 1) (OsDIS1) (RING-type E3 ubiquitin transferase DIS1)	YES
Q10M41	YES	Protein ETHYLENE-INSENSITIVE 3-like 1a (EIN3-like protein 1a) (OsEIL1a) (OsEIL1) (Protein MAO HUZI 6)	YES
Q10R54	YES	Sucrose transport protein SUT1 (Sucrose permease 1) (Sucrose transporter 1) (OsSUT1) (Sucrose-proton symporter 1)	YES
Q10RE2	YES	Indole-3-pyruvate monooxygenase YUCCA8 (OsYUCCA8) (EC 1.14.13.168) (Flavin-containing monooxygenase YUCCA8) (OsFMOt) (Protein CONSTITUTIVELY WILTED 1) (OsCOW1) (Protein NARROW LEAF 7) (Protein RICE ETHYLENE-INSENSITIVE 7)	YES
Q2KNB7	YES	Hexokinase-9 (EC 2.7.1.1) (Hexokinase-5)	YES
Q2QM77	YES	Protein kinase PINOID (OsPID) (EC 2.7.11.1)	YES
Q2QUC5	YES	Tryptamine 5-hydroxylase (EC 1.14.-.-) (Cytochrome P450 71P1) (Protein SEKIGUCHI LESION)	YES
Q2QYU2	YES	Xylan O-acetyltransferase 13 (EC 2.3.1.-) (Protein trichome birefringence-like 1) (OsTBL1)	YES
Q2TQ34	YES	APETALA2-like protein 1 (APETALA2-like protein 23) (Protein RICE STARCH REGULATOR 1) (Protein TARGET OF EAT 1) (OsTOE1)	YES
Q338B9	NO	Histone acetyltransferase GCN5 (EC 2.3.1.48)	YES
Q42982	YES	4-coumarate--CoA ligase 2 (4CL 2) (Os4CL2) (EC 6.2.1.12) ((E)-ferulate--CoA ligase) (EC 6.2.1.34) (4-coumaroyl-CoA synthase 2)	YES
Q53KK6	YES	SWI/SNF complex subunit SWI3C homolog (OsSWI3C) (OsSWI3C1) (Transcription regulatory protein SWI3C homolog)	YES
Q5N712	YES	Lysine-specific demethylase JMJ705 (EC 1.14.11.68) (Jumonji domain-containing protein 705) (Lysine-specific histone demethylase JMJ705) (Protein JUMONJI 705) ([histone H3]-trimethyl-L-lysine(27) demethylase JMJ705)	YES
Q5N829	YES	TPR repeat-containing protein ZIP4 (Protein ZIP4 homolog) (OsZIP4)	NO
Q5NAI7	YES	Polyamine oxidase 1 (OsPAO1) (EC 1.5.3.-) (OsAO4)	YES
Q5U9F2	YES	Glucosamine 6-phosphate N-acetyltransferase 1 (EC 2.3.1.4) (Glucose-6-phosphate acetyltransferase 1) (OsGNA1) (Phosphoglucosamine acetylase 1) (Phosphoglucosamine transacetylase 1)	YES
Q5VNN5	YES	Peptide deformylase 1B, chloroplastic (OsPDF1B) (PDF 1B) (EC 3.5.1.88)	YES
Q5VP70	NO	Auxin efflux carrier component 3a (OsPIN3a) (OSPIN10a) (OsPIN3t)	YES
Q5W6D6	YES	Transcription factor WRKY45-1 (OsWRKY45-1) (OsWRKY45) (WRKY transcription factor 45-2)	YES
Q60EC2	YES	Bidirectional sugar transporter SWEET1b (OsSWEET1b)	YES
Q64MA3	YES	Flap endonuclease GEN-like 1 (OsGEN-L) (Protein OsGEN-like) (EC 3.1.-.-) (OsRAD)	YES
Q652K4	YES	Protein SHORT INTERNODES 1 (OsSHI1)	YES
Q652L6	YES	Monodehydroascorbate reductase 3, cytosolic (OsMDAR3) (OsMDHAR3) (EC 1.6.5.4)	YES
Q67UU9	YES	Guanine nucleotide-binding protein subunit gamma 4 (Heterotrimeric G protein gamma-subunit 4) (OsGGC3) (Protein DENSE AND ERECT PANICLE 1) (Protein ERECT POSE)	YES
Q69KN0	YES	Polycomb group protein EMF2B (OsEMF2B) (Polycomb group protein EMBRYONIC FLOWER 2B)	YES
Q6ETL8	YES	Very-long-chain aldehyde decarbonylase GL1-2 (EC 4.1.99.5) (Protein GLOSSY 1-2)	YES
Q6F6A2	YES	Deoxyribodipyrimidine photo-lyase (EC 4.1.99.3) (DNA photolyase) (OsCPDII) (Photoreactivating enzyme)	YES
Q6H7D2	YES	L-type lectin-domain containing receptor kinase SIT1 (EC 2.7.11.1) (Protein SALT INTOLERANCE 1)	YES
Q6H7M3	YES	Copper-transporting ATPase HMA4 (EC 7.2.2.8) (Protein HEAVY METAL ATPASE 4) (OsHMA4)	YES
Q6K209	YES	Defensin-like protein CAL1 (OsCPT1) (Pathogen-related protein 12) (OsPR12) (Protein CADMIUM ACCUMULATION IN LEAF 1)	YES
Q6K2E8	YES	Acetolactate synthase 1, chloroplastic (EC 2.2.1.6) (Acetohydroxy-acid synthase 1)	YES
Q6K9A2	YES	Cinnamoyl-CoA reductase 1 (OsCCR1) (EC 1.2.1.44)	YES
Q6VAK4	YES	Histidine-containing phosphotransfer protein 2 (OsAHP2) (OsHP1) (OsHpt3)	YES
Q6YUL8	YES	Kinesin-like protein KIN-4A (Protein BRITTLE CULM 2) (Protein GIBBERELLIN-DEFICIENT DWARF 1)	YES
Q6Z2M9	YES	Calcium-dependent protein kinase 4 (OsCDPK4) (OsCPK4) (EC 2.7.11.1) (Calcium-dependent protein kinase OsCDPK1)	YES
Q6Z4G3	YES	UDP-arabinopyranose mutase 3 (OsUAM3) (EC 5.4.99.30) (Reversibly glycosylated polypeptide 3) (UDP-L-arabinose mutase 3)	YES
Q6ZLB0	YES	bZIP transcription factor RISBZ1 (Rice seed bZIP1) (bZIP transcription factor 58) (OsbZIP58)	YES
Q75GR5	YES	KH domain-containing protein SPIN1 (SPL11-interacting protein 1)	YES
Q75H77	YES	Serine/threonine-protein kinase SAPK10 (EC 2.7.11.1) (Osmotic stress/abscisic acid-activated protein kinase 10) (stress-activated protein kinase 10) (OsSAPK10)	YES
Q75V57	YES	Serine/threonine-protein kinase SAPK9 (EC 2.7.11.1) (Osmotic stress/abscisic acid-activated protein kinase 9) (stress-activated protein kinase 9) (OsSAPK9)	YES
Q76CY8	YES	Meiosis-specific protein PAIR2 (OsASY1) (Protein HOMOLOGOUS PAIRING ABERRATION IN RICE MEIOSIS 2)	YES
Q7EZR4	YES	Cytochrome P450 703A2 (EC 1.14.14.130) (Laurate 7-monooxygenase)	YES
Q7F2L3	YES	NAC domain-containing protein 48 (ONAC048) (OsNAC6) (Protein STRESS-RESPONSIVE NAC 2)	YES
Q7F8T6	YES	Tricin synthase 2 (EC 2.1.1.175) (Caffeoyl-CoA 3-O-methyltransferase ROMT17)	YES
Q7X7S8	YES	GPCR-type G protein COLD1 (Protein CHILLING TOLERANCE DIVERGENCE 1)	YES
Q7XKA8	YES	Serine/threonine-protein kinase SAPK5 (EC 2.7.11.1) (Osmotic stress/abscisic acid-activated protein kinase 5) (RK3 kinase) (stress-activated protein kinase 5) (OsSAPK5)	YES
Q7XPM8	YES	Protein TIFY 3 (OsTIFY3) (Jasmonate ZIM domain-containing protein 1) (OsJAZ1) (OsJAZ10) (Protein EXTRA GLUME 2)	YES
Q7XR46	YES	Polyamine oxidase 4 (OsPAO4) (EC 1.5.3.-)	YES
Q7XT97	YES	UDP-glycosyltransferase 79 (OsUGT79) (EC 2.4.1.-) (Deoxynivalenol-UDP-glucosyltransferase)	YES
Q7XTC7	YES	Probable protein phosphatase 2C 40 (OsPP2C40) (EC 3.1.3.16) (OsPP65)	YES
Q7XU29	YES	Carotenoid cleavage dioxygenase 7, chloroplastic (OsCCD7) (Beta,beta-carotene 9',10'-oxygenase) (EC 1.13.11.68) (Protein DWARF-17) (Protein HIGH-TILLERING DWARF 1) (Protein MAX3 homolog)	YES
Q7XUN6	YES	L-type lectin-domain containing receptor kinase SIT2 (EC 2.7.11.1) (Protein SALT INTOLERANCE 2)	YES
Q84JI0	YES	Probable protein phosphatase 2C 30 (OsPP2C30) (EC 3.1.3.16)	YES
Q84LK3	YES	Betaine aldehyde dehydrogenase 2 (OsBADH2) (EC 1.2.1.8)	YES
Q84QK0	YES	12-oxophytodienoate reductase 1 (EC 1.3.1.42) (12-oxophytodienoate-10,11-reductase 1) (OPDA-reductase 1) (OsOPR1)	YES
Q84UI5	YES	Mitogen-activated protein kinase 1 (MAP kinase 1) (EC 2.7.11.24) (MAP kinase 6) (OsMAPK6) (OsSIPK)	YES
Q8GSQ1	YES	Cytochrome P450 85A1 (OsCYP85A1) (3-dehydroteasterone synthase) (EC 1.14.14.-) (C6-oxidase) (Protein DWARF) (OsDWARF) (Teasterone synthase) (EC 1.14.14.-) (Typhasterol synthase) (EC 1.14.14.-)	YES
Q8GU86	YES	ABC transporter G family member 43 (ABC transporter G43) (OsABCG43) (EC 7.2.2.-) (Protein PLEIOTROPIC DRUG RESISTANCE 5) (OsPDR5)	YES
Q8H384	YES	Cadmium/zinc-transporting ATPase HMA3 (EC 7.2.2.12) (EC 7.2.2.21) (Protein HEAVY METAL ATPASE 3) (OsHMA3)	YES
Q8H3Q1	YES	Ethylene-responsive transcription factor FZP (OsERF078) (Protein BRANCHED FLORETLESS 1) (Protein FRIZZY PANICLE) (Protein FRIZZY PANICLE 2)	YES
Q9SXJ8	YES	Sodium/hydrogen exchanger 1 (Na(+)/H(+) exchanger 1) (OsNHX1)	YES
B9G5N1	YES	Meiosis-specific protein PAIR3 (Protein HOMOLOGOUS PAIRING ABERRATION IN RICE MEIOSIS 3)	YES
Q5Z9C8	YES	Early nodulin-like protein 17 (OsENODL17) (Protein NEO-TETRAPLOID RICE FERTILITY RELATED GENE 3) (OsNRFG3)	YES
Q654B3	YES	bZIP transcription factor RISBZ5 (Rice seed bZIP5) (bZIP transcription factor 52) (OsbZIP52)	YES
Q75RY2	YES	Protein PAIR1 (Protein HOMOLOGOUS PAIRING ABERRATION IN RICE MEIOSIS 1)	YES
Q8VWH2	YES	Protein RICE FLOWERING LOCUS T 1 (FLOWERING LOCUS T-like protein 3) (FT-like protein 3) (OsFTL3)	YES
K4PW38	NO	Protein RICE SALT SENSITIVE 3	YES
Q7X9A8	YES	bZIP transcription factor RISBZ2 (Rice endosperm bZIP) (Rice seed bZIP2) (bZIP transcription factor 33) (OsbZIP33)	YES
count of "yes"	93	count of "yes"	95

## Sheet: ChatGPT-5_maize
UniprotID	ChatGPT_phosphorylation_prediction_by_UniprotID	FullName	ChatGPT_phosphorylation_prediction_by_FullName
Q6CGU8	YES	Probable transporter MCH1	YES
Q9LX66	YES	Receptor-like protein kinase HERK 1 (EC 2.7.11.-) (Protein HERCULES RECEPTOR KINASE 1)	YES
Q66GR3	YES	Transcription factor bHLH130 (Basic helix-loop-helix protein 130) (AtbHLH130) (bHLH 130) (Transcription factor EN 69) (bHLH transcription factor bHLH130)	YES
O80452	YES	AMP deaminase (AtAMPD) (EC 3.5.4.6) (Protein EMBRYONIC FACTOR 1)	YES
Q38953	YES	Probable pre-mRNA-splicing factor ATP-dependent RNA helicase DEAH5 (EC 3.6.4.13) (DEAH RNA helicase homolog PRP22)	YES
Q5BJQ2	YES	Ubiquitin carboxyl-terminal hydrolase MINDY-1 (EC 3.4.19.12) (Deubiquitinating enzyme MINDY-1) (Protein FAM63A)	YES
Q9CAV6	YES	Serine/threonine-protein kinase WNK1 (AtWNK1) (EC 2.7.11.1) (Protein kinase with no lysine 1)	YES
B9RQL4	YES	Uncharacterized protein	YES
Q54IP0	YES	DnaJ homolog subfamily C member 7 homolog	YES
Q9MA55	YES	Acyl-CoA-binding domain-containing protein 4 (Acyl-CoA binding protein 4)	YES
B9GHR5	YES	deleted	YES
Q1WLP5	YES	Alkaline/neutral invertase (EC 3.2.1.26)	YES
Q8BKX6	NO	Serine/threonine-protein kinase SMG1 (SMG-1) (EC 2.7.11.1) (Lambda/iota protein kinase C-interacting protein) (Lambda-interacting protein) (Nonsense mediated mRNA decay-associated PI3K-related kinase SMG1)	YES
Q9SJ56	YES	BEL1-like homeodomain protein 1 (BEL1-like protein 1) (Protein EMBRYO SAC DEVELOPMENT ARREST 29)	YES
Q94A40	YES	Coatomer subunit alpha-1 (Alpha-coat protein 1) (Alpha-COP 1)	YES
Q9FKE6	YES	Cyclin-T1-5 (CycT1;5) (Protein AtCycT-like1)	YES
Q84WW6	YES	Histone-lysine N-methyltransferase ASHH1 (EC 2.1.1.354) (ASH1 homolog 1) (Protein SET DOMAIN GROUP 26)	YES
Q9XGM1	YES	V-type proton ATPase subunit D (V-ATPase subunit D) (Vacuolar H(+)-ATPase subunit D) (Vacuolar proton pump subunit D)	YES
Q498K9	YES	Protein LSM14 homolog B-B (RNA-associated protein 42) (xRAP42) (RNA-associated protein 55B-B) (RAP55B-B)	YES
Q05609	YES	Serine/threonine-protein kinase CTR1 (EC 2.7.11.1) (Protein CONSTITUTIVE TRIPLE RESPONSE1)	YES
Q39779	YES	Acyl-CoA-binding protein (ACBP)	YES
Q9S9Z7	YES	Probable protein phosphatase 2C 10 (AtPP2C10) (EC 3.1.3.16)	YES
A5BGN7	YES	Uncharacterized protein	YES
O54922	YES	Exocyst complex component 7 (Exocyst complex component Exo70) (rExo70)	YES
A5C0U0	YES	Hyaluronan/mRNA-binding protein domain-containing protein	YES
Q9SZR1	YES	Calcium-transporting ATPase 10, plasma membrane-type (EC 7.2.2.10) (Ca(2+)-ATPase isoform 10)	YES
Q6WWW4	YES	E3 ubiquitin-protein ligase UPL3 (Ubiquitin-protein ligase 3) (EC 2.3.2.26) (HECT ubiquitin-protein ligase 3) (HECT-type E3 ubiquitin transferase UPL3) (Protein KAKTUS)	YES
P93004	YES	Aquaporin PIP2-7 (Plasma membrane intrinsic protein 2-7) (AtPIP2;7) (Plasma membrane intrinsic protein 3) (At-PIP3) (Salt stress-induced major intrinsic protein)	YES
B9SAX7	YES	SIT4 phosphatase-associated family protein	YES
B9SQA8	YES	Btz domain-containing protein	YES
P43298	YES	Receptor protein kinase TMK1 (EC 2.7.11.1) (BARK1-like kinase 1) (Transmembrane kinase 1)	YES
Q99KH8	YES	Serine/threonine-protein kinase 24 (EC 2.7.11.1) (Mammalian STE20-like protein kinase 3) (MST-3) (STE20-like kinase MST3) [Cleaved into: Serine/threonine-protein kinase 24 35 kDa subunit (Mammalian STE20-like protein kinase 3 N-terminal) (MST3/N); Serine/threonine-protein kinase 24 12 kDa subunit (Mammalian STE20-like protein kinase 3 C-terminal) (MST3/C)]	YES
P49961	YES	Ectonucleoside triphosphate diphosphohydrolase 1 (EC 3.6.1.5) (ATP diphosphohydrolase) (ATP-DPH) (ATPDase) (Ecto-ATP diphosphohydrolase 1) (Ecto-ATPDase 1) (Ecto-ATPase 1) (Ecto-apyrase) (Lymphoid cell activation antigen) (Nucleoside triphosphate diphosphohydrolase 1) (NTPDase1) (CD antigen CD39)	YES
Q9SF32	YES	Protein IQ-DOMAIN 1 (AtIQD1)	YES
D3Y3F5	YES	MYB transcription factor 1	YES
Q9VR59	YES	Inositol hexakisphosphate and diphosphoinositol-pentakisphosphate kinase (EC 2.7.4.24) (InsP6 and PP-IP5 kinase)	YES
P49972	YES	Signal recognition particle subunit SRP54 2 (EC 3.6.5.4) (Signal recognition particle 54 kDa protein 2) (SRP54)	YES
Q9FRL3	YES	Sugar transporter ERD6-like 6	YES
P08799	YES	Myosin-2 heavy chain (Myosin II heavy chain)	YES
Q42602	YES	Cytochrome P450 89A2 (EC 1.14.-.-) (ATH 6-1) (CYPLXXXIX)	YES
Q9FZ45	YES	Uncharacterized membrane protein At1g16860	YES
Q54R84	YES	AP-4 complex subunit beta (AP-4 adaptor complex subunit beta) (Adaptor-related protein complex 4 subunit beta) (Beta subunit of AP-4) (Beta4-adaptin)	YES
P23922	NO	Transcription factor HBP-1a (Histone-specific transcription factor HBP1)	YES
B9SL81	YES	Dilute domain-containing protein	YES
Q5ZKD5	YES	RRP12-like protein	YES
Q86IX1	YES	Serine/threonine-protein kinase dst1 (EC 2.7.11.1)	YES
Q00594	YES	Medium-chain-fatty-acid--CoA ligase (EC 6.2.1.2) (Medium-chain acyl-CoA synthetase)	YES
B9HG94	YES	deleted	YES
P62944	YES	AP-2 complex subunit beta (AP105B) (Adaptor protein complex AP-2 subunit beta) (Adaptor-related protein complex 2 subunit beta) (Beta-2-adaptin) (Beta-adaptin) (Clathrin assembly protein complex 2 beta large chain) (Plasma membrane adaptor HA2/AP2 adaptin beta subunit)	YES
Q91Z38	YES	Tetratricopeptide repeat protein 1 (TPR repeat protein 1)	YES
P93788	YES	Remorin (pp34)	YES
Q41328	YES	Pto-interacting protein 1 (Pti1) (EC 2.7.11.1) (Pto kinase interactor 1)	YES
P12270	YES	Nucleoprotein TPR (Megator) (NPC-associated intranuclear protein) (Translocated promoter region protein)	YES
Q5ZK84	YES	Aldo-keto reductase family 1 member A1 (EC 1.1.1.2) (Alcohol dehydrogenase [NADP(+)]) (Aldehyde reductase) (S-nitroso-CoA reductase) (ScorR) (EC 1.6.-.-)	YES
B9S9W3	YES	Paramyosin, putative	YES
Q9M390	YES	Protein NRT1/ PTR FAMILY 8.1 (AtNPF8.1) (Peptide transporter PTR1)	YES
B9GKH8	YES	deleted	YES
Q28IQ9	YES	Cold-inducible RNA-binding protein (Glycine-rich RNA-binding protein CIRP)	YES
Q551H4	YES	Serine/threonine-protein kinase fray2 (EC 2.7.11.1) (STE20-like kinase fray2)	YES
B9SEP5	YES	MAPK kinase substrate protein	YES
P08965	YES	Meiosis protein mei2	YES
B9S7J3	NO	Rubisco accumulation factor 1 C-terminal domain-containing protein	YES
B9SMX3	YES	PB1 domain-containing protein	YES
P26585	YES	HMG1/2-like protein (Protein SB11)	YES
Q9SZP8	YES	Eukaryotic translation initiation factor 4B3 (AtTif4B3) (eIF4B3)	YES
P92965	YES	Serine/arginine-rich splicing factor RS40 (At-RSp40) (AtRS40)	YES
Q43468	YES	Hsp70-Hsp90 organizing protein 1 (GmHop-1) (Heat shock protein STI) (GmSTI) (Stress-inducible protein)	YES
Q8GYN5	YES	RPM1-interacting protein 4	YES
P38279	YES	Vacuolar histidine transporter YPQ3 (PQ-loop repeat-containing protein 3) (Protein RTC2) (Restriction of telomere capping protein 2)	YES
P93472	YES	Delta(24)-sterol reductase (EC 1.3.1.72) (Cell elongation protein diminuto)	YES
Q9SA52	YES	Chloroplast stem-loop binding protein of 41 kDa b, chloroplastic (CSP41-b) (Heteroglycan-interacting protein 1.3) (Protein CHLOROPLAST RNA BINDING) (Protein Gb5f)	YES
Q9CWW6	YES	Peptidyl-prolyl cis-trans isomerase NIMA-interacting 4 (EC 5.2.1.8) (Parvulin-14) (Par14) (Peptidyl-prolyl cis-trans isomerase Pin4) (PPIase Pin4) (Rotamase Pin4)	YES
B9R7C9	YES	Paramyosin, putative	YES
Q56XP4	YES	Sodium/hydrogen exchanger 2 (Na(+)/H(+) exchanger 2) (NHE-2)	YES
B9RBW3	YES	Tellurite resistance protein tehA, putative	YES
Q8BTU7	YES	RCC1 domain-containing protein 1	YES
B9SKC8	YES	MACPF domain-containing protein	YES
Q9XEE6	YES	Zinc finger CCCH domain-containing protein 29 (AtC3H29) (AtSZF2)	YES
Q93Y07	YES	Galactolipid galactosyltransferase SFR2, chloroplastic (EC 2.4.1.184) (Galactolipid:galactolipid galactosyltransferase) (GGGT) (Protein SENSITIVE TO FREEZING 2) (AtSFR2)	YES
Q0IIM8	YES	TBC1 domain family member 8B	YES
Q9UQ80	YES	Proliferation-associated protein 2G4 (Cell cycle protein p38-2G4 homolog) (hG4-1) (ErbB3-binding protein 1)	YES
Q00423	YES	HMG-Y-related protein A (Protein SB16A)	YES
Q8GUM4	YES	Uncharacterized membrane protein At3g27390	YES
Q96MN5	YES	Transcription elongation factor A N-terminal and central domain-containing protein 2	YES
A8FFD1	YES	Chaperone protein DnaJ	YES
Q9STV4	YES	CBL-interacting serine/threonine-protein kinase 8 (EC 2.7.11.1) (SNF1-related kinase 3.13) (SOS2-like protein kinase PKS11)	YES
B9GKN0	YES	UBX domain-containing protein	YES
Q0WQK2	YES	Probable protein S-acyltransferase 7 (EC 2.3.1.225) (Probable palmitoyltransferase At3g26935) (Zinc finger DHHC domain-containing protein At3g26935)	YES
P05307	YES	Protein disulfide-isomerase (PDI) (EC 5.3.4.1) (Cellular thyroid hormone-binding protein) (Prolyl 4-hydroxylase subunit beta) (p55)	YES
Q96282	NO	Chloride channel protein CLC-c (AtCLC-c) (CBS domain-containing protein CBSCLC4)	YES
Q9FVW3	YES	Putative methylesterase 14, chloroplastic (AtMES14) (EC 3.1.1.-)	YES
Q9S775	YES	CHD3-type chromatin-remodeling factor PICKLE (EC 3.6.4.-) (Protein CHROMATIN REMODELING 6) (AtCHR6) (Protein GYMNOS)	YES
B9R8Z5	YES	Arginine/serine-rich coiled coil protein, putative	YES
Q93YS4	NO	ABC transporter G family member 22 (ABC transporter ABCG.22) (AtABCG22) (White-brown complex homolog protein 23) (AtWBC23)	YES
P42158	YES	Casein kinase 1-like protein 1 (EC 2.7.11.1) (Casein kinase 1) (Casein kinase I isoform delta-like) (CKI-delta) (Protein CASEIN KINASE I-LIKE 1)	YES
B9I379	YES	Uncharacterized protein	YES
A5AMP9	YES	La protein 1-like	YES
Q1LUT1	YES	Enhancer of mRNA-decapping protein 4	YES
Q93XY5	YES	Tetraspanin-18 (TOM2A homologous protein 2)	YES
B9RWC1	YES	RNA recognition motif-containing protein	YES
count of "yes"	94	count of "yes"	99

## Sheet: ChatGPT-5_soybean
UniprotID	ChatGPT_phosphorylation_prediction_by_UniprotID	FullName	ChatGPT_phosphorylation_prediction_by_FullName
I1LUS3	YES	Histone H2A	YES
A0A0R0FJD2	YES	SEC7 domain-containing protein	NO
I1JWZ6	YES	Calcium-dependent protein kinase	YES
A0A0B2R520	YES	Proline-, glutamic acid-and leucine-rich protein 1	YES
A0A0B2PUD4	YES	WEB family protein (WEB family protein isoform B)	YES
I1JIK9	YES	SEP domain-containing protein	YES
A0A0R0IQ37	YES	Malic enzyme	YES
I1MII0	YES	SUN domain-containing protein	YES
I1L1V2	YES	RED-like N-terminal domain-containing protein	YES
K7KL81	YES	DEK-C domain-containing protein	YES
A0A0B2QWF6	YES	Protein DEK	YES
C6TGA6	YES	60S acidic ribosomal protein P0	YES
A0A0B2RKF8	YES	BAG family molecular chaperone regulator 7	YES
C6TB52	YES	Microtubule-associated protein RP/EB family member 1C	YES
A0A0B2SGG4	YES	Heat shock cognate protein 80	YES
I1M319	YES	Thioredoxin domain-containing protein	YES
A0A0B2PR34	YES	Splicing factor U2AF 65 kDa subunit	YES
A0A0B2NUE4	YES	23.2 kDa heat shock protein (Inactive protein RESTRICTED TEV MOVEMENT 2)	YES
I1JRS1	YES	Ankyrin repeat domain-containing protein	YES
C6TMW9	YES	Amino acid transporter transmembrane domain-containing protein	YES
I1N5P7	YES	Protein kinase domain-containing protein	YES
A0A0B2QRD3	YES	UTP--glucose-1-phosphate uridylyltransferase (EC 2.7.7.9)	YES
I1LBY2	YES	Protein kinase domain-containing protein	YES
I1MKY3	YES	Uncharacterized protein	YES
A0A0R0JLB2	YES	Globin domain-containing protein	YES
K7MAX3	YES	Tudor domain-containing protein	NO
K7LAB8	YES	DEK-C domain-containing protein	YES
A0A0R4J3L4	YES	UspA domain-containing protein	YES
A0A0B2Q0G4	YES	AMP deaminase (EC 3.5.4.6)	YES
A0A0B2R1M4	YES	Putative RNA-binding protein EIF1AD (Putative RNA-binding protein EIF1AD isoform B) (Putative RNA-binding protein EIF1AD isoform C)	YES
A0A0R0HJS2	YES	STI1 domain-containing protein	YES
I1MVR0	YES	Ferrous ion membrane transport protein DMT1	YES
A0A0B2Q8X5	YES	60S acidic ribosomal protein P1-3	YES
A0A0B2Q995	YES	RNA polymerase-associated protein LEO1	YES
A0A0R0E3P1	YES	FF domain-containing protein	YES
I1LPJ9	YES	RRM domain-containing protein	YES
C6TAX7	YES	Dehydrin	YES
A0A0B2RRQ5	YES	Golgin candidate 6	YES
K7KKY1	YES	Bicarbonate transporter-like transmembrane domain-containing protein	YES
I1KCF5	YES	Bicarbonate transporter-like transmembrane domain-containing protein	YES
K7LRU7	NO	SAP domain-containing protein	YES
C6TK85	YES	ER lumen protein retaining receptor	YES
A0A0R0JT01	YES	Phosphoenolpyruvate carboxylase	YES
A0A0B2RGB4	YES	RNA-binding protein 34	YES
A0A0B2RLS7	YES	Cellulose synthase-like protein D1 (EC 2.4.1.12, EC 2.4.2.24)	YES
C6TH04	YES	RINb protein	YES
K7MCT0	YES	Guanine nucleotide exchange factor SPIKE 1	YES
A0A0R0IQP1	YES	C2 DOCK-type domain-containing protein	YES
I1JJW5	YES	Uncharacterized protein	YES
I1LQL7	YES	PWI domain-containing protein	YES
I1JLC6	YES	Peptidase M24 domain-containing protein	YES
A0A0R0G904	YES	Protein kinase domain-containing protein	YES
I1KPN3	YES	Uncharacterized protein	YES
Q39830	YES	BiP isoform A	YES
I1K670	YES	ER-binding immunoglobulin protein BiP4	YES
C6TMX3	YES	Flowering-promoting factor 1-like protein 3	YES
C0LZ80	YES	Phosphate transporter (Phosphate transporter1-5)	YES
A0A0B2RFJ6	YES	Putative serine/threonine-protein kinase (EC 2.7.11.17) (Serine/threonine-protein kinase GRIK2 isoform B) (Serine/threonine-protein kinase GRIK2 isoform C)	YES
A0A0B2SCG3	YES	Potassium transporter	YES
K7M9R1	YES	Potassium transporter	YES
I1JQD9	YES	Eukaryotic translation initiation factor 3 subunit C (eIF3c) (Eukaryotic translation initiation factor 3 subunit 8) (eIF3 p110)	YES
I1JCG0	YES	26S proteasome regulatory subunit RPN10	YES
I1JUC5	YES	Receptor-like serine/threonine-protein kinase (EC 2.7.11.1)	YES
I1K565	YES	Ribonuclease	YES
A0A0B2NY17	YES	Eukaryotic translation initiation factor 3 subunit C (eIF3c) (Eukaryotic translation initiation factor 3 subunit 8) (eIF3 p110)	YES
I1K5D3	YES	Eukaryotic translation initiation factor 3 subunit C (eIF3c) (Eukaryotic translation initiation factor 3 subunit 8) (eIF3 p110)	YES
K7K770	YES	PWWP domain-containing protein	YES
A0A0R0F2C6	YES	VHS domain-containing protein	YES
I1MEG4	YES	DUF3700 domain-containing protein	YES
A0A0B2QZ97	YES	Uncharacterized protein	No
I1MNK8	YES	Aminotransferase class V domain-containing protein	YES
K7K6R8	YES	Aminotransferase class V domain-containing protein	YES
K7MHE0	YES	Aminotransferase class V domain-containing protein	YES
I1LUN3	YES	Transmembrane protein	YES
A0A0R0HHC1	YES	Proton pump-interactor 1	YES
I1MMB0	YES	TLC domain-containing protein	YES
I1J9A2	YES	Phosphatidylinositol-3,4,5-trisphosphate 3-phosphatase	YES
A0A0R0EF63	YES	rRNA-processing protein EFG1 (rRNA-processing protein efg1)	YES
C6TCY6	YES	Uncharacterized protein	YES
I1LZP7	YES	ABC transporter domain-containing protein	YES
A0A0B2PYU1	YES	Putative nuclear matrix constituent protein 1-like protein	YES
I1L0Z7	YES	ABC-type xenobiotic transporter (EC 7.6.2.2)	YES
A0A0B2NW70	YES	Methyl-CpG-binding domain-containing protein 10	NO
A0A0R4J571	YES	Association with the SNF1 complex (ASC) domain-containing protein	YES
I1KZ51	YES	RIN4 pathogenic type III effector avirulence factor Avr cleavage site domain-containing protein	YES
K7KUE3	YES	DEP domain-containing protein	YES
I1JHZ0	YES	RRM domain-containing protein	YES
K7N347	YES	Phosphatidylinositol-3,4,5-trisphosphate 3-phosphatase	YES
I1KC06	YES	DEK-C domain-containing protein	YES
A0A0R0KL56	YES	Uncharacterized protein	YES
I1M4I0	YES	ABC transporter domain-containing protein	YES
A0A0R0JVW9	YES	RRM domain-containing protein	YES
I1LD09	YES	phosphoglucomutase (alpha-D-glucose-1,6-bisphosphate-dependent) (EC 5.4.2.2)	YES
K7KYG5	YES	Uncharacterized protein	YES
A0A0R0KJM6	YES	PPIase cyclophilin-type domain-containing protein	YES
I1LDC4	YES	Inositol polyphosphate-related phosphatase domain-containing protein	YES
C6TJA4	YES	RRM domain-containing protein	YES
I1KV24	YES	ABC transporter domain-containing protein	YES
I1JM92	YES	Aminoacyl-tRNA synthetase class II (D/K/N) domain-containing protein	YES
A0A0B2R6I9	YES	Ribosomal L1 domain-containing protein 1	YES
count of "yes"	99	count of "yes"	96

## Sheet: Gemini_arabidopsis
LocusID	Gemini_phosphorylation_prediction_by_locusID	UniprotID	Gemini_phosphorylation_prediction_by_UniprotID	FullName	Gemini_phosphorylation_prediction_by_FullName	GeneSymbol	Gemini_phosphorylation_prediction_by_geneSymbol
AT1G16610	Yes	Q9SEE9	Yes	Serine/arginine-rich splicing factor SR45 (At-SR45) (AtSR45) (Serine/arginine-rich ribonucleoprotein 1)	Yes	SR45 RNPS1 At1g16610 F19K19.9	Yes
AT1G66480	Yes	Q6NLC8	Yes	Uncharacterized protein At1g66480	Yes	At1g66480 F28G11.8	Yes
AT2G28260	Yes	Q9SL29	Yes	Putative cyclic nucleotide-gated ion channel 15 (Cyclic nucleotide- and calmodulin-regulated ion channel 15)	Yes	CNGC15 At2g28260 T3B23.7	Yes
AT5G45275	Yes	F4KD53	Yes	Major facilitator superfamily protein	Yes	At5g45275	Yes
AT1G27340	Yes	Q9FZK1	Yes	F-box only protein 6	Yes	FBX6 At1g27340 F17L21.13	Yes
AT1G16010	Yes	Q9S9N4	Yes	Magnesium transporter MRS2-1 (Magnesium Transporter 2) (AtMGT2)	Yes	MRS2-1 MGT2 At1g16010 T24D18.11	Yes
AT1G28440	Yes	Q9SGP2	Yes	Receptor-like protein kinase HSL1 (EC 2.7.11.1) (Protein HAESA-LIKE1)	Yes	HSL1 At1g28440 F3M18.12	Yes
AT2G45310	Yes	O22141	Yes	UDP-glucuronate 4-epimerase 4 (EC 5.1.3.6) (UDP-glucuronic acid epimerase 4) (AtUGlcAE1)	Yes	GAE4 UGlcAE1 At2g45310 F4L23	Yes
AT5G42750	Yes	Q9FMZ0	Yes	BRI1 kinase inhibitor 1	Yes	BKI1 At5g42750 MJB21.13	Yes
AT1G76970	Yes	Q6NQK0	Yes	TOM1-like protein 4	Yes	TOL4 TOM1C At1g76970 F22K20.7 F22K20_7	Yes
AT5G47430	Yes	B9DFV2	Yes	E3 ubiquitin ligase PQT3-like (EC 2.3.2.27)	Yes	At5g47430 MQL5.29	Yes
AT1G24267	Yes	F4I978	Yes	BZIP transcription factor, putative (DUF1664)	Yes	At1g24267	Yes
AT4G03470	Yes	Q9M109	Yes	Ankyrin repeat family protein	Yes	At4g03470 F9H3.10 F9H3_10	Yes
AT5G43830	Yes	A0A178U6D3	Yes	DUF3700 domain-containing protein	Yes	At5g43830 AXX17_At5g41910 AN1_LOCUS24582 C24_LOCUS24415	Yes
AT5G67200	Yes	Q93Y06	Yes	Probable inactive receptor kinase At5g67200	Yes	At5g67200 K21H1.16	Yes
AT2G39970	Yes	O04200	Yes	Peroxisomal nicotinamide adenine dinucleotide carrier (Peroxisomal NAD carrier) (Peroxisomal membrane protein 38, (PMP36)) (AtPMP38) (Protein ABERRANT PEROXISOME MORPHOLOGY 3) (Solute carrier family 25 member 17)	Yes	PXN APEM3 At2g39970 T28M21.13	Yes
AT1G45207	Yes	A0A1P8AMX7	Yes	Remorin family protein	Yes	At1g45207	No
AT5G63490	Yes	Q9FMV3	Yes	CBS domain-containing protein CBSCBSPB1	Yes	CBSCBSPB1 At5g63490 MLE2.12	Yes
AT4G17140	Yes	F4JNE2	Yes	Pleckstrin homology (PH) domain-containing protein	Yes	DL4605C At4g17140 FCAALL.362	Yes
AT5G65950	Yes	A0A654GEF4	Yes	Trafficking protein particle complex subunit 11 domain-containing protein	Yes	At5g65950 AN1_LOCUS26926	Yes
AT4G34240	Yes	Q8W033	Yes	Aldehyde dehydrogenase family 3 member I1, chloroplastic (AtALDH3) (Ath-ALDH3) (EC 1.2.1.3)	Yes	ALDH3I1 ALDH3 At4g34240 F10M10.10	Yes
AT5G47070	Yes	Q9LTC0	Yes	Probable serine/threonine-protein kinase PBL19 (EC 2.7.11.1) (PBS1-like protein 19)	Yes	PBL19 At5g47070 K14A3.2	Yes
AT1G07630	Yes	Q9LQN6	Yes	Probable protein phosphatase 2C 4 (AtPP2C04) (EC 3.1.3.16) (Protein POLTERGEIST-LIKE 5) (Protein phosphatase 2C PLL5) (PP2C PLL5)	Yes	PLL5 At1g07630 F24B9.25 F24B9.31	Yes
AT3G27050	No	A0A384KJT1	Yes	Uncharacterized protein	Yes	At3g27050 AXX17_At3g29490 AN1_LOCUS14200 C24_LOCUS14036	Yes
AT5G61330	Yes	A0A1P8BD18	Yes	rRNA processing protein-like protein	Yes	MFB13.10 MFB13_10 At5g61330	Yes
AT2G19710	Yes	F4ITF9	Yes	Regulator of Vps4 activity in the MVB pathway protein	Yes	ISTL5 At2g19710 F6F22.26 F6F22_26	Yes
AT2G41705	Yes	A0A384L9T7	Yes	Camphor resistance CrcB family protein	Yes	At2g41705 AXX17_At2g38980 AN1_LOCUS10667	Yes
AT5G16760	Yes	Q9SBA5	Yes	Inositol-tetrakisphosphate 1-kinase 1 (EC 2.7.1.134) (Inositol 1,3,4-trisphosphate 5/6-kinase 1) (AtItpk-1) (Inositol-triphosphate 5/6-kinase 1) (Ins(1,3,4)P(3) 5/6-kinase 1) (EC 2.7.1.159)	Yes	ITPK1 At5g16760 F5E19.100	Yes
AT4G03480	Yes	A0A1P8B6T3	Yes	Ankyrin repeat family protein	Yes	At4g03480 F9H3.11 F9H3_11	Yes
AT1G71090	Yes	Q9C999	Yes	Protein PIN-LIKES 2 (Auxin efflux carrier-like protein 2)	Yes	PILS2 At1g71090 F23N20.8	Yes
AT3G13530	Yes	Q9LJD8	Yes	MAP3K epsilon protein kinase 1 (AtM3KE1) (EC 2.7.11.1) (Mitogen-activated protein kinase kinase kinase 7)	Yes	M3KE1 MAPKKK7 At3g13530 MRP15.19	Yes
AT3G18630	Yes	Q9LIH6	Yes	Uracil-DNA glycosylase, mitochondrial (AtUNG) (UDG) (EC 3.2.2.27)	Yes	UNG At3g18630 K24M9.12	Yes
AT1G69420	Yes	Q9C533	Yes	Probable protein S-acyltransferase 22 (EC 2.3.1.225) (Probable palmitoyltransferase At1g69420) (Zinc finger DHHC domain-containing protein At1g69420)	Yes	PAT22 At1g69420 F10D13.9 F23O10.1	Yes
AT2G35030	Yes	O64766	No	Pentatricopeptide repeat-containing protein At2g35030, mitochondrial	Yes	PCMP-E15 At2g35030 F19I3.26	Yes
AT3G03250	Yes	Q9M9P3	Yes	UTP--glucose-1-phosphate uridylyltransferase 2 (EC 2.7.7.9) (UDP-glucose pyrophosphorylase 2) (AtUGP2) (UDPGP 2) (UGPase 2)	Yes	UGP2 At3g03250 T17B22.6	Yes
AT5G35750	Yes	Q9C5U2	Yes	Histidine kinase 2 (EC 2.7.13.3) (Arabidopsis histidine kinase 2) (AtHK2) (Protein AUTHENTIC HIS-KINASE 2)	Yes	AHK2 At5g35750 MXH1.16	Yes
AT5G42590	Yes	Q9FH66	Yes	Cytochrome P450 71A16 (EC 1.14.-.-) (Marneral oxidase)	Yes	CYP71A16 MRNO MRO At5g42590 K16E1.6	Yes
AT1G04080	Yes	Q93ZR3	Yes	Pre-mRNA-processing factor 39-1 (AtPRP39-1) (PRP39 homolog A) (Pre-mRNA-processing factor 39a)	Yes	PRP39-1 PRP39a At1g04080 F20D22.14	Yes
AT3G45980	Yes	O23629	Yes	Histone H2B.6 (H2BAt) (HTB9)	Yes	H2B At3g45980 F16L2.190	Yes
AT2G45030	Yes	F4IW10	Yes	Elongation factor G-2, mitochondrial (EF-Gmt) (mEF-G 1-2) (Elongation factor G1-2)	Yes	MEFG2 At2g45030 T14P1.16	Yes
AT3G11330	Yes	Q8VYG9	Yes	Plant intracellular Ras-group-related LRR protein 9	Yes	PIRL9 At3g11330 F11B9.22	Yes
AT4G24400	Yes	Q9STV4	No	CBL-interacting serine/threonine-protein kinase 8 (EC 2.7.11.1) (SNF1-related kinase 3.13) (SOS2-like protein kinase PKS11)	Yes	CIPK8 PKS11 SnRK3.13 At4g24400 T22A6.230	Yes
AT5G66230	Yes	F4JZ53	Yes	Chalcone-flavonone isomerase family protein	Yes	At5g66230 K2A18.31 K2A18_31	Yes
AT3G30290	Yes	F4J5G3	Yes	Cytochrome P450, family 702, subfamily A, polypeptide 8	Yes	CYP702A8 cytochrome P450 family 702 polypeptide 8 subfamily A At3g30290	Yes
AT4G32300	Yes	Q8RWZ5	Yes	G-type lectin S-receptor-like serine/threonine-protein kinase SD2-5 (EC 2.7.11.1) (S-domain-2 (SD2) receptor kinase 5) (SD2-5)	Yes	SD25 At4g32300 F10M6.60 F8B4.10	Yes
AT5G20720	Yes	O65282	Yes	20 kDa chaperonin, chloroplastic (Chaperonin 10) (Ch-CPN10) (Cpn10) (Chaperonin 20) (Protein Cpn21)	Yes	CPN20 CHCPN10 CPN21 At5g20720 T1M15.120	Yes
AT1G55350	Yes	Q8RVL2	Yes	Calpain-type cysteine protease DEK1 (EC 3.4.22.-) (Phytocalpain DEK1) (Protein DEFECTIVE KERNEL 1) (AtDEK1) (Protein EMBRYO DEFECTIVE 1275) (Protein EMBRYO DEFECTIVE 80)	Yes	DEK1 EMB1275 EMB80 At1g55350 F7A10.23	Yes
AT3G53230	Yes	Q9SCN8	Yes	Cell division control protein 48 homolog D (AtCDC48d) (Transitional endoplasmic reticulum ATPase D)	Yes	CDC48D At3g53230 T4D2.160	Yes
AT4G19510	Yes	F4JT80	Yes	Disease resistance protein RPP2B (EC 3.2.2.6)	Yes	RPP2B At4g19510 F24J7.70	Yes
AT2G41220	Yes	Q9T0P4	Yes	Ferredoxin-dependent glutamate synthase 2, chloroplastic (EC 1.4.7.1) (Fd-GOGAT 2)	Yes	GLU2 At2g41220 F13H10.23	Yes
AT1G23360	Yes	Q3ED65	Yes	2-phytyl-1,4-beta-naphthoquinone methyltransferase, chloroplastic (EC 2.1.1.329) (Demethylphylloquinone methyltransferase) (Menaquinone biosynthesis methyltransferase ubiE-like protein)	Yes	MENG At1g23360 F26F24.24	Yes
AT4G11690	Yes	Q9T0D6	Yes	Pentatricopeptide repeat-containing protein At4g11690	Yes	At4g11690 T5C23.120	Yes
AT1G23020	Yes	F4I4K7	Yes	Ferric reduction oxidase 3, mitochondrial (AtFRO3) (EC 1.16.1.7) (Ferric-chelate reductase 3)	Yes	FRO3 FROHC At1g23020 F19G10.4	Yes
AT1G75640	Yes	Q9LR04	Yes	F10A5.16 (Leucine-rich receptor-like protein kinase family protein) (Putative receptor-like protein kinase)	Yes	MUS At1g75640 F10A5.16 F10A5_16	Yes
AT2G40860	Yes	Q940A2	Yes	Protein kinase and PP2C-like domain-containing protein [Includes: Probable serine/threonine protein kinase At2g40860 (EC 2.7.11.1)	Yes	At2g40860/At2g40870 T20B5.6	Yes
AT2G43410	Yes	Q8LPQ9	Yes	Flowering time control protein FPA	Yes	FPA At2g43410 T1O24.15	Yes
AT3G20820	Yes	A0A384KGL0	Yes	Leucine-rich repeat-containing N-terminal plant-type domain-containing protein	Yes	At3g20820 AXX17_At3g22210 C24_LOCUS13349	Yes
AT5G61140	Yes	Q9FNQ1	Yes	DExH-box ATP-dependent RNA helicase DExH14 (EC 3.6.4.13) (BRR2 homolog C) (AtBRR2C) (Pre-mRNA-splicing helicase BRR2C)	Yes	BRR2C At5g61140 MAF19.14	Yes
AT5G49070	Yes	Q9FH27	Yes	Probable 3-ketoacyl-CoA synthase 21 (KCS-21) (EC 2.3.1.199) (Very long-chain fatty acid condensing enzyme 21) (VLCFA condensing enzyme 21)	Yes	KCS21 KCS20 At5g49070 K20J1.4	Yes
AT2G36530	Yes	P25696	Yes	Bifunctional enolase 2/transcriptional activator (EC 4.2.1.11) (2-phospho-D-glycerate hydro-lyase 2) (2-phosphoglycerate dehydratase 2) (LOW EXPRESSION OF OSMOTICALLY RESPONSIVE GENES 1)	Yes	ENO2 LOS2 At2g36530 F1O11.16	Yes
AT5G13240	Yes	A0A1P8BBF5	Yes	Repressor of RNA polymerase III transcription	Yes	MAF1 At5g13240 T31B5.60 T31B5_60	Yes
AT2G19470	Yes	Q9ZUP4	Yes	Casein kinase 1-like protein 5 (EC 2.7.11.1) (Protein CASEIN KINASE I-LIKE 5)	Yes	CKL5 At2g19470	Yes
AT1G37130	Yes	P11035	Yes	Nitrate reductase [NADH] 2 (NR2) (EC 1.7.1.1)	Yes	NIA2 CHL3 At1g37130 F28L22.2	Yes
AT4G01400	Yes	Q8LDU5	Yes	Pentatricopeptide repeat-containing protein At4g01400, mitochondrial	Yes	At4g01400 F3D13.1	Yes
AT5G37710	Yes	A0A1P8BGH6	Yes	Alpha/beta-Hydrolases superfamily protein	Yes	At5g37710 K12B20.160 K12B20_160	Yes
AT4G20930	Yes	Q9SUC0	Yes	Probable 3-hydroxyisobutyrate dehydrogenase, mitochondrial (HIBADH) (EC 1.1.1.31)	Yes	At4g20930 T13K14.90	Yes
AT2G24610	Yes	Q9SJA4	Yes	Probable cyclic nucleotide-gated ion channel 14 (Cyclic nucleotide- and calmodulin-regulated ion channel 14)	Yes	CNGC14 At2g24610 F25P17.9	Yes
AT2G16850	Yes	Q9ZVX8	Yes	Probable aquaporin PIP2-8 (Plasma membrane intrinsic protein 2-8) (AtPIP2	Yes	PIP2-8 PIP3B At2g16850 F12A24.3	Yes
AT3G02830	Yes	Q8GXX7	Yes	Zinc finger CCCH domain-containing protein 33 (AtC3H33) (Zinc finger CCCH domain-containing protein ZFN1)	Yes	ZFN1 At3g02830 F13E7.23	Yes
AT2G29210	No	A0A1P8AZU5	Yes	Splicing factor PWI domain-containing protein	No	At2g29210 F16P2.41 F16P2_41	Yes
AT1G01540	Yes	Q3EDL4	Yes	Probable serine/threonine-protein kinase At1g01540 (EC 2.7.11.1)	Yes	At1g01540 F22L4.8	Yes
AT5G35910	Yes	A9LLI7	Yes	Protein RRP6-like 2 (AtRRP6L2)	Yes	RRP6L2 At5g35910 MIK22.22	Yes
AT5G47060	Yes	Q9FGQ9	Yes	FCS-Like Zinc finger 1	Yes	FLZ1 DUF581-16 At5g47060 MQD22.20	Yes
AT1G67580	Yes	Q9CAG1	Yes	cyclin-dependent kinase (EC 2.7.11.22)	Yes	CDKG2 At1g67580 At1g67580/F12B7.13 F12B7.13 F12B7_13	Yes
AT3G51160	Yes	P93031	Yes	GDP-mannose 4,6 dehydratase 2 (EC 4.2.1.47) (GDP-D-mannose dehydratase 2) (GMD 2)	Yes	MUR1 GMD2 At3g51160 F24M12.200	Yes
AT4G19650	Yes	A0A178V165	Yes	Mitochondrial transcription termination factor family protein	Yes	MTERF26 At4g19650 T16H5.10 T16H5_10	Yes
AT3G16760	Yes	A0A654F7W2	Yes	Tetratricopeptide repeat (TPR)-like superfamily protein	Yes	At3g16760 AN1_LOCUS13065	Yes
AT5G18500	Yes	Q8LEB6	Yes	Probable receptor-like protein kinase At5g18500 (EC 2.7.11.1)	Yes	At5g18500 T28N17.1	Yes
AT1G07350	Yes	Q84TH4	Yes	Serine/arginine-rich splicing factor SR45a (At-SR45A) (AtSR45a) (Protein TRANSFORMER2-like) (atTra2)	Yes	SR45A TRA2 At1g07350 F22G5.31	Yes
AT1G10900	Yes	Q9SUI2	Yes	Phosphatidylinositol 4-phosphate 5-kinase 7 (AtPIP5K7) (EC 2.7.1.68) (1-phosphatidylinositol 4-phosphate kinase 7) (Diphosphoinositide kinase 7) (AtP5K2) (PtdIns(4)P-5-kinase 7)	Yes	PIP5K7 P5K2 At1g10900 T19D16.18	Yes
AT5G02430	Yes	A0A178UCH9	Yes	Transducin/WD40 repeat-like superfamily protein	Yes	At5g02430 AXX17_At5g01560	Yes
AT2G01490	Yes	Q9ZVF6	Yes	Phytanoyl-CoA dioxygenase (EC 1.14.11.18) (Phytanoyl-CoA 2-hydroxylase)	Yes	PAHX At2g01490 F2I9.11	Yes
AT2G24500	Yes	Q9ZQ18	Yes	Cytoplasmic 60S subunit biogenesis factor REI1 homolog 2 (Protein REI1-LIKE 2) (pre-60S factor REI1 homolog 2)	Yes	REIL2 FZF At2g24500 T28I24.23	Yes
AT1G36310	Yes	Q94A09	Yes	tRNA (carboxymethyluridine(34)-5-O)-methyltransferase (EC 2.1.1.229) (tRNA methyltransferase 9 homolog) (AtTRM9)	Yes	TRM9 At1g36310 F7F23.3	Yes
AT4G02030	Yes	Q0WQ75	Yes	Vacuolar protein sorting-associated protein 51 homolog (Protein UNHINGED)	Yes	VPS51 UNH At4g02030 T10M13.4	Yes
AT1G18670	Yes	F4ICB6	Yes	Protein IMPAIRED IN BABA-INDUCED STERILITY 1 (EC 2.7.11.-)	Yes	IBS1 At1g18670 F6A14.22	Yes
AT3G09020	Yes	A0A384LBK2	Yes	(thale cress) hypothetical protein	Yes	At3g09020 AXX17_At3g08610 AN1_LOCUS12197 AT9943_LOCUS10484 C24_LOCUS12028	Yes
AT5G23060	Yes	Q9FN48	Yes	Calcium sensing receptor, chloroplastic (Sulfurtransferase 3) (AtStr3)	Yes	CAS STR3 At5g23060 MYJ24.5	Yes
AT2G35350	Yes	O82302	Yes	Protein phosphatase 2C 29 (AtPP2C29) (EC 3.1.3.16) (Protein POLTERGEIST-LIKE 1) (Protein phosphatase 2C PLL1) (PP2C PLL1)	Yes	PLL1 At2g35350 T32F12.27	Yes
AT3G62700	Yes	Q9LZJ5	Yes	ABC transporter C family member 14 (ABC transporter ABCC.14) (AtABCC14) (EC 7.6.2.2) (ATP-energized glutathione S-conjugate pump 10) (Glutathione S-conjugate-transporting ATPase 10) (Multidrug resistance-associated protein 10)	Yes	ABCC14 MRP10 MRP14 At3g62700 F26K9.130	Yes
AT1G73450	Yes	F4HQ87	Yes	Protein kinase superfamily protein	Yes	DYRKP-2B At1g73450 T9L24.36 T9L24_36	Yes
AT3G48760	Yes	Q9M306	Yes	Probable protein S-acyltransferase 5 (EC 2.3.1.225) (Probable palmitoyltransferase At3g48760) (Zinc finger DHHC domain-containing protein At3g48760)	Yes	PAT05 At3g48760 T21J18.30	Yes
AT5G03150	Yes	Q700D2	Yes	Zinc finger protein JACKDAW (ID1-like zinc finger protein 3) (Protein indeterminate-domain 10)	Yes	JKD IDD10 IDZ3 At5g03150 F15A17.180 MOK16.6	Yes
AT5G19320	Yes	Q9M651	Yes	RAN GTPase-activating protein 2 (AtRanGAP2) (RanGAP2)	Yes	RANGAP2 At5g19320 F7K24.70	Yes
AT5G50020	Yes	Q8VYS8	Yes	Probable protein S-acyltransferase 9 (EC 2.3.1.225) (Probable palmitoyltransferase At5g50020) (Zinc finger DHHC domain-containing protein At5g50020)	Yes	PAT09 At5g50020 MPF21.3	Yes
AT5G55860	Yes	Q9LVQ4	Yes	WEB family protein At5g55860	Yes	At5g55860 MWJ3.4	Yes
AT1G17930	Yes	Q9LMT7	Yes	Protein MAINTENANCE OF MERISTEMS	Yes	MAIN At1g17930 F2H15.15	Yes
AT4G00230	Yes	Q9LLL8	Yes	Subtilisin-like protease SBT4.14 (EC 3.4.21.-) (Cucumisin-like protein) (Subtilase subfamily 4 member 14) (AtSBT4.14) (Xylem serine proteinase 1) (AtXSP1)	Yes	SBT4.14 XSP1 At4g00230 F6N15.3	Yes
AT3G13910	Yes	A0A1I9LQ26	No	Uncharacterized protein	Yes	At3g13910	Yes
AT4G18910	Yes	Q8LFP7	Yes	Aquaporin NIP1-2 (NOD26-like intrinsic protein 1-2) (AtNIP12)	Yes	NIP1-2 NLM2 At4g18910 F13C5.80	Yes
count of "yes"	98		97		99		99

[truncated: 3 more sheets: Gemini_rice, Gemini_maize, Gemini_soybean]
