# Supplementary material for: Multimodal knowledge expansion widget powered by plant protein phosphorylation database and ChatGPT
Source: Front Bioinform. 2025 Oct 15;5:1687687. doi: 10.3389/fbinf.2025.1687687 (PMC12568720; doi:10.3389/fbinf.2025.1687687)
Supplement: Supplementary file 2 [file Table14.xlsx]

## Sheet: Title
Supplementary_Table_14. Evaluation using few-shot prompts (based on images 11 and 12 as references) across the remaining ten pathway images (images 1-10).

## Sheet: Scores
ImageID	(PRGP) Precision of regulatory gene pairs	(ART) Accuracy of regulatory types	(APE) Accuracy of phosphorylation event	(RRGP) Recall of regulatory gene pairs
1	0.733333	1	1	0.5
2	0.866667	0.384615	1	0.764706
3	0.2	0.666667	0.333333	0.166667
4	0.928571	1	1	0.928571
5	0.333333	1	1	0.466667
6	0.666667	1	1	1
7	0.888889	0.75	0.875	1
8	0.75	0.75	0.916667	0.75
9	0.125	1	1	0.166667
10	0.1	0.5	1	0.0465116
