# Supplementary material for: Multimodal knowledge expansion widget powered by plant protein phosphorylation database and ChatGPT
Source: Front Bioinform. 2025 Oct 15;5:1687687. doi: 10.3389/fbinf.2025.1687687 (PMC12568720; doi:10.3389/fbinf.2025.1687687)
Supplement: Supplementary file 3 [file Table3.xlsx]

## Sheet: Title
Supplementary_Table_3. Prompt-based retrieval for kinase-substrate relationships on Arabidopsis from the Kic-assay network.

## Sheet: ChatGPT-4o_KiC-assay
substrate_ID	substrate_fullName	kinase_ID	kinase_fullName	family	ChatGPT_predicted_interaction_by_full_name
AT1G08050	Zinc finger (C3HC4-type RING finger) family protein	AT1G08650	Phosphoenolpyruvate carboxylase kinase 1 (AtPPCK1) (EC 2.7.11.1)	Casein Kinase Family	Yes
AT2G21150	Protein XAP5 CIRCADIAN TIMEKEEPER	AT1G08650	Phosphoenolpyruvate carboxylase kinase 1 (AtPPCK1) (EC 2.7.11.1)	Casein Kinase Family	Yes
AT2G38280	AMP deaminase (AtAMPD) (EC 3.5.4.6) (Protein EMBRYONIC FACTOR 1)	AT1G08650	Phosphoenolpyruvate carboxylase kinase 1 (AtPPCK1) (EC 2.7.11.1)	Casein Kinase Family	Yes
AT3G53230	Cell division control protein 48 homolog D (AtCDC48d) (Transitional endoplasmic reticulum ATPase D)	AT1G08650	Phosphoenolpyruvate carboxylase kinase 1 (AtPPCK1) (EC 2.7.11.1)	Casein Kinase Family	Yes
AT3G26935	Probable protein S-acyltransferase 7 (EC 2.3.1.225) (Probable palmitoyltransferase At3g26935) (Zinc finger DHHC domain-containing protein At3g26935)	AT1G08650	Phosphoenolpyruvate carboxylase kinase 1 (AtPPCK1) (EC 2.7.11.1)	Casein Kinase Family	Yes
AT3G19510	Homeobox protein HAT3.1	AT1G08650	Phosphoenolpyruvate carboxylase kinase 1 (AtPPCK1) (EC 2.7.11.1)	Casein Kinase Family	Yes
AT5G45930	Magnesium-chelatase subunit ChlI-2, chloroplastic (Mg-chelatase subunit I-2) (EC 6.6.1.1) (Mg-protoporphyrin IX chelatase subunit ChlI-2)	AT1G08650	Phosphoenolpyruvate carboxylase kinase 1 (AtPPCK1) (EC 2.7.11.1)	Casein Kinase Family	Yes
AT2G38410	TOM1-like protein 6	AT1G08650	Phosphoenolpyruvate carboxylase kinase 1 (AtPPCK1) (EC 2.7.11.1)	Casein Kinase Family	Yes
AT1G01540	Probable serine/threonine-protein kinase At1g01540 (EC 2.7.11.1)	AT1G08650	Phosphoenolpyruvate carboxylase kinase 1 (AtPPCK1) (EC 2.7.11.1)	Casein Kinase Family	Yes
AT1G07630	Probable protein phosphatase 2C 4 (AtPP2C04) (EC 3.1.3.16) (Protein POLTERGEIST-LIKE 5) (Protein phosphatase 2C PLL5) (PP2C PLL5)	AT1G08650	Phosphoenolpyruvate carboxylase kinase 1 (AtPPCK1) (EC 2.7.11.1)	Casein Kinase Family	Yes
AT5G18500	Probable receptor-like protein kinase At5g18500 (EC 2.7.11.1)	AT1G08650	Phosphoenolpyruvate carboxylase kinase 1 (AtPPCK1) (EC 2.7.11.1)	Casein Kinase Family	Yes
AT1G15400	Uncharacterized protein At1g15400	AT1G08650	Phosphoenolpyruvate carboxylase kinase 1 (AtPPCK1) (EC 2.7.11.1)	Casein Kinase Family	Yes
AT3G18630	Uracil-DNA glycosylase, mitochondrial (AtUNG) (UDG) (EC 3.2.2.27)	AT1G08650	Phosphoenolpyruvate carboxylase kinase 1 (AtPPCK1) (EC 2.7.11.1)	Casein Kinase Family	Yes
AT5G16000	Protein NSP-INTERACTING KINASE 1 (AtNIK1) (EC 2.7.11.1) (LRR receptor-like serine/threonine-protein kinase NIK1)	AT1G08650	Phosphoenolpyruvate carboxylase kinase 1 (AtPPCK1) (EC 2.7.11.1)	Casein Kinase Family	Yes
AT3G04820	TRUD domain-containing protein	AT1G08650	Phosphoenolpyruvate carboxylase kinase 1 (AtPPCK1) (EC 2.7.11.1)	Casein Kinase Family	Yes
AT3G10980	(thale cress) hypothetical protein	AT1G08650	Phosphoenolpyruvate carboxylase kinase 1 (AtPPCK1) (EC 2.7.11.1)	Casein Kinase Family	Yes
AT3G05090	AT3g05090/T12H1_5 (Transducin/WD40 repeat-like superfamily protein)	AT1G08650	Phosphoenolpyruvate carboxylase kinase 1 (AtPPCK1) (EC 2.7.11.1)	Casein Kinase Family	Yes
AT4G24400	CBL-interacting serine/threonine-protein kinase 8 (EC 2.7.11.1) (SNF1-related kinase 3.13) (SOS2-like protein kinase PKS11)	AT1G08650	Phosphoenolpyruvate carboxylase kinase 1 (AtPPCK1) (EC 2.7.11.1)	Casein Kinase Family	Yes
AT2G19710	Regulator of Vps4 activity in the MVB pathway protein	AT1G10940	Serine/threonine-protein kinase SRK2A (EC 2.7.11.1) (Arabidopsis protein SK1) (OST1-kinase-like 7) (SNF1-related kinase 2.4) (SnRK2.4)	Ser/Thr Protein Kinase Superfamily	Yes
AT3G29390	Protein RIK (Rough sheath 2-interacting KH domain protein) (RS2-interacting KH domain protein)	AT1G10940	Serine/threonine-protein kinase SRK2A (EC 2.7.11.1) (Arabidopsis protein SK1) (OST1-kinase-like 7) (SNF1-related kinase 2.4) (SnRK2.4)	Ser/Thr Protein Kinase Superfamily	Yes
AT1G72160	Patellin-3	AT1G10940	Serine/threonine-protein kinase SRK2A (EC 2.7.11.1) (Arabidopsis protein SK1) (OST1-kinase-like 7) (SNF1-related kinase 2.4) (SnRK2.4)	Ser/Thr Protein Kinase Superfamily	Yes
AT1G45160	Probable serine/threonine protein kinase IRE4 (AtIRE4) (EC 2.7.11.1)	AT1G10940	Serine/threonine-protein kinase SRK2A (EC 2.7.11.1) (Arabidopsis protein SK1) (OST1-kinase-like 7) (SNF1-related kinase 2.4) (SnRK2.4)	Ser/Thr Protein Kinase Superfamily	Yes
AT4G31590	Probable xyloglucan glycosyltransferase 5 (EC 2.4.1.-) (Cellulose synthase-like protein C5) (AtCslC5)	AT1G10940	Serine/threonine-protein kinase SRK2A (EC 2.7.11.1) (Arabidopsis protein SK1) (OST1-kinase-like 7) (SNF1-related kinase 2.4) (SnRK2.4)	Ser/Thr Protein Kinase Superfamily	Yes
AT4G02300	Probable pectinesterase/pectinesterase inhibitor 39 [Includes: Pectinesterase inhibitor 39 (Pectin methylesterase inhibitor 39); Pectinesterase 39 (PE 39) (EC 3.1.1.11) (Pectin methylesterase 39) (AtPME39)]	AT1G10940	Serine/threonine-protein kinase SRK2A (EC 2.7.11.1) (Arabidopsis protein SK1) (OST1-kinase-like 7) (SNF1-related kinase 2.4) (SnRK2.4)	Ser/Thr Protein Kinase Superfamily	Yes
AT2G29680	Cell division control protein 6 homolog (AtCDC6) (AtCDC6A) (Cdc6At) (Cell division control protein 6 homolog A)	AT1G10940	Serine/threonine-protein kinase SRK2A (EC 2.7.11.1) (Arabidopsis protein SK1) (OST1-kinase-like 7) (SNF1-related kinase 2.4) (SnRK2.4)	Ser/Thr Protein Kinase Superfamily	Yes
AT1G59453	B-block-binding subunit of TFIIIC protein	AT1G10940	Serine/threonine-protein kinase SRK2A (EC 2.7.11.1) (Arabidopsis protein SK1) (OST1-kinase-like 7) (SNF1-related kinase 2.4) (SnRK2.4)	Ser/Thr Protein Kinase Superfamily	Yes
AT5G35750	Histidine kinase 2 (EC 2.7.13.3) (Arabidopsis histidine kinase 2) (AtHK2) (Protein AUTHENTIC HIS-KINASE 2)	AT1G10940	Serine/threonine-protein kinase SRK2A (EC 2.7.11.1) (Arabidopsis protein SK1) (OST1-kinase-like 7) (SNF1-related kinase 2.4) (SnRK2.4)	Ser/Thr Protein Kinase Superfamily	Yes
AT5G10570	Transcription factor bHLH61 (Basic helix-loop-helix protein 61) (AtbHLH61) (bHLH 61) (Transcription factor EN 46) (bHLH transcription factor bHLH061)	AT1G10940	Serine/threonine-protein kinase SRK2A (EC 2.7.11.1) (Arabidopsis protein SK1) (OST1-kinase-like 7) (SNF1-related kinase 2.4) (SnRK2.4)	Ser/Thr Protein Kinase Superfamily	Yes
AT4G12735	Transmembrane protein	AT1G10940	Serine/threonine-protein kinase SRK2A (EC 2.7.11.1) (Arabidopsis protein SK1) (OST1-kinase-like 7) (SNF1-related kinase 2.4) (SnRK2.4)	Ser/Thr Protein Kinase Superfamily	Yes
AT5G63490	CBS domain-containing protein CBSCBSPB1	AT1G10940	Serine/threonine-protein kinase SRK2A (EC 2.7.11.1) (Arabidopsis protein SK1) (OST1-kinase-like 7) (SNF1-related kinase 2.4) (SnRK2.4)	Ser/Thr Protein Kinase Superfamily	Yes
AT3G19510	Homeobox protein HAT3.1	AT1G10940	Serine/threonine-protein kinase SRK2A (EC 2.7.11.1) (Arabidopsis protein SK1) (OST1-kinase-like 7) (SNF1-related kinase 2.4) (SnRK2.4)	Ser/Thr Protein Kinase Superfamily	Yes
AT5G61330	rRNA processing protein-like protein	AT1G10940	Serine/threonine-protein kinase SRK2A (EC 2.7.11.1) (Arabidopsis protein SK1) (OST1-kinase-like 7) (SNF1-related kinase 2.4) (SnRK2.4)	Ser/Thr Protein Kinase Superfamily	Yes
AT5G35430	AT5g35440/MOK9_2 (Tetratricopeptide repeat (TPR)-like superfamily protein)	AT1G10940	Serine/threonine-protein kinase SRK2A (EC 2.7.11.1) (Arabidopsis protein SK1) (OST1-kinase-like 7) (SNF1-related kinase 2.4) (SnRK2.4)	Ser/Thr Protein Kinase Superfamily	Yes
AT5G65950	Trafficking protein particle complex subunit 11 domain-containing protein	AT1G10940	Serine/threonine-protein kinase SRK2A (EC 2.7.11.1) (Arabidopsis protein SK1) (OST1-kinase-like 7) (SNF1-related kinase 2.4) (SnRK2.4)	Ser/Thr Protein Kinase Superfamily	Yes
AT3G25500	Formin-like protein 1 (AtFH1) (AtFORMIN-8)	AT1G10940	Serine/threonine-protein kinase SRK2A (EC 2.7.11.1) (Arabidopsis protein SK1) (OST1-kinase-like 7) (SNF1-related kinase 2.4) (SnRK2.4)	Ser/Thr Protein Kinase Superfamily	Yes
AT3G18630	Uracil-DNA glycosylase, mitochondrial (AtUNG) (UDG) (EC 3.2.2.27)	AT1G10940	Serine/threonine-protein kinase SRK2A (EC 2.7.11.1) (Arabidopsis protein SK1) (OST1-kinase-like 7) (SNF1-related kinase 2.4) (SnRK2.4)	Ser/Thr Protein Kinase Superfamily	Yes
AT3G49210	Wax ester synthase/diacylglycerol acyltransferase 6 (WS/DGAT 6) (Diacylglycerol O-acyltransferase WSD6) (EC 2.3.1.20) (Long-chain-alcohol O-fatty-acyltransferase WSD6) (EC 2.3.1.75)	AT1G10940	Serine/threonine-protein kinase SRK2A (EC 2.7.11.1) (Arabidopsis protein SK1) (OST1-kinase-like 7) (SNF1-related kinase 2.4) (SnRK2.4)	Ser/Thr Protein Kinase Superfamily	Yes
AT3G09020	(thale cress) hypothetical protein	AT1G10940	Serine/threonine-protein kinase SRK2A (EC 2.7.11.1) (Arabidopsis protein SK1) (OST1-kinase-like 7) (SNF1-related kinase 2.4) (SnRK2.4)	Ser/Thr Protein Kinase Superfamily	Yes
AT5G45275	Major facilitator superfamily protein	AT1G10940	Serine/threonine-protein kinase SRK2A (EC 2.7.11.1) (Arabidopsis protein SK1) (OST1-kinase-like 7) (SNF1-related kinase 2.4) (SnRK2.4)	Ser/Thr Protein Kinase Superfamily	Yes
AT1G73450	Protein kinase superfamily protein	AT1G10940	Serine/threonine-protein kinase SRK2A (EC 2.7.11.1) (Arabidopsis protein SK1) (OST1-kinase-like 7) (SNF1-related kinase 2.4) (SnRK2.4)	Ser/Thr Protein Kinase Superfamily	Yes
AT2G01490	Phytanoyl-CoA dioxygenase (EC 1.14.11.18) (Phytanoyl-CoA 2-hydroxylase)	AT1G10940	Serine/threonine-protein kinase SRK2A (EC 2.7.11.1) (Arabidopsis protein SK1) (OST1-kinase-like 7) (SNF1-related kinase 2.4) (SnRK2.4)	Ser/Thr Protein Kinase Superfamily	Yes
AT5G44240	Phospholipid-transporting ATPase 2 (AtALA2) (EC 7.6.2.1) (Aminophospholipid ATPase 2) (Aminophospholipid flippase 2)	AT1G10940	Serine/threonine-protein kinase SRK2A (EC 2.7.11.1) (Arabidopsis protein SK1) (OST1-kinase-like 7) (SNF1-related kinase 2.4) (SnRK2.4)	Ser/Thr Protein Kinase Superfamily	Yes
AT1G75990	26S proteasome non-ATPase regulatory subunit 3 homolog B (26S proteasome regulatory subunit RPN3b) (AtRPN3b) (26S proteasome regulatory subunit S3 homolog B)	AT1G10940	Serine/threonine-protein kinase SRK2A (EC 2.7.11.1) (Arabidopsis protein SK1) (OST1-kinase-like 7) (SNF1-related kinase 2.4) (SnRK2.4)	Ser/Thr Protein Kinase Superfamily	Yes
AT4G35230	Serine/threonine-protein kinase BSK1 (EC 2.7.11.1) (Brassinosteroid-signaling kinase 1)	AT1G10940	Serine/threonine-protein kinase SRK2A (EC 2.7.11.1) (Arabidopsis protein SK1) (OST1-kinase-like 7) (SNF1-related kinase 2.4) (SnRK2.4)	Ser/Thr Protein Kinase Superfamily	Yes
AT5G62690	Tubulin beta-2 chain	AT1G10940	Serine/threonine-protein kinase SRK2A (EC 2.7.11.1) (Arabidopsis protein SK1) (OST1-kinase-like 7) (SNF1-related kinase 2.4) (SnRK2.4)	Ser/Thr Protein Kinase Superfamily	Yes
AT1G47670	Lysine histidine transporter-like 8 (Amino acid transporter-like protein 1)	AT1G10940	Serine/threonine-protein kinase SRK2A (EC 2.7.11.1) (Arabidopsis protein SK1) (OST1-kinase-like 7) (SNF1-related kinase 2.4) (SnRK2.4)	Ser/Thr Protein Kinase Superfamily	Yes
AT2G38410	TOM1-like protein 6	AT1G10940	Serine/threonine-protein kinase SRK2A (EC 2.7.11.1) (Arabidopsis protein SK1) (OST1-kinase-like 7) (SNF1-related kinase 2.4) (SnRK2.4)	Ser/Thr Protein Kinase Superfamily	Yes
AT1G79920	Heat shock 70 kDa protein 15 (Heat shock protein 70-15) (AtHsp70-15)	AT1G10940	Serine/threonine-protein kinase SRK2A (EC 2.7.11.1) (Arabidopsis protein SK1) (OST1-kinase-like 7) (SNF1-related kinase 2.4) (SnRK2.4)	Ser/Thr Protein Kinase Superfamily	Yes
AT1G06840	Probable LRR receptor-like serine/threonine-protein kinase At1g06840 (EC 2.7.11.1)	AT1G10940	Serine/threonine-protein kinase SRK2A (EC 2.7.11.1) (Arabidopsis protein SK1) (OST1-kinase-like 7) (SNF1-related kinase 2.4) (SnRK2.4)	Ser/Thr Protein Kinase Superfamily	Yes
AT1G26150	Proline-rich receptor-like protein kinase PERK10 (EC 2.7.11.1) (Proline-rich extensin-like receptor kinase 10) (AtPERK10)	AT1G10940	Serine/threonine-protein kinase SRK2A (EC 2.7.11.1) (Arabidopsis protein SK1) (OST1-kinase-like 7) (SNF1-related kinase 2.4) (SnRK2.4)	Ser/Thr Protein Kinase Superfamily	Yes
AT1G18670	Protein IMPAIRED IN BABA-INDUCED STERILITY 1 (EC 2.7.11.-)	AT1G10940	Serine/threonine-protein kinase SRK2A (EC 2.7.11.1) (Arabidopsis protein SK1) (OST1-kinase-like 7) (SNF1-related kinase 2.4) (SnRK2.4)	Ser/Thr Protein Kinase Superfamily	Yes
AT5G45930	Magnesium-chelatase subunit ChlI-2, chloroplastic (Mg-chelatase subunit I-2) (EC 6.6.1.1) (Mg-protoporphyrin IX chelatase subunit ChlI-2)	AT1G10940	Serine/threonine-protein kinase SRK2A (EC 2.7.11.1) (Arabidopsis protein SK1) (OST1-kinase-like 7) (SNF1-related kinase 2.4) (SnRK2.4)	Ser/Thr Protein Kinase Superfamily	Yes
AT3G52930	Fructose-bisphosphate aldolase 8, cytosolic (AtFBA8) (EC 4.1.2.13) (Cytosolic aldolase 1) (cAld1)	AT1G10940	Serine/threonine-protein kinase SRK2A (EC 2.7.11.1) (Arabidopsis protein SK1) (OST1-kinase-like 7) (SNF1-related kinase 2.4) (SnRK2.4)	Ser/Thr Protein Kinase Superfamily	Yes
AT2G37180	Aquaporin PIP2-3 (Plasma membrane intrinsic protein 2-3) (AtPIP2;3) (Plasma membrane intrinsic protein 2c) (PIP2c) (RD28-PIP) (TMP2C) (Water stress-induced tonoplast intrinsic protein) (WSI-TIP)	AT1G35670	Calcium-dependent protein kinase 11 (EC 2.7.11.1) (Calcium-dependent protein kinase isoform CDPK2) (AtCDPK2)	CDPk Super Family	Yes
AT1G33265	Protein FATTY ACID EXPORT 4, chloroplastic (At-FAX4)	AT1G35670	Calcium-dependent protein kinase 11 (EC 2.7.11.1) (Calcium-dependent protein kinase isoform CDPK2) (AtCDPK2)	CDPk Super Family	Yes
AT3G13910	Uncharacterized protein	AT1G35670	Calcium-dependent protein kinase 11 (EC 2.7.11.1) (Calcium-dependent protein kinase isoform CDPK2) (AtCDPK2)	CDPk Super Family	Yes
AT4G38900	bZIP transcription factor 29 (AtbZIP29) (Protein DRINK ME-LIKE)	AT1G35670	Calcium-dependent protein kinase 11 (EC 2.7.11.1) (Calcium-dependent protein kinase isoform CDPK2) (AtCDPK2)	CDPk Super Family	Yes
AT5G43830	DUF3700 domain-containing protein	AT1G35670	Calcium-dependent protein kinase 11 (EC 2.7.11.1) (Calcium-dependent protein kinase isoform CDPK2) (AtCDPK2)	CDPk Super Family	Yes
AT1G24300	GYF domain-containing protein	AT1G35670	Calcium-dependent protein kinase 11 (EC 2.7.11.1) (Calcium-dependent protein kinase isoform CDPK2) (AtCDPK2)	CDPk Super Family	Yes
AT3G50370	Uncharacterized protein	AT1G35670	Calcium-dependent protein kinase 11 (EC 2.7.11.1) (Calcium-dependent protein kinase isoform CDPK2) (AtCDPK2)	CDPk Super Family	Yes
AT3G16760	Tetratricopeptide repeat (TPR)-like superfamily protein	AT1G35670	Calcium-dependent protein kinase 11 (EC 2.7.11.1) (Calcium-dependent protein kinase isoform CDPK2) (AtCDPK2)	CDPk Super Family	Yes
AT3G13860	Chaperonin CPN60-like 2, mitochondrial (HSP60-like 2)	AT1G35670	Calcium-dependent protein kinase 11 (EC 2.7.11.1) (Calcium-dependent protein kinase isoform CDPK2) (AtCDPK2)	CDPk Super Family	Yes
AT3G29390	Protein RIK (Rough sheath 2-interacting KH domain protein) (RS2-interacting KH domain protein)	AT1G60940	Serine/threonine-protein kinase SRK2B (EC 2.7.11.1) (OST1-kinase-like 6) (SNF1-related kinase 2.10) (SnRK2.10)	Ser/Thr Protein Kinase Superfamily	Yes
AT5G13240	Repressor of RNA polymerase III transcription	AT1G60940	Serine/threonine-protein kinase SRK2B (EC 2.7.11.1) (OST1-kinase-like 6) (SNF1-related kinase 2.10) (SnRK2.10)	Ser/Thr Protein Kinase Superfamily	Yes
AT3G55020	Ypt/Rab-GAP domain of gyp1p superfamily protein	AT1G60940	Serine/threonine-protein kinase SRK2B (EC 2.7.11.1) (OST1-kinase-like 6) (SNF1-related kinase 2.10) (SnRK2.10)	Ser/Thr Protein Kinase Superfamily	Yes
AT1G72160	Patellin-3	AT1G60940	Serine/threonine-protein kinase SRK2B (EC 2.7.11.1) (OST1-kinase-like 6) (SNF1-related kinase 2.10) (SnRK2.10)	Ser/Thr Protein Kinase Superfamily	Yes
AT1G05890	Probable E3 ubiquitin-protein ligase ARI5 (EC 2.3.2.31) (ARIADNE-like protein ARI5) (Protein ariadne homolog 5) (RING-type E3 ubiquitin transferase ARI5)	AT1G60940	Serine/threonine-protein kinase SRK2B (EC 2.7.11.1) (OST1-kinase-like 6) (SNF1-related kinase 2.10) (SnRK2.10)	Ser/Thr Protein Kinase Superfamily	Yes
AT5G41470	Nuclear transport factor 2 (NTF2) family protein	AT1G60940	Serine/threonine-protein kinase SRK2B (EC 2.7.11.1) (OST1-kinase-like 6) (SNF1-related kinase 2.10) (SnRK2.10)	Ser/Thr Protein Kinase Superfamily	Yes
AT1G08050	Zinc finger (C3HC4-type RING finger) family protein	AT1G60940	Serine/threonine-protein kinase SRK2B (EC 2.7.11.1) (OST1-kinase-like 6) (SNF1-related kinase 2.10) (SnRK2.10)	Ser/Thr Protein Kinase Superfamily	Yes
AT1G45160	Probable serine/threonine protein kinase IRE4 (AtIRE4) (EC 2.7.11.1)	AT1G60940	Serine/threonine-protein kinase SRK2B (EC 2.7.11.1) (OST1-kinase-like 6) (SNF1-related kinase 2.10) (SnRK2.10)	Ser/Thr Protein Kinase Superfamily	Yes
AT2G38280	AMP deaminase (AtAMPD) (EC 3.5.4.6) (Protein EMBRYONIC FACTOR 1)	AT1G60940	Serine/threonine-protein kinase SRK2B (EC 2.7.11.1) (OST1-kinase-like 6) (SNF1-related kinase 2.10) (SnRK2.10)	Ser/Thr Protein Kinase Superfamily	Yes
AT5G45930	Magnesium-chelatase subunit ChlI-2, chloroplastic (Mg-chelatase subunit I-2) (EC 6.6.1.1) (Mg-protoporphyrin IX chelatase subunit ChlI-2)	AT1G60940	Serine/threonine-protein kinase SRK2B (EC 2.7.11.1) (OST1-kinase-like 6) (SNF1-related kinase 2.10) (SnRK2.10)	Ser/Thr Protein Kinase Superfamily	Yes
AT1G07630	Probable protein phosphatase 2C 4 (AtPP2C04) (EC 3.1.3.16) (Protein POLTERGEIST-LIKE 5) (Protein phosphatase 2C PLL5) (PP2C PLL5)	AT1G60940	Serine/threonine-protein kinase SRK2B (EC 2.7.11.1) (OST1-kinase-like 6) (SNF1-related kinase 2.10) (SnRK2.10)	Ser/Thr Protein Kinase Superfamily	Yes
AT3G52115	Protein gamma response 1 (COM1/SAE2-like protein) (Protein gamma response I)	AT1G60940	Serine/threonine-protein kinase SRK2B (EC 2.7.11.1) (OST1-kinase-like 6) (SNF1-related kinase 2.10) (SnRK2.10)	Ser/Thr Protein Kinase Superfamily	Yes
AT2G46920	Protein phosphatase 2C 32 (AtPP2C32) (EC 3.1.3.16) (Protein POLTERGEIST) (Protein phosphatase 2C POL) (PP2C POL)	AT1G60940	Serine/threonine-protein kinase SRK2B (EC 2.7.11.1) (OST1-kinase-like 6) (SNF1-related kinase 2.10) (SnRK2.10)	Ser/Thr Protein Kinase Superfamily	Yes
AT2G21150	Protein XAP5 CIRCADIAN TIMEKEEPER	AT1G60940	Serine/threonine-protein kinase SRK2B (EC 2.7.11.1) (OST1-kinase-like 6) (SNF1-related kinase 2.10) (SnRK2.10)	Ser/Thr Protein Kinase Superfamily	Yes
AT5G10570	Transcription factor bHLH61 (Basic helix-loop-helix protein 61) (AtbHLH61) (bHLH 61) (Transcription factor EN 46) (bHLH transcription factor bHLH061)	AT1G60940	Serine/threonine-protein kinase SRK2B (EC 2.7.11.1) (OST1-kinase-like 6) (SNF1-related kinase 2.10) (SnRK2.10)	Ser/Thr Protein Kinase Superfamily	Yes
AT2G01180	Lipid phosphate phosphatase 1 (AtLPP1) (EC 3.1.3.-) (Phosphatidic acid phosphatase 1) (AtPAP1) (Prenyl diphosphate phosphatase)	AT1G60940	Serine/threonine-protein kinase SRK2B (EC 2.7.11.1) (OST1-kinase-like 6) (SNF1-related kinase 2.10) (SnRK2.10)	Ser/Thr Protein Kinase Superfamily	Yes
AT3G53030	non-specific serine/threonine protein kinase (EC 2.7.11.1)	AT1G60940	Serine/threonine-protein kinase SRK2B (EC 2.7.11.1) (OST1-kinase-like 6) (SNF1-related kinase 2.10) (SnRK2.10)	Ser/Thr Protein Kinase Superfamily	Yes
AT3G60240	Eukaryotic translation initiation factor 4G (eIF-4G) (eIF4G) (Protein cucumovirus multiplication 2) (Protein synthesis initiation factor 4G)	AT1G60940	Serine/threonine-protein kinase SRK2B (EC 2.7.11.1) (OST1-kinase-like 6) (SNF1-related kinase 2.10) (SnRK2.10)	Ser/Thr Protein Kinase Superfamily	Yes
AT5G66230	Chalcone-flavonone isomerase family protein	AT1G60940	Serine/threonine-protein kinase SRK2B (EC 2.7.11.1) (OST1-kinase-like 6) (SNF1-related kinase 2.10) (SnRK2.10)	Ser/Thr Protein Kinase Superfamily	Yes
AT5G47430	E3 ubiquitin ligase PQT3-like (EC 2.3.2.27)	AT1G60940	Serine/threonine-protein kinase SRK2B (EC 2.7.11.1) (OST1-kinase-like 6) (SNF1-related kinase 2.10) (SnRK2.10)	Ser/Thr Protein Kinase Superfamily	Yes
AT5G49110	Fanconi anemia group I-like protein	AT1G60940	Serine/threonine-protein kinase SRK2B (EC 2.7.11.1) (OST1-kinase-like 6) (SNF1-related kinase 2.10) (SnRK2.10)	Ser/Thr Protein Kinase Superfamily	Yes
AT1G50120	Immunoglobulin	AT1G60940	Serine/threonine-protein kinase SRK2B (EC 2.7.11.1) (OST1-kinase-like 6) (SNF1-related kinase 2.10) (SnRK2.10)	Ser/Thr Protein Kinase Superfamily	Yes
AT1G24267	BZIP transcription factor, putative (DUF1664)	AT1G60940	Serine/threonine-protein kinase SRK2B (EC 2.7.11.1) (OST1-kinase-like 6) (SNF1-related kinase 2.10) (SnRK2.10)	Ser/Thr Protein Kinase Superfamily	Yes
AT3G04820	TRUD domain-containing protein	AT1G60940	Serine/threonine-protein kinase SRK2B (EC 2.7.11.1) (OST1-kinase-like 6) (SNF1-related kinase 2.10) (SnRK2.10)	Ser/Thr Protein Kinase Superfamily	Yes
AT2G32450	Uncharacterized TPR repeat-containing protein At2g32450	AT1G60940	Serine/threonine-protein kinase SRK2B (EC 2.7.11.1) (OST1-kinase-like 6) (SNF1-related kinase 2.10) (SnRK2.10)	Ser/Thr Protein Kinase Superfamily	Yes
AT1G57990	Probable purine permease 18 (AtPUP18)	AT1G60940	Serine/threonine-protein kinase SRK2B (EC 2.7.11.1) (OST1-kinase-like 6) (SNF1-related kinase 2.10) (SnRK2.10)	Ser/Thr Protein Kinase Superfamily	Yes
AT2G35030	Pentatricopeptide repeat-containing protein At2g35030, mitochondrial	AT1G60940	Serine/threonine-protein kinase SRK2B (EC 2.7.11.1) (OST1-kinase-like 6) (SNF1-related kinase 2.10) (SnRK2.10)	Ser/Thr Protein Kinase Superfamily	Yes
AT4G30480	Tetratricopeptide repeat (TPR)-like superfamily protein	AT1G60940	Serine/threonine-protein kinase SRK2B (EC 2.7.11.1) (OST1-kinase-like 6) (SNF1-related kinase 2.10) (SnRK2.10)	Ser/Thr Protein Kinase Superfamily	Yes
AT1G75990	26S proteasome non-ATPase regulatory subunit 3 homolog B (26S proteasome regulatory subunit RPN3b) (AtRPN3b) (26S proteasome regulatory subunit S3 homolog B)	AT1G60940	Serine/threonine-protein kinase SRK2B (EC 2.7.11.1) (OST1-kinase-like 6) (SNF1-related kinase 2.10) (SnRK2.10)	Ser/Thr Protein Kinase Superfamily	Yes
AT1G43630	Plant/protein (DUF793)	AT1G60940	Serine/threonine-protein kinase SRK2B (EC 2.7.11.1) (OST1-kinase-like 6) (SNF1-related kinase 2.10) (SnRK2.10)	Ser/Thr Protein Kinase Superfamily	Yes
AT4G31160	DDB1- and CUL4-associated factor homolog 1 (Protein DDB1-CUL4 ASSOCIATED FACTOR 1) (Protein DCAF1)	AT1G60940	Serine/threonine-protein kinase SRK2B (EC 2.7.11.1) (OST1-kinase-like 6) (SNF1-related kinase 2.10) (SnRK2.10)	Ser/Thr Protein Kinase Superfamily	Yes
AT3G29390	Protein RIK (Rough sheath 2-interacting KH domain protein) (RS2-interacting KH domain protein)	AT1G78290	Serine/threonine-protein kinase SRK2C (EC 2.7.11.1) (OST1-kinase-like 4) (SNF1-related kinase 2.8) (SnRK2.8)	Ser/Thr Protein Kinase Superfamily	Yes
AT4G01400	Pentatricopeptide repeat-containing protein At4g01400, mitochondrial	AT1G78290	Serine/threonine-protein kinase SRK2C (EC 2.7.11.1) (OST1-kinase-like 4) (SNF1-related kinase 2.8) (SnRK2.8)	Ser/Thr Protein Kinase Superfamily	Yes
AT1G72160	Patellin-3	AT1G78290	Serine/threonine-protein kinase SRK2C (EC 2.7.11.1) (OST1-kinase-like 4) (SNF1-related kinase 2.8) (SnRK2.8)	Ser/Thr Protein Kinase Superfamily	Yes
AT1G08050	Zinc finger (C3HC4-type RING finger) family protein	AT1G78290	Serine/threonine-protein kinase SRK2C (EC 2.7.11.1) (OST1-kinase-like 4) (SNF1-related kinase 2.8) (SnRK2.8)	Ser/Thr Protein Kinase Superfamily	Yes
AT3G55020	Ypt/Rab-GAP domain of gyp1p superfamily protein	AT1G78290	Serine/threonine-protein kinase SRK2C (EC 2.7.11.1) (OST1-kinase-like 4) (SNF1-related kinase 2.8) (SnRK2.8)	Ser/Thr Protein Kinase Superfamily	Yes
AT3G62280	GDSL esterase/lipase At3g62280 (EC 3.1.1.-) (Extracellular lipase At3g62280)	AT1G78290	Serine/threonine-protein kinase SRK2C (EC 2.7.11.1) (OST1-kinase-like 4) (SNF1-related kinase 2.8) (SnRK2.8)	Ser/Thr Protein Kinase Superfamily	Yes
AT2G29680	Cell division control protein 6 homolog (AtCDC6) (AtCDC6A) (Cdc6At) (Cell division control protein 6 homolog A)	AT1G78290	Serine/threonine-protein kinase SRK2C (EC 2.7.11.1) (OST1-kinase-like 4) (SNF1-related kinase 2.8) (SnRK2.8)	Ser/Thr Protein Kinase Superfamily	Yes
AT5G47250	Probable disease resistance protein At5g47250	AT1G78290	Serine/threonine-protein kinase SRK2C (EC 2.7.11.1) (OST1-kinase-like 4) (SNF1-related kinase 2.8) (SnRK2.8)	Ser/Thr Protein Kinase Superfamily	Yes
AT5G42590	Cytochrome P450 71A16 (EC 1.14.-.-) (Marneral oxidase)	AT1G78290	Serine/threonine-protein kinase SRK2C (EC 2.7.11.1) (OST1-kinase-like 4) (SNF1-related kinase 2.8) (SnRK2.8)	Ser/Thr Protein Kinase Superfamily	Yes
AT4G34240	Aldehyde dehydrogenase family 3 member I1, chloroplastic (AtALDH3) (Ath-ALDH3) (EC 1.2.1.3)	AT1G78290	Serine/threonine-protein kinase SRK2C (EC 2.7.11.1) (OST1-kinase-like 4) (SNF1-related kinase 2.8) (SnRK2.8)	Ser/Thr Protein Kinase Superfamily	Yes
AT3G53230	Cell division control protein 48 homolog D (AtCDC48d) (Transitional endoplasmic reticulum ATPase D)	AT1G78290	Serine/threonine-protein kinase SRK2C (EC 2.7.11.1) (OST1-kinase-like 4) (SNF1-related kinase 2.8) (SnRK2.8)	Ser/Thr Protein Kinase Superfamily	Yes
AT1G05890	Probable E3 ubiquitin-protein ligase ARI5 (EC 2.3.2.31) (ARIADNE-like protein ARI5) (Protein ariadne homolog 5) (RING-type E3 ubiquitin transferase ARI5)	AT1G78290	Serine/threonine-protein kinase SRK2C (EC 2.7.11.1) (OST1-kinase-like 4) (SNF1-related kinase 2.8) (SnRK2.8)	Ser/Thr Protein Kinase Superfamily	Yes
AT4G31590	Probable xyloglucan glycosyltransferase 5 (EC 2.4.1.-) (Cellulose synthase-like protein C5) (AtCslC5)	AT1G78290	Serine/threonine-protein kinase SRK2C (EC 2.7.11.1) (OST1-kinase-like 4) (SNF1-related kinase 2.8) (SnRK2.8)	Ser/Thr Protein Kinase Superfamily	Yes
AT3G19510	Homeobox protein HAT3.1	AT1G78290	Serine/threonine-protein kinase SRK2C (EC 2.7.11.1) (OST1-kinase-like 4) (SNF1-related kinase 2.8) (SnRK2.8)	Ser/Thr Protein Kinase Superfamily	Yes
AT5G53440	LOW protein: zinc finger CCCH domain protein	AT1G78290	Serine/threonine-protein kinase SRK2C (EC 2.7.11.1) (OST1-kinase-like 4) (SNF1-related kinase 2.8) (SnRK2.8)	Ser/Thr Protein Kinase Superfamily	Yes
AT5G15490	UDP-glucose 6-dehydrogenase 3 (UDP-Glc dehydrogenase 3) (UDP-GlcDH 3) (UDPGDH 3) (EC 1.1.1.22) (At-UGD3)	AT1G78290	Serine/threonine-protein kinase SRK2C (EC 2.7.11.1) (OST1-kinase-like 4) (SNF1-related kinase 2.8) (SnRK2.8)	Ser/Thr Protein Kinase Superfamily	Yes
AT1G47670	Lysine histidine transporter-like 8 (Amino acid transporter-like protein 1)	AT1G78290	Serine/threonine-protein kinase SRK2C (EC 2.7.11.1) (OST1-kinase-like 4) (SNF1-related kinase 2.8) (SnRK2.8)	Ser/Thr Protein Kinase Superfamily	Yes
AT3G53540	Afadin	AT1G78290	Serine/threonine-protein kinase SRK2C (EC 2.7.11.1) (OST1-kinase-like 4) (SNF1-related kinase 2.8) (SnRK2.8)	Ser/Thr Protein Kinase Superfamily	Yes
AT1G20760	Calcium-binding EF hand family protein (F2D10.25)	AT1G78290	Serine/threonine-protein kinase SRK2C (EC 2.7.11.1) (OST1-kinase-like 4) (SNF1-related kinase 2.8) (SnRK2.8)	Ser/Thr Protein Kinase Superfamily	Yes
AT1G47670	Lysine histidine transporter-like 8 (Amino acid transporter-like protein 1)	AT1G78290	Serine/threonine-protein kinase SRK2C (EC 2.7.11.1) (OST1-kinase-like 4) (SNF1-related kinase 2.8) (SnRK2.8)	Ser/Thr Protein Kinase Superfamily	Yes
AT3G04470	(thale cress) hypothetical protein	AT1G78290	Serine/threonine-protein kinase SRK2C (EC 2.7.11.1) (OST1-kinase-like 4) (SNF1-related kinase 2.8) (SnRK2.8)	Ser/Thr Protein Kinase Superfamily	Yes
AT2G40640	U-box domain-containing protein 63 (EC 2.3.2.27) (Plant U-box protein 63) (RING-type E3 ubiquitin transferase PUB63)	AT1G78290	Serine/threonine-protein kinase SRK2C (EC 2.7.11.1) (OST1-kinase-like 4) (SNF1-related kinase 2.8) (SnRK2.8)	Ser/Thr Protein Kinase Superfamily	Yes
AT3G04820	TRUD domain-containing protein	AT1G78290	Serine/threonine-protein kinase SRK2C (EC 2.7.11.1) (OST1-kinase-like 4) (SNF1-related kinase 2.8) (SnRK2.8)	Ser/Thr Protein Kinase Superfamily	Yes
AT5G45930	Magnesium-chelatase subunit ChlI-2, chloroplastic (Mg-chelatase subunit I-2) (EC 6.6.1.1) (Mg-protoporphyrin IX chelatase subunit ChlI-2)	AT1G78290	Serine/threonine-protein kinase SRK2C (EC 2.7.11.1) (OST1-kinase-like 4) (SNF1-related kinase 2.8) (SnRK2.8)	Ser/Thr Protein Kinase Superfamily	Yes
AT1G47900	Filament-like plant protein 6 (AtFPP6)	AT1G78290	Serine/threonine-protein kinase SRK2C (EC 2.7.11.1) (OST1-kinase-like 4) (SNF1-related kinase 2.8) (SnRK2.8)	Ser/Thr Protein Kinase Superfamily	Yes
AT3G18630	Uracil-DNA glycosylase, mitochondrial (AtUNG) (UDG) (EC 3.2.2.27)	AT1G78290	Serine/threonine-protein kinase SRK2C (EC 2.7.11.1) (OST1-kinase-like 4) (SNF1-related kinase 2.8) (SnRK2.8)	Ser/Thr Protein Kinase Superfamily	Yes
AT5G65950	Trafficking protein particle complex subunit 11 domain-containing protein	AT1G78290	Serine/threonine-protein kinase SRK2C (EC 2.7.11.1) (OST1-kinase-like 4) (SNF1-related kinase 2.8) (SnRK2.8)	Ser/Thr Protein Kinase Superfamily	Yes
AT1G59453	B-block-binding subunit of TFIIIC protein	AT1G78290	Serine/threonine-protein kinase SRK2C (EC 2.7.11.1) (OST1-kinase-like 4) (SNF1-related kinase 2.8) (SnRK2.8)	Ser/Thr Protein Kinase Superfamily	Yes
AT2G38410	TOM1-like protein 6	AT1G78290	Serine/threonine-protein kinase SRK2C (EC 2.7.11.1) (OST1-kinase-like 4) (SNF1-related kinase 2.8) (SnRK2.8)	Ser/Thr Protein Kinase Superfamily	Yes
AT1G67580	cyclin-dependent kinase (EC 2.7.11.22)	AT1G78290	Serine/threonine-protein kinase SRK2C (EC 2.7.11.1) (OST1-kinase-like 4) (SNF1-related kinase 2.8) (SnRK2.8)	Ser/Thr Protein Kinase Superfamily	Yes
AT1G04080	Pre-mRNA-processing factor 39-1 (AtPRP39-1) (PRP39 homolog A) (Pre-mRNA-processing factor 39a)	AT1G78290	Serine/threonine-protein kinase SRK2C (EC 2.7.11.1) (OST1-kinase-like 4) (SNF1-related kinase 2.8) (SnRK2.8)	Ser/Thr Protein Kinase Superfamily	Yes
AT3G14120	Nuclear pore complex protein NUP107 (Nucleoporin 107)	AT1G78290	Serine/threonine-protein kinase SRK2C (EC 2.7.11.1) (OST1-kinase-like 4) (SNF1-related kinase 2.8) (SnRK2.8)	Ser/Thr Protein Kinase Superfamily	Yes
AT3G51160	GDP-mannose 4,6 dehydratase 2 (EC 4.2.1.47) (GDP-D-mannose dehydratase 2) (GMD 2)	AT1G78290	Serine/threonine-protein kinase SRK2C (EC 2.7.11.1) (OST1-kinase-like 4) (SNF1-related kinase 2.8) (SnRK2.8)	Ser/Thr Protein Kinase Superfamily	Yes
AT3G13860	Chaperonin CPN60-like 2, mitochondrial (HSP60-like 2)	AT2G17290	Calcium-dependent protein kinase 6 (EC 2.7.11.1) (Calcium-dependent protein kinase isoform CDPK3) (AtCDPK3) (Calmodulin-domain protein kinase CDPK isoform 6)	CDPk Super Family	Yes
AT3G05200	E3 ubiquitin-protein ligase ATL6 (EC 2.3.2.27) (RING-H2 finger protein ATL6) (RING-type E3 ubiquitin transferase ATL6)	AT2G17290	Calcium-dependent protein kinase 6 (EC 2.7.11.1) (Calcium-dependent protein kinase isoform CDPK3) (AtCDPK3) (Calmodulin-domain protein kinase CDPK isoform 6)	CDPk Super Family	Yes
AT5G25220	Homeobox protein knotted-1-like 3 (Protein KNAT3)	AT2G17290	Calcium-dependent protein kinase 6 (EC 2.7.11.1) (Calcium-dependent protein kinase isoform CDPK3) (AtCDPK3) (Calmodulin-domain protein kinase CDPK isoform 6)	CDPk Super Family	Yes
AT5G13240	Repressor of RNA polymerase III transcription	AT2G17290	Calcium-dependent protein kinase 6 (EC 2.7.11.1) (Calcium-dependent protein kinase isoform CDPK3) (AtCDPK3) (Calmodulin-domain protein kinase CDPK isoform 6)	CDPk Super Family	Yes
AT5G50020	Probable protein S-acyltransferase 9 (EC 2.3.1.225) (Probable palmitoyltransferase At5g50020) (Zinc finger DHHC domain-containing protein At5g50020)	AT2G17290	Calcium-dependent protein kinase 6 (EC 2.7.11.1) (Calcium-dependent protein kinase isoform CDPK3) (AtCDPK3) (Calmodulin-domain protein kinase CDPK isoform 6)	CDPk Super Family	Yes
AT5G67200	Probable inactive receptor kinase At5g67200	AT2G17290	Calcium-dependent protein kinase 6 (EC 2.7.11.1) (Calcium-dependent protein kinase isoform CDPK3) (AtCDPK3) (Calmodulin-domain protein kinase CDPK isoform 6)	CDPk Super Family	Yes
AT3G52950	CBS domain-containing protein CBSCBSPB3	AT2G17290	Calcium-dependent protein kinase 6 (EC 2.7.11.1) (Calcium-dependent protein kinase isoform CDPK3) (AtCDPK3) (Calmodulin-domain protein kinase CDPK isoform 6)	CDPk Super Family	Yes
AT4G19510	Disease resistance protein RPP2B (EC 3.2.2.6)	AT2G17290	Calcium-dependent protein kinase 6 (EC 2.7.11.1) (Calcium-dependent protein kinase isoform CDPK3) (AtCDPK3) (Calmodulin-domain protein kinase CDPK isoform 6)	CDPk Super Family	Yes
AT1G53050	F8L10.9 protein (Protein kinase superfamily protein)	AT2G17290	Calcium-dependent protein kinase 6 (EC 2.7.11.1) (Calcium-dependent protein kinase isoform CDPK3) (AtCDPK3) (Calmodulin-domain protein kinase CDPK isoform 6)	CDPk Super Family	Yes
AT3G02830	Zinc finger CCCH domain-containing protein 33 (AtC3H33) (Zinc finger CCCH domain-containing protein ZFN1)	AT2G17290	Calcium-dependent protein kinase 6 (EC 2.7.11.1) (Calcium-dependent protein kinase isoform CDPK3) (AtCDPK3) (Calmodulin-domain protein kinase CDPK isoform 6)	CDPk Super Family	Yes
AT5G35750	Histidine kinase 2 (EC 2.7.13.3) (Arabidopsis histidine kinase 2) (AtHK2) (Protein AUTHENTIC HIS-KINASE 2)	AT2G17290	Calcium-dependent protein kinase 6 (EC 2.7.11.1) (Calcium-dependent protein kinase isoform CDPK3) (AtCDPK3) (Calmodulin-domain protein kinase CDPK isoform 6)	CDPk Super Family	Yes
AT3G53230	Cell division control protein 48 homolog D (AtCDC48d) (Transitional endoplasmic reticulum ATPase D)	AT2G17290	Calcium-dependent protein kinase 6 (EC 2.7.11.1) (Calcium-dependent protein kinase isoform CDPK3) (AtCDPK3) (Calmodulin-domain protein kinase CDPK isoform 6)	CDPk Super Family	Yes
AT2G36570	Leucine-rich repeat receptor-like protein kinase PXC1 (Protein PXY/TDR-CORRELATED 1)	AT2G17290	Calcium-dependent protein kinase 6 (EC 2.7.11.1) (Calcium-dependent protein kinase isoform CDPK3) (AtCDPK3) (Calmodulin-domain protein kinase CDPK isoform 6)	CDPk Super Family	Yes
AT4G02300	Probable pectinesterase/pectinesterase inhibitor 39 [Includes: Pectinesterase inhibitor 39 (Pectin methylesterase inhibitor 39); Pectinesterase 39 (PE 39) (EC 3.1.1.11) (Pectin methylesterase 39) (AtPME39)]	AT2G17290	Calcium-dependent protein kinase 6 (EC 2.7.11.1) (Calcium-dependent protein kinase isoform CDPK3) (AtCDPK3) (Calmodulin-domain protein kinase CDPK isoform 6)	CDPk Super Family	Yes
AT3G11330	Plant intracellular Ras-group-related LRR protein 9	AT2G17290	Calcium-dependent protein kinase 6 (EC 2.7.11.1) (Calcium-dependent protein kinase isoform CDPK3) (AtCDPK3) (Calmodulin-domain protein kinase CDPK isoform 6)	CDPk Super Family	Yes
AT5G53440	LOW protein: zinc finger CCCH domain protein	AT2G17290	Calcium-dependent protein kinase 6 (EC 2.7.11.1) (Calcium-dependent protein kinase isoform CDPK3) (AtCDPK3) (Calmodulin-domain protein kinase CDPK isoform 6)	CDPk Super Family	Yes
AT2G16650	Proteinaceous RNase P 2 (EC 3.1.26.5)	AT2G17290	Calcium-dependent protein kinase 6 (EC 2.7.11.1) (Calcium-dependent protein kinase isoform CDPK3) (AtCDPK3) (Calmodulin-domain protein kinase CDPK isoform 6)	CDPk Super Family	Yes
AT2G29210	Splicing factor PWI domain-containing protein	AT2G17290	Calcium-dependent protein kinase 6 (EC 2.7.11.1) (Calcium-dependent protein kinase isoform CDPK3) (AtCDPK3) (Calmodulin-domain protein kinase CDPK isoform 6)	CDPk Super Family	Yes
AT1G01550	Protein BPS1, chloroplastic (Protein BYPASS 1)	AT2G17290	Calcium-dependent protein kinase 6 (EC 2.7.11.1) (Calcium-dependent protein kinase isoform CDPK3) (AtCDPK3) (Calmodulin-domain protein kinase CDPK isoform 6)	CDPk Super Family	Yes
AT2G38280	AMP deaminase (AtAMPD) (EC 3.5.4.6) (Protein EMBRYONIC FACTOR 1)	AT2G17290	Calcium-dependent protein kinase 6 (EC 2.7.11.1) (Calcium-dependent protein kinase isoform CDPK3) (AtCDPK3) (Calmodulin-domain protein kinase CDPK isoform 6)	CDPk Super Family	Yes
AT4G19930	F-box/kelch-repeat protein At4g19930	AT2G17290	Calcium-dependent protein kinase 6 (EC 2.7.11.1) (Calcium-dependent protein kinase isoform CDPK3) (AtCDPK3) (Calmodulin-domain protein kinase CDPK isoform 6)	CDPk Super Family	Yes
AT3G05200	E3 ubiquitin-protein ligase ATL6 (EC 2.3.2.27) (RING-H2 finger protein ATL6) (RING-type E3 ubiquitin transferase ATL6)	AT2G17290	Calcium-dependent protein kinase 6 (EC 2.7.11.1) (Calcium-dependent protein kinase isoform CDPK3) (AtCDPK3) (Calmodulin-domain protein kinase CDPK isoform 6)	CDPk Super Family	Yes
AT2G24590	Serine/arginine-rich splicing factor RSZ22A (RS-containing zinc finger protein 22A) (At-RSZ22a) (At-RSZp22a) (AtRSZ22a)	AT2G17530	non-specific serine/threonine protein kinase (EC 2.7.11.1)	Ser/Thr Protein Kinase Superfamily	Yes
AT3G13990	GBF-interacting protein 1 N-terminal domain-containing protein	AT2G17530	non-specific serine/threonine protein kinase (EC 2.7.11.1)	Ser/Thr Protein Kinase Superfamily	Yes
AT2G37180	Aquaporin PIP2-3 (Plasma membrane intrinsic protein 2-3) (AtPIP2;3) (Plasma membrane intrinsic protein 2c) (PIP2c) (RD28-PIP) (TMP2C) (Water stress-induced tonoplast intrinsic protein) (WSI-TIP)	AT2G31500	Calcium-dependent protein kinase 24 (EC 2.7.11.1)	CDPk Super Family	Yes
AT1G33265	Protein FATTY ACID EXPORT 4, chloroplastic (At-FAX4)	AT2G31500	Calcium-dependent protein kinase 24 (EC 2.7.11.1)	CDPk Super Family	Yes
AT5G52040	Serine/arginine-rich splicing factor RS41 (At-RSp41) (AtRS41)	AT2G31500	Calcium-dependent protein kinase 24 (EC 2.7.11.1)	CDPk Super Family	Yes
AT3G05200	E3 ubiquitin-protein ligase ATL6 (EC 2.3.2.27) (RING-H2 finger protein ATL6) (RING-type E3 ubiquitin transferase ATL6)	AT2G31500	Calcium-dependent protein kinase 24 (EC 2.7.11.1)	CDPk Super Family	Yes
AT1G10900	Phosphatidylinositol 4-phosphate 5-kinase 7 (AtPIP5K7) (EC 2.7.1.68) (1-phosphatidylinositol 4-phosphate kinase 7) (Diphosphoinositide kinase 7) (AtP5K2) (PtdIns(4)P-5-kinase 7)	AT2G31500	Calcium-dependent protein kinase 24 (EC 2.7.11.1)	CDPk Super Family	Yes
AT3G55460	Serine/arginine-rich SC35-like splicing factor SCL30 (At-SCL30) (AtSCL30) (SC35-like splicing factor 30) (Serine/arginine-rich splicing factor 30)	AT2G31500	Calcium-dependent protein kinase 24 (EC 2.7.11.1)	CDPk Super Family	Yes
AT5G67200	Probable inactive receptor kinase At5g67200	AT2G31500	Calcium-dependent protein kinase 24 (EC 2.7.11.1)	CDPk Super Family	Yes
AT1G12000	Pyrophosphate--fructose 6-phosphate 1-phosphotransferase subunit beta 1 (PFP 1) (EC 2.7.1.90) (6-phosphofructokinase, pyrophosphate dependent 1) (PPi-PFK 1) (Pyrophosphate-dependent 6-phosphofructose-1-kinase 1)	AT2G31500	Calcium-dependent protein kinase 24 (EC 2.7.11.1)	CDPk Super Family	Yes
AT2G31820	PGG domain-containing protein	AT2G31500	Calcium-dependent protein kinase 24 (EC 2.7.11.1)	CDPk Super Family	Yes
AT1G59610	Dynamin-2B (EC 3.6.5.5) (Dynamin-like protein 3) (Dynamin-related protein 2B)	AT2G31500	Calcium-dependent protein kinase 24 (EC 2.7.11.1)	CDPk Super Family	Yes
AT1G36310	tRNA (carboxymethyluridine(34)-5-O)-methyltransferase (EC 2.1.1.229) (tRNA methyltransferase 9 homolog) (AtTRM9)	AT2G31500	Calcium-dependent protein kinase 24 (EC 2.7.11.1)	CDPk Super Family	Yes
AT2G21150	Protein XAP5 CIRCADIAN TIMEKEEPER	AT2G31500	Calcium-dependent protein kinase 24 (EC 2.7.11.1)	CDPk Super Family	Yes
AT1G53050	F8L10.9 protein (Protein kinase superfamily protein)	AT2G31500	Calcium-dependent protein kinase 24 (EC 2.7.11.1)	CDPk Super Family	Yes
AT5G35750	Histidine kinase 2 (EC 2.7.13.3) (Arabidopsis histidine kinase 2) (AtHK2) (Protein AUTHENTIC HIS-KINASE 2)	AT2G31500	Calcium-dependent protein kinase 24 (EC 2.7.11.1)	CDPk Super Family	Yes
AT3G53230	Cell division control protein 48 homolog D (AtCDC48d) (Transitional endoplasmic reticulum ATPase D)	AT2G31500	Calcium-dependent protein kinase 24 (EC 2.7.11.1)	CDPk Super Family	Yes
AT1G45688	Transmembrane protein	AT2G31500	Calcium-dependent protein kinase 24 (EC 2.7.11.1)	CDPk Super Family	Yes
AT4G03470	Ankyrin repeat family protein	AT2G31500	Calcium-dependent protein kinase 24 (EC 2.7.11.1)	CDPk Super Family	Yes
AT5G19320	RAN GTPase-activating protein 2 (AtRanGAP2) (RanGAP2)	AT2G31500	Calcium-dependent protein kinase 24 (EC 2.7.11.1)	CDPk Super Family	Yes
AT5G20490	Myosin-17 (Myosin XI K) (AtXIK)	AT2G31500	Calcium-dependent protein kinase 24 (EC 2.7.11.1)	CDPk Super Family	Yes
AT2G36570	Leucine-rich repeat receptor-like protein kinase PXC1 (Protein PXY/TDR-CORRELATED 1)	AT2G31500	Calcium-dependent protein kinase 24 (EC 2.7.11.1)	CDPk Super Family	Yes
AT3G26935	Probable protein S-acyltransferase 7 (EC 2.3.1.225) (Probable palmitoyltransferase At3g26935) (Zinc finger DHHC domain-containing protein At3g26935)	AT2G31500	Calcium-dependent protein kinase 24 (EC 2.7.11.1)	CDPk Super Family	Yes
AT4G02300	Probable pectinesterase/pectinesterase inhibitor 39 [Includes: Pectinesterase inhibitor 39 (Pectin methylesterase inhibitor 39); Pectinesterase 39 (PE 39) (EC 3.1.1.11) (Pectin methylesterase 39) (AtPME39)]	AT2G31500	Calcium-dependent protein kinase 24 (EC 2.7.11.1)	CDPk Super Family	Yes
AT3G11330	Plant intracellular Ras-group-related LRR protein 9	AT2G31500	Calcium-dependent protein kinase 24 (EC 2.7.11.1)	CDPk Super Family	Yes
AT5G53440	LOW protein: zinc finger CCCH domain protein	AT2G31500	Calcium-dependent protein kinase 24 (EC 2.7.11.1)	CDPk Super Family	Yes
AT1G49580	CDPK-related kinase 8 (AtCRK8) (EC 2.7.11.1) (Calcium/calmodulin-dependent protein kinase CRK8)	AT2G31500	Calcium-dependent protein kinase 24 (EC 2.7.11.1)	CDPk Super Family	Yes
AT2G41830	ARM repeat superfamily protein	AT2G31500	Calcium-dependent protein kinase 24 (EC 2.7.11.1)	CDPk Super Family	Yes
AT1G07110	6-phosphofructo-2-kinase/fructose-2,6-bisphosphatase (6PF-2-K/Fru-2,6-P2ase) (AtF2KP) (PFK/FBPase) [Includes: 6-phosphofructo-2-kinase (EC 2.7.1.105); Fructose-2,6-bisphosphatase (EC 3.1.3.46)]	AT2G31500	Calcium-dependent protein kinase 24 (EC 2.7.11.1)	CDPk Super Family	Yes
AT5G18500	Probable receptor-like protein kinase At5g18500 (EC 2.7.11.1)	AT2G31500	Calcium-dependent protein kinase 24 (EC 2.7.11.1)	CDPk Super Family	Yes
AT3G23540	Alpha/beta-Hydrolases superfamily protein	AT2G31500	Calcium-dependent protein kinase 24 (EC 2.7.11.1)	CDPk Super Family	Yes
AT2G16650	Proteinaceous RNase P 2 (EC 3.1.26.5)	AT2G31500	Calcium-dependent protein kinase 24 (EC 2.7.11.1)	CDPk Super Family	Yes
AT2G29210	Splicing factor PWI domain-containing protein	AT2G31500	Calcium-dependent protein kinase 24 (EC 2.7.11.1)	CDPk Super Family	Yes
AT1G15400	Uncharacterized protein At1g15400	AT2G31500	Calcium-dependent protein kinase 24 (EC 2.7.11.1)	CDPk Super Family	Yes
AT3G17650	Probable metal-nicotianamine transporter YSL5 (Protein YELLOW STRIPE LIKE 5) (AtYSL5)	AT2G31500	Calcium-dependent protein kinase 24 (EC 2.7.11.1)	CDPk Super Family	Yes
AT2G38280	AMP deaminase (AtAMPD) (EC 3.5.4.6) (Protein EMBRYONIC FACTOR 1)	AT2G31500	Calcium-dependent protein kinase 24 (EC 2.7.11.1)	CDPk Super Family	Yes
AT1G68840	AP2/ERF and B3 domain-containing transcription repressor RAV2 (Ethylene-responsive transcription factor RAV2) (Protein RELATED TO ABI3/VP1 2) (Protein RELATED TO APETALA2 8) (Protein TEMPRANILLO 2)	AT2G31500	Calcium-dependent protein kinase 24 (EC 2.7.11.1)	CDPk Super Family	Yes
AT1G75990	26S proteasome non-ATPase regulatory subunit 3 homolog B (26S proteasome regulatory subunit RPN3b) (AtRPN3b) (26S proteasome regulatory subunit S3 homolog B)	AT3G04530	Phosphoenolpyruvate carboxylase kinase 2 (AtPPCK2) (EC 2.7.11.1)	Casein Kinase Family	Yes
AT1G59650	CW14	AT3G04530	Phosphoenolpyruvate carboxylase kinase 2 (AtPPCK2) (EC 2.7.11.1)	Casein Kinase Family	Yes
AT2G19470	Casein kinase 1-like protein 5 (EC 2.7.11.1) (Protein CASEIN KINASE I-LIKE 5)	AT3G04530	Phosphoenolpyruvate carboxylase kinase 2 (AtPPCK2) (EC 2.7.11.1)	Casein Kinase Family	Yes
AT4G30160	Villin-4	AT3G04530	Phosphoenolpyruvate carboxylase kinase 2 (AtPPCK2) (EC 2.7.11.1)	Casein Kinase Family	Yes
AT2G21150	Protein XAP5 CIRCADIAN TIMEKEEPER	AT3G04530	Phosphoenolpyruvate carboxylase kinase 2 (AtPPCK2) (EC 2.7.11.1)	Casein Kinase Family	Yes
AT4G34240	Aldehyde dehydrogenase family 3 member I1, chloroplastic (AtALDH3) (Ath-ALDH3) (EC 1.2.1.3)	AT3G04530	Phosphoenolpyruvate carboxylase kinase 2 (AtPPCK2) (EC 2.7.11.1)	Casein Kinase Family	Yes
AT3G53230	Cell division control protein 48 homolog D (AtCDC48d) (Transitional endoplasmic reticulum ATPase D)	AT3G04530	Phosphoenolpyruvate carboxylase kinase 2 (AtPPCK2) (EC 2.7.11.1)	Casein Kinase Family	Yes
AT3G53030	non-specific serine/threonine protein kinase (EC 2.7.11.1)	AT3G04530	Phosphoenolpyruvate carboxylase kinase 2 (AtPPCK2) (EC 2.7.11.1)	Casein Kinase Family	Yes
AT5G35750	Histidine kinase 2 (EC 2.7.13.3) (Arabidopsis histidine kinase 2) (AtHK2) (Protein AUTHENTIC HIS-KINASE 2)	AT3G04530	Phosphoenolpyruvate carboxylase kinase 2 (AtPPCK2) (EC 2.7.11.1)	Casein Kinase Family	Yes
AT3G19510	Homeobox protein HAT3.1	AT3G04530	Phosphoenolpyruvate carboxylase kinase 2 (AtPPCK2) (EC 2.7.11.1)	Casein Kinase Family	Yes
AT1G19485	(thale cress) hypothetical protein	AT3G04530	Phosphoenolpyruvate carboxylase kinase 2 (AtPPCK2) (EC 2.7.11.1)	Casein Kinase Family	Yes
AT5G64813	Small GTPase LIP1 (Protein LIGHT INSENSITIVE PERIOD 1)	AT3G04530	Phosphoenolpyruvate carboxylase kinase 2 (AtPPCK2) (EC 2.7.11.1)	Casein Kinase Family	Yes
AT1G03080	Protein NETWORKED 1D	AT3G04530	Phosphoenolpyruvate carboxylase kinase 2 (AtPPCK2) (EC 2.7.11.1)	Casein Kinase Family	Yes
AT5G67470	Formin-like protein 6 (AtFH6) (AtFORMIN-6)	AT3G04530	Phosphoenolpyruvate carboxylase kinase 2 (AtPPCK2) (EC 2.7.11.1)	Casein Kinase Family	Yes
AT1G15400	Uncharacterized protein At1g15400	AT3G04530	Phosphoenolpyruvate carboxylase kinase 2 (AtPPCK2) (EC 2.7.11.1)	Casein Kinase Family	Yes
AT2G38410	TOM1-like protein 6	AT3G04530	Phosphoenolpyruvate carboxylase kinase 2 (AtPPCK2) (EC 2.7.11.1)	Casein Kinase Family	Yes
AT5G45930	Magnesium-chelatase subunit ChlI-2, chloroplastic (Mg-chelatase subunit I-2) (EC 6.6.1.1) (Mg-protoporphyrin IX chelatase subunit ChlI-2)	AT3G04530	Phosphoenolpyruvate carboxylase kinase 2 (AtPPCK2) (EC 2.7.11.1)	Casein Kinase Family	Yes
AT3G52400	Syntaxin-122 (AtSYP122) (Synt4)	AT3G04530	Phosphoenolpyruvate carboxylase kinase 2 (AtPPCK2) (EC 2.7.11.1)	Casein Kinase Family	Yes
AT3G62700	ABC transporter C family member 14 (ABC transporter ABCC.14) (AtABCC14) (EC 7.6.2.2) (ATP-energized glutathione S-conjugate pump 10) (Glutathione S-conjugate-transporting ATPase 10) (Multidrug resistance-associated protein 10)	AT3G04530	Phosphoenolpyruvate carboxylase kinase 2 (AtPPCK2) (EC 2.7.11.1)	Casein Kinase Family	Yes
AT5G50600	11-beta-hydroxysteroid dehydrogenase 1A (EC 1.1.1.146) (17-beta-hydroxysteroid dehydrogenase 1A) (EC 1.1.1.-) (Hydroxysteroid dehydrogenase 1) (AtHSD1)	AT3G04530	Phosphoenolpyruvate carboxylase kinase 2 (AtPPCK2) (EC 2.7.11.1)	Casein Kinase Family	Yes
AT5G38640	Translation initiation factor eIF2B subunit delta (eIF2B GDP-GTP exchange factor subunit delta)	AT3G04530	Phosphoenolpyruvate carboxylase kinase 2 (AtPPCK2) (EC 2.7.11.1)	Casein Kinase Family	Yes
AT3G51890	Clathrin light chain 3	AT3G19100	CDPK-related kinase 2 (AtCRK2) (EC 2.7.11.1) (Calcium/calmodulin-dependent protein kinase 2)	CDPk Super Family	Yes
AT4G17060	Protein FIP2 (FRIGIDA-interacting protein 2)	AT3G23340	Casein kinase 1-like protein 10 (EC 2.7.11.1) (Protein CASEIN KINASE I-LIKE 10)	Casein Kinase Family	Yes
AT3G16310	Nuclear pore complex protein NUP35 (Nucleoporin 35)	AT3G23340	Casein kinase 1-like protein 10 (EC 2.7.11.1) (Protein CASEIN KINASE I-LIKE 10)	Casein Kinase Family	Yes
AT1G76970	TOM1-like protein 4	AT3G23340	Casein kinase 1-like protein 10 (EC 2.7.11.1) (Protein CASEIN KINASE I-LIKE 10)	Casein Kinase Family	Yes
AT5G52200	Protein phosphatase inhibitor 2 (AtI-2) (IPP-2)	AT3G23340	Casein kinase 1-like protein 10 (EC 2.7.11.1) (Protein CASEIN KINASE I-LIKE 10)	Casein Kinase Family	Yes
AT5G26610	G-patch domain-containing protein	AT3G23340	Casein kinase 1-like protein 10 (EC 2.7.11.1) (Protein CASEIN KINASE I-LIKE 10)	Casein Kinase Family	Yes
AT3G30290	Cytochrome P450, family 702, subfamily A, polypeptide 8	AT3G55450	Probable serine/threonine-protein kinase PBL1 (EC 2.7.11.1) (BIK1-like protein kinase) (PBS1-like protein 1) (Protein CHANGED CALCIUM ELEVATION 5)	RLCK Family	Yes
AT3G51890	Clathrin light chain 3	AT3G55450	Probable serine/threonine-protein kinase PBL1 (EC 2.7.11.1) (BIK1-like protein kinase) (PBS1-like protein 1) (Protein CHANGED CALCIUM ELEVATION 5)	RLCK Family	Yes
AT1G76970	TOM1-like protein 4	AT3G55450	Probable serine/threonine-protein kinase PBL1 (EC 2.7.11.1) (BIK1-like protein kinase) (PBS1-like protein 1) (Protein CHANGED CALCIUM ELEVATION 5)	RLCK Family	Yes
AT3G25690	Protein CHUP1, chloroplastic (Protein CHLOROPLAST UNUSUAL POSITIONING 1)	AT3G55450	Probable serine/threonine-protein kinase PBL1 (EC 2.7.11.1) (BIK1-like protein kinase) (PBS1-like protein 1) (Protein CHANGED CALCIUM ELEVATION 5)	RLCK Family	Yes
AT5G61140	DExH-box ATP-dependent RNA helicase DExH14 (EC 3.6.4.13) (BRR2 homolog C) (AtBRR2C) (Pre-mRNA-splicing helicase BRR2C)	AT3G55450	Probable serine/threonine-protein kinase PBL1 (EC 2.7.11.1) (BIK1-like protein kinase) (PBS1-like protein 1) (Protein CHANGED CALCIUM ELEVATION 5)	RLCK Family	Yes
AT1G02410	Cytochrome c oxidase assembly protein COX11, mitochondrial	AT3G55450	Probable serine/threonine-protein kinase PBL1 (EC 2.7.11.1) (BIK1-like protein kinase) (PBS1-like protein 1) (Protein CHANGED CALCIUM ELEVATION 5)	RLCK Family	Yes
AT1G53590	C2 domain-containing protein At1g53590 (N-terminal-TM-C2 domain type 6 protein 1) (NTMC2TYPE6.1)	AT3G57530	Calcium-dependent protein kinase 32 (EC 2.7.11.1)	CDPk Super Family	Yes
AT1G74690	Protein IQ-DOMAIN 31 (AtIQD31)	AT3G57530	Calcium-dependent protein kinase 32 (EC 2.7.11.1)	CDPk Super Family	Yes
AT5G67200	Probable inactive receptor kinase At5g67200	AT3G57530	Calcium-dependent protein kinase 32 (EC 2.7.11.1)	CDPk Super Family	Yes
AT2G31820	PGG domain-containing protein	AT3G57530	Calcium-dependent protein kinase 32 (EC 2.7.11.1)	CDPk Super Family	Yes
AT1G07350	Serine/arginine-rich splicing factor SR45a (At-SR45A) (AtSR45a) (Protein TRANSFORMER2-like) (atTra2)	AT3G57530	Calcium-dependent protein kinase 32 (EC 2.7.11.1)	CDPk Super Family	Yes
AT1G59610	Dynamin-2B (EC 3.6.5.5) (Dynamin-like protein 3) (Dynamin-related protein 2B)	AT3G57530	Calcium-dependent protein kinase 32 (EC 2.7.11.1)	CDPk Super Family	Yes
AT2G21150	Protein XAP5 CIRCADIAN TIMEKEEPER	AT3G57530	Calcium-dependent protein kinase 32 (EC 2.7.11.1)	CDPk Super Family	Yes
AT1G36310	tRNA (carboxymethyluridine(34)-5-O)-methyltransferase (EC 2.1.1.229) (tRNA methyltransferase 9 homolog) (AtTRM9)	AT3G57530	Calcium-dependent protein kinase 32 (EC 2.7.11.1)	CDPk Super Family	Yes
AT1G53050	F8L10.9 protein (Protein kinase superfamily protein)	AT3G57530	Calcium-dependent protein kinase 32 (EC 2.7.11.1)	CDPk Super Family	Yes
AT1G26150	Proline-rich receptor-like protein kinase PERK10 (EC 2.7.11.1) (Proline-rich extensin-like receptor kinase 10) (AtPERK10)	AT3G57530	Calcium-dependent protein kinase 32 (EC 2.7.11.1)	CDPk Super Family	Yes
AT5G35750	Histidine kinase 2 (EC 2.7.13.3) (Arabidopsis histidine kinase 2) (AtHK2) (Protein AUTHENTIC HIS-KINASE 2)	AT3G57530	Calcium-dependent protein kinase 32 (EC 2.7.11.1)	CDPk Super Family	Yes
AT3G53230	Cell division control protein 48 homolog D (AtCDC48d) (Transitional endoplasmic reticulum ATPase D)	AT3G57530	Calcium-dependent protein kinase 32 (EC 2.7.11.1)	CDPk Super Family	Yes
AT5G19320	RAN GTPase-activating protein 2 (AtRanGAP2) (RanGAP2)	AT3G57530	Calcium-dependent protein kinase 32 (EC 2.7.11.1)	CDPk Super Family	Yes
AT2G36570	Leucine-rich repeat receptor-like protein kinase PXC1 (Protein PXY/TDR-CORRELATED 1)	AT3G57530	Calcium-dependent protein kinase 32 (EC 2.7.11.1)	CDPk Super Family	Yes
AT3G06810	Probable acyl-CoA dehydrogenase IBR3 (EC 1.3.99.-) (Protein INDOLE-3-BUTYRIC ACID RESPONSE 3)	AT3G57530	Calcium-dependent protein kinase 32 (EC 2.7.11.1)	CDPk Super Family	Yes
AT3G26935	Probable protein S-acyltransferase 7 (EC 2.3.1.225) (Probable palmitoyltransferase At3g26935) (Zinc finger DHHC domain-containing protein At3g26935)	AT3G57530	Calcium-dependent protein kinase 32 (EC 2.7.11.1)	CDPk Super Family	Yes
AT4G02300	Probable pectinesterase/pectinesterase inhibitor 39 [Includes: Pectinesterase inhibitor 39 (Pectin methylesterase inhibitor 39); Pectinesterase 39 (PE 39) (EC 3.1.1.11) (Pectin methylesterase 39) (AtPME39)]	AT3G57530	Calcium-dependent protein kinase 32 (EC 2.7.11.1)	CDPk Super Family	Yes
AT5G53440	LOW protein: zinc finger CCCH domain protein	AT3G57530	Calcium-dependent protein kinase 32 (EC 2.7.11.1)	CDPk Super Family	Yes
AT2G16650	Proteinaceous RNase P 2 (EC 3.1.26.5)	AT3G57530	Calcium-dependent protein kinase 32 (EC 2.7.11.1)	CDPk Super Family	Yes
AT5G10020	Probable inactive receptor kinase At5g10020	AT3G57530	Calcium-dependent protein kinase 32 (EC 2.7.11.1)	CDPk Super Family	Yes
AT2G29210	Splicing factor PWI domain-containing protein	AT3G57530	Calcium-dependent protein kinase 32 (EC 2.7.11.1)	CDPk Super Family	Yes
AT3G48760	Probable protein S-acyltransferase 5 (EC 2.3.1.225) (Probable palmitoyltransferase At3g48760) (Zinc finger DHHC domain-containing protein At3g48760)	AT3G57530	Calcium-dependent protein kinase 32 (EC 2.7.11.1)	CDPk Super Family	Yes
AT1G07630	Probable protein phosphatase 2C 4 (AtPP2C04) (EC 3.1.3.16) (Protein POLTERGEIST-LIKE 5) (Protein phosphatase 2C PLL5) (PP2C PLL5)	AT3G57530	Calcium-dependent protein kinase 32 (EC 2.7.11.1)	CDPk Super Family	Yes
AT1G15400	Uncharacterized protein At1g15400	AT3G57530	Calcium-dependent protein kinase 32 (EC 2.7.11.1)	CDPk Super Family	Yes
AT2G38280	AMP deaminase (AtAMPD) (EC 3.5.4.6) (Protein EMBRYONIC FACTOR 1)	AT3G57530	Calcium-dependent protein kinase 32 (EC 2.7.11.1)	CDPk Super Family	Yes
AT4G39955	Alpha/beta-Hydrolases superfamily protein (At4g39955)	AT3G57530	Calcium-dependent protein kinase 32 (EC 2.7.11.1)	CDPk Super Family	Yes
AT2G35030	Pentatricopeptide repeat-containing protein At2g35030, mitochondrial	AT3G57530	Calcium-dependent protein kinase 32 (EC 2.7.11.1)	CDPk Super Family	Yes
AT2G37180	Aquaporin PIP2-3 (Plasma membrane intrinsic protein 2-3) (AtPIP2;3) (Plasma membrane intrinsic protein 2c) (PIP2c) (RD28-PIP) (TMP2C) (Water stress-induced tonoplast intrinsic protein) (WSI-TIP)	AT4G23650	Calcium-dependent protein kinase 3 (EC 2.7.11.1) (Calcium-dependent protein kinase isoform CDPK6) (AtCDPK6)	CDPk Super Family	Yes
AT3G13910	Uncharacterized protein	AT4G23650	Calcium-dependent protein kinase 3 (EC 2.7.11.1) (Calcium-dependent protein kinase isoform CDPK6) (AtCDPK6)	CDPk Super Family	Yes
AT4G38900	bZIP transcription factor 29 (AtbZIP29) (Protein DRINK ME-LIKE)	AT4G23650	Calcium-dependent protein kinase 3 (EC 2.7.11.1) (Calcium-dependent protein kinase isoform CDPK6) (AtCDPK6)	CDPk Super Family	Yes
AT5G43830	DUF3700 domain-containing protein	AT4G23650	Calcium-dependent protein kinase 3 (EC 2.7.11.1) (Calcium-dependent protein kinase isoform CDPK6) (AtCDPK6)	CDPk Super Family	Yes
AT1G24300	GYF domain-containing protein	AT4G23650	Calcium-dependent protein kinase 3 (EC 2.7.11.1) (Calcium-dependent protein kinase isoform CDPK6) (AtCDPK6)	CDPk Super Family	Yes
AT3G50370	Uncharacterized protein	AT4G23650	Calcium-dependent protein kinase 3 (EC 2.7.11.1) (Calcium-dependent protein kinase isoform CDPK6) (AtCDPK6)	CDPk Super Family	Yes
AT3G13860	Chaperonin CPN60-like 2, mitochondrial (HSP60-like 2)	AT4G23650	Calcium-dependent protein kinase 3 (EC 2.7.11.1) (Calcium-dependent protein kinase isoform CDPK6) (AtCDPK6)	CDPk Super Family	Yes
AT3G05200	E3 ubiquitin-protein ligase ATL6 (EC 2.3.2.27) (RING-H2 finger protein ATL6) (RING-type E3 ubiquitin transferase ATL6)	AT4G23650	Calcium-dependent protein kinase 3 (EC 2.7.11.1) (Calcium-dependent protein kinase isoform CDPK6) (AtCDPK6)	CDPk Super Family	Yes
AT5G25220	Homeobox protein knotted-1-like 3 (Protein KNAT3)	AT4G23650	Calcium-dependent protein kinase 3 (EC 2.7.11.1) (Calcium-dependent protein kinase isoform CDPK6) (AtCDPK6)	CDPk Super Family	Yes
AT5G49760	Leucine-rich repeat receptor protein kinase HPCA1 (EC 2.7.11.1) (Protein HYDROGEN-PEROXIDE-INDUCED CALCIUM INCREASES 1)	AT4G23650	Calcium-dependent protein kinase 3 (EC 2.7.11.1) (Calcium-dependent protein kinase isoform CDPK6) (AtCDPK6)	CDPk Super Family	Yes
AT5G67200	Probable inactive receptor kinase At5g67200	AT4G23650	Calcium-dependent protein kinase 3 (EC 2.7.11.1) (Calcium-dependent protein kinase isoform CDPK6) (AtCDPK6)	CDPk Super Family	Yes
AT1G37130	Nitrate reductase [NADH] 2 (NR2) (EC 1.7.1.1)	AT4G23650	Calcium-dependent protein kinase 3 (EC 2.7.11.1) (Calcium-dependent protein kinase isoform CDPK6) (AtCDPK6)	CDPk Super Family	Yes
AT1G74910	ADP-glucose pyrophosphorylase family protein	AT4G23650	Calcium-dependent protein kinase 3 (EC 2.7.11.1) (Calcium-dependent protein kinase isoform CDPK6) (AtCDPK6)	CDPk Super Family	Yes
AT1G53050	F8L10.9 protein (Protein kinase superfamily protein)	AT4G23650	Calcium-dependent protein kinase 3 (EC 2.7.11.1) (Calcium-dependent protein kinase isoform CDPK6) (AtCDPK6)	CDPk Super Family	Yes
AT3G02830	Zinc finger CCCH domain-containing protein 33 (AtC3H33) (Zinc finger CCCH domain-containing protein ZFN1)	AT4G23650	Calcium-dependent protein kinase 3 (EC 2.7.11.1) (Calcium-dependent protein kinase isoform CDPK6) (AtCDPK6)	CDPk Super Family	Yes
AT5G19320	RAN GTPase-activating protein 2 (AtRanGAP2) (RanGAP2)	AT4G23650	Calcium-dependent protein kinase 3 (EC 2.7.11.1) (Calcium-dependent protein kinase isoform CDPK6) (AtCDPK6)	CDPk Super Family	Yes
AT2G36570	Leucine-rich repeat receptor-like protein kinase PXC1 (Protein PXY/TDR-CORRELATED 1)	AT4G23650	Calcium-dependent protein kinase 3 (EC 2.7.11.1) (Calcium-dependent protein kinase isoform CDPK6) (AtCDPK6)	CDPk Super Family	Yes
AT1G16520	(thale cress) hypothetical protein	AT4G23650	Calcium-dependent protein kinase 3 (EC 2.7.11.1) (Calcium-dependent protein kinase isoform CDPK6) (AtCDPK6)	CDPk Super Family	Yes
AT4G02300	Probable pectinesterase/pectinesterase inhibitor 39 [Includes: Pectinesterase inhibitor 39 (Pectin methylesterase inhibitor 39); Pectinesterase 39 (PE 39) (EC 3.1.1.11) (Pectin methylesterase 39) (AtPME39)]	AT4G23650	Calcium-dependent protein kinase 3 (EC 2.7.11.1) (Calcium-dependent protein kinase isoform CDPK6) (AtCDPK6)	CDPk Super Family	Yes
AT3G11330	Plant intracellular Ras-group-related LRR protein 9	AT4G23650	Calcium-dependent protein kinase 3 (EC 2.7.11.1) (Calcium-dependent protein kinase isoform CDPK6) (AtCDPK6)	CDPk Super Family	Yes
AT5G53440	LOW protein: zinc finger CCCH domain protein	AT4G23650	Calcium-dependent protein kinase 3 (EC 2.7.11.1) (Calcium-dependent protein kinase isoform CDPK6) (AtCDPK6)	CDPk Super Family	Yes
AT5G49720	Endoglucanase 25 (EC 3.2.1.4) (Cellulase homolog OR16pep) (Endo-1,4-beta glucanase 25) (Protein KORRIGAN) (Protein RADIALLY SWOLLEN 2)	AT4G23650	Calcium-dependent protein kinase 3 (EC 2.7.11.1) (Calcium-dependent protein kinase isoform CDPK6) (AtCDPK6)	CDPk Super Family	Yes
AT1G55350	Calpain-type cysteine protease DEK1 (EC 3.4.22.-) (Phytocalpain DEK1) (Protein DEFECTIVE KERNEL 1) (AtDEK1) (Protein EMBRYO DEFECTIVE 1275) (Protein EMBRYO DEFECTIVE 80)	AT4G23650	Calcium-dependent protein kinase 3 (EC 2.7.11.1) (Calcium-dependent protein kinase isoform CDPK6) (AtCDPK6)	CDPk Super Family	Yes
AT2G16650	Proteinaceous RNase P 2 (EC 3.1.26.5)	AT4G23650	Calcium-dependent protein kinase 3 (EC 2.7.11.1) (Calcium-dependent protein kinase isoform CDPK6) (AtCDPK6)	CDPk Super Family	Yes
AT5G09410	Calmodulin-binding transcription activator 1 (AtCAMTA1) (Ethylene-induced calmodulin-binding protein b) (EICBP.b) (Signal-responsive protein 2) (AtSR2)	AT4G23650	Calcium-dependent protein kinase 3 (EC 2.7.11.1) (Calcium-dependent protein kinase isoform CDPK6) (AtCDPK6)	CDPk Super Family	Yes
AT3G48760	Probable protein S-acyltransferase 5 (EC 2.3.1.225) (Probable palmitoyltransferase At3g48760) (Zinc finger DHHC domain-containing protein At3g48760)	AT4G23650	Calcium-dependent protein kinase 3 (EC 2.7.11.1) (Calcium-dependent protein kinase isoform CDPK6) (AtCDPK6)	CDPk Super Family	Yes
AT2G37790	Aldo-keto reductase family 4 member C10 (EC 1.1.1.-)	AT4G23650	Calcium-dependent protein kinase 3 (EC 2.7.11.1) (Calcium-dependent protein kinase isoform CDPK6) (AtCDPK6)	CDPk Super Family	Yes
AT1G01550	Protein BPS1, chloroplastic (Protein BYPASS 1)	AT4G23650	Calcium-dependent protein kinase 3 (EC 2.7.11.1) (Calcium-dependent protein kinase isoform CDPK6) (AtCDPK6)	CDPk Super Family	Yes
AT4G19930	F-box/kelch-repeat protein At4g19930	AT4G23650	Calcium-dependent protein kinase 3 (EC 2.7.11.1) (Calcium-dependent protein kinase isoform CDPK6) (AtCDPK6)	CDPk Super Family	Yes
AT2G38280	AMP deaminase (AtAMPD) (EC 3.5.4.6) (Protein EMBRYONIC FACTOR 1)	AT4G23650	Calcium-dependent protein kinase 3 (EC 2.7.11.1) (Calcium-dependent protein kinase isoform CDPK6) (AtCDPK6)	CDPk Super Family	Yes
AT2G22760	Transcription factor bHLH19 (Basic helix-loop-helix protein 19) (AtbHLH19) (bHLH 19) (Transcription factor EN 26) (bHLH transcription factor bHLH019)	AT4G23650	Calcium-dependent protein kinase 3 (EC 2.7.11.1) (Calcium-dependent protein kinase isoform CDPK6) (AtCDPK6)	CDPk Super Family	Yes
AT1G68840	AP2/ERF and B3 domain-containing transcription repressor RAV2 (Ethylene-responsive transcription factor RAV2) (Protein RELATED TO ABI3/VP1 2) (Protein RELATED TO APETALA2 8) (Protein TEMPRANILLO 2)	AT4G23650	Calcium-dependent protein kinase 3 (EC 2.7.11.1) (Calcium-dependent protein kinase isoform CDPK6) (AtCDPK6)	CDPk Super Family	Yes
AT3G05200	E3 ubiquitin-protein ligase ATL6 (EC 2.3.2.27) (RING-H2 finger protein ATL6) (RING-type E3 ubiquitin transferase ATL6)	AT4G23650	Calcium-dependent protein kinase 3 (EC 2.7.11.1) (Calcium-dependent protein kinase isoform CDPK6) (AtCDPK6)	CDPk Super Family	Yes
AT2G24590	Serine/arginine-rich splicing factor RSZ22A (RS-containing zinc finger protein 22A) (At-RSZ22a) (At-RSZp22a) (AtRSZ22a)	AT4G24740	Serine/threonine-protein kinase AFC2 (EC 2.7.12.1)	AME/AFC Family	Yes
AT4G25580	CAP160 protein	AT4G24740	Serine/threonine-protein kinase AFC2 (EC 2.7.12.1)	AME/AFC Family	Yes
AT2G43410	Flowering time control protein FPA	AT4G24740	Serine/threonine-protein kinase AFC2 (EC 2.7.12.1)	AME/AFC Family	Yes
AT3G13990	GBF-interacting protein 1 N-terminal domain-containing protein	AT4G24740	Serine/threonine-protein kinase AFC2 (EC 2.7.12.1)	AME/AFC Family	Yes
AT2G24590	Serine/arginine-rich splicing factor RSZ22A (RS-containing zinc finger protein 22A) (At-RSZ22a) (At-RSZp22a) (AtRSZ22a)	AT4G32660	Serine/threonine-protein kinase AFC3 (EC 2.7.12.1)	AME/AFC Family	Yes
AT5G52200	Protein phosphatase inhibitor 2 (AtI-2) (IPP-2)	AT4G32660	Serine/threonine-protein kinase AFC3 (EC 2.7.12.1)	AME/AFC Family	Yes
AT4G25580	CAP160 protein	AT4G32660	Serine/threonine-protein kinase AFC3 (EC 2.7.12.1)	AME/AFC Family	Yes
AT2G43410	Flowering time control protein FPA	AT4G32660	Serine/threonine-protein kinase AFC3 (EC 2.7.12.1)	AME/AFC Family	Yes
AT3G13990	GBF-interacting protein 1 N-terminal domain-containing protein	AT4G35500	non-specific serine/threonine protein kinase (EC 2.7.11.1)	Ser/Thr Protein Kinase Superfamily	Yes
AT2G37180	Aquaporin PIP2-3 (Plasma membrane intrinsic protein 2-3) (AtPIP2;3) (Plasma membrane intrinsic protein 2c) (PIP2c) (RD28-PIP) (TMP2C) (Water stress-induced tonoplast intrinsic protein) (WSI-TIP)	AT5G04870	Calcium-dependent protein kinase 1 (AtCDPK 1) (CDPK 1) (EC 2.7.11.1) (Calcium-dependent protein kinase isoform AK1)	CDPk Super Family	Yes
AT3G13860	Chaperonin CPN60-like 2, mitochondrial (HSP60-like 2)	AT5G04870	Calcium-dependent protein kinase 1 (AtCDPK 1) (CDPK 1) (EC 2.7.11.1) (Calcium-dependent protein kinase isoform AK1)	CDPk Super Family	Yes
AT5G25220	Homeobox protein knotted-1-like 3 (Protein KNAT3)	AT5G04870	Calcium-dependent protein kinase 1 (AtCDPK 1) (CDPK 1) (EC 2.7.11.1) (Calcium-dependent protein kinase isoform AK1)	CDPk Super Family	Yes
AT5G19320	RAN GTPase-activating protein 2 (AtRanGAP2) (RanGAP2)	AT5G04870	Calcium-dependent protein kinase 1 (AtCDPK 1) (CDPK 1) (EC 2.7.11.1) (Calcium-dependent protein kinase isoform AK1)	CDPk Super Family	Yes
AT2G40860	Protein kinase and PP2C-like domain-containing protein [Includes: Probable serine/threonine protein kinase At2g40860 (EC 2.7.11.1); Probable protein phosphatase 2C 31 (AtPP2C31) (EC 3.1.3.16)]	AT5G04870	Calcium-dependent protein kinase 1 (AtCDPK 1) (CDPK 1) (EC 2.7.11.1) (Calcium-dependent protein kinase isoform AK1)	CDPk Super Family	Yes
AT1G74910	ADP-glucose pyrophosphorylase family protein	AT5G04870	Calcium-dependent protein kinase 1 (AtCDPK 1) (CDPK 1) (EC 2.7.11.1) (Calcium-dependent protein kinase isoform AK1)	CDPk Super Family	Yes
AT2G05710	Aconitate hydratase 3, mitochondrial (Aconitase 3) (mACO1) (EC 4.2.1.3) (Citrate hydro-lyase 3)	AT5G04870	Calcium-dependent protein kinase 1 (AtCDPK 1) (CDPK 1) (EC 2.7.11.1) (Calcium-dependent protein kinase isoform AK1)	CDPk Super Family	Yes
AT2G40640	U-box domain-containing protein 63 (EC 2.3.2.27) (Plant U-box protein 63) (RING-type E3 ubiquitin transferase PUB63)	AT5G04870	Calcium-dependent protein kinase 1 (AtCDPK 1) (CDPK 1) (EC 2.7.11.1) (Calcium-dependent protein kinase isoform AK1)	CDPk Super Family	Yes
AT5G59560	Protein SENSITIVITY TO RED LIGHT REDUCED 1	AT5G04870	Calcium-dependent protein kinase 1 (AtCDPK 1) (CDPK 1) (EC 2.7.11.1) (Calcium-dependent protein kinase isoform AK1)	CDPk Super Family	Yes
AT3G48760	Probable protein S-acyltransferase 5 (EC 2.3.1.225) (Probable palmitoyltransferase At3g48760) (Zinc finger DHHC domain-containing protein At3g48760)	AT5G04870	Calcium-dependent protein kinase 1 (AtCDPK 1) (CDPK 1) (EC 2.7.11.1) (Calcium-dependent protein kinase isoform AK1)	CDPk Super Family	Yes
AT1G53590	C2 domain-containing protein At1g53590 (N-terminal-TM-C2 domain type 6 protein 1) (NTMC2TYPE6.1)	AT5G04870	Calcium-dependent protein kinase 1 (AtCDPK 1) (CDPK 1) (EC 2.7.11.1) (Calcium-dependent protein kinase isoform AK1)	CDPk Super Family	Yes
AT1G07110	6-phosphofructo-2-kinase/fructose-2,6-bisphosphatase (6PF-2-K/Fru-2,6-P2ase) (AtF2KP) (PFK/FBPase) [Includes: 6-phosphofructo-2-kinase (EC 2.7.1.105); Fructose-2,6-bisphosphatase (EC 3.1.3.46)]	AT5G04870	Calcium-dependent protein kinase 1 (AtCDPK 1) (CDPK 1) (EC 2.7.11.1) (Calcium-dependent protein kinase isoform AK1)	CDPk Super Family	Yes
AT5G12080	Mechanosensitive ion channel protein 10 (Mechanosensitive channel of small conductance-like 10) (MscS-Like protein 10) (AtMSL10)	AT5G04870	Calcium-dependent protein kinase 1 (AtCDPK 1) (CDPK 1) (EC 2.7.11.1) (Calcium-dependent protein kinase isoform AK1)	CDPk Super Family	Yes
AT2G22760	Transcription factor bHLH19 (Basic helix-loop-helix protein 19) (AtbHLH19) (bHLH 19) (Transcription factor EN 26) (bHLH transcription factor bHLH019)	AT5G04870	Calcium-dependent protein kinase 1 (AtCDPK 1) (CDPK 1) (EC 2.7.11.1) (Calcium-dependent protein kinase isoform AK1)	CDPk Super Family	Yes
AT5G35750	Histidine kinase 2 (EC 2.7.13.3) (Arabidopsis histidine kinase 2) (AtHK2) (Protein AUTHENTIC HIS-KINASE 2)	AT5G04870	Calcium-dependent protein kinase 1 (AtCDPK 1) (CDPK 1) (EC 2.7.11.1) (Calcium-dependent protein kinase isoform AK1)	CDPk Super Family	Yes
AT1G32750	Transcription initiation factor TFIID subunit 1 (TAFII250-A) (TBP-associated factor 1) (AtTAF1) (Transcription initiation factor TFIID subunit 1-A)	AT5G04870	Calcium-dependent protein kinase 1 (AtCDPK 1) (CDPK 1) (EC 2.7.11.1) (Calcium-dependent protein kinase isoform AK1)	CDPk Super Family	Yes
AT1G53590	C2 domain-containing protein At1g53590 (N-terminal-TM-C2 domain type 6 protein 1) (NTMC2TYPE6.1)	AT5G04870	Calcium-dependent protein kinase 1 (AtCDPK 1) (CDPK 1) (EC 2.7.11.1) (Calcium-dependent protein kinase isoform AK1)	CDPk Super Family	Yes
AT4G03480	Ankyrin repeat family protein	AT5G04870	Calcium-dependent protein kinase 1 (AtCDPK 1) (CDPK 1) (EC 2.7.11.1) (Calcium-dependent protein kinase isoform AK1)	CDPk Super Family	Yes
AT3G05200	E3 ubiquitin-protein ligase ATL6 (EC 2.3.2.27) (RING-H2 finger protein ATL6) (RING-type E3 ubiquitin transferase ATL6)	AT5G04870	Calcium-dependent protein kinase 1 (AtCDPK 1) (CDPK 1) (EC 2.7.11.1) (Calcium-dependent protein kinase isoform AK1)	CDPk Super Family	Yes
AT3G60240	Eukaryotic translation initiation factor 4G (eIF-4G) (eIF4G) (Protein cucumovirus multiplication 2) (Protein synthesis initiation factor 4G)	AT5G04870	Calcium-dependent protein kinase 1 (AtCDPK 1) (CDPK 1) (EC 2.7.11.1) (Calcium-dependent protein kinase isoform AK1)	CDPk Super Family	Yes
AT2G37790	Aldo-keto reductase family 4 member C10 (EC 1.1.1.-)	AT5G04870	Calcium-dependent protein kinase 1 (AtCDPK 1) (CDPK 1) (EC 2.7.11.1) (Calcium-dependent protein kinase isoform AK1)	CDPk Super Family	Yes
AT3G12100	Metal tolerance protein C2 (AtMTPc2) (AtMTP5)	AT5G04870	Calcium-dependent protein kinase 1 (AtCDPK 1) (CDPK 1) (EC 2.7.11.1) (Calcium-dependent protein kinase isoform AK1)	CDPk Super Family	Yes
AT5G45930	Magnesium-chelatase subunit ChlI-2, chloroplastic (Mg-chelatase subunit I-2) (EC 6.6.1.1) (Mg-protoporphyrin IX chelatase subunit ChlI-2)	AT5G04870	Calcium-dependent protein kinase 1 (AtCDPK 1) (CDPK 1) (EC 2.7.11.1) (Calcium-dependent protein kinase isoform AK1)	CDPk Super Family	Yes
AT2G37050	Leucine-rich repeat protein kinase family protein	AT5G04870	Calcium-dependent protein kinase 1 (AtCDPK 1) (CDPK 1) (EC 2.7.11.1) (Calcium-dependent protein kinase isoform AK1)	CDPk Super Family	Yes
AT2G36570	Leucine-rich repeat receptor-like protein kinase PXC1 (Protein PXY/TDR-CORRELATED 1)	AT5G04870	Calcium-dependent protein kinase 1 (AtCDPK 1) (CDPK 1) (EC 2.7.11.1) (Calcium-dependent protein kinase isoform AK1)	CDPk Super Family	Yes
AT1G75990	26S proteasome non-ATPase regulatory subunit 3 homolog B (26S proteasome regulatory subunit RPN3b) (AtRPN3b) (26S proteasome regulatory subunit S3 homolog B)	AT5G04870	Calcium-dependent protein kinase 1 (AtCDPK 1) (CDPK 1) (EC 2.7.11.1) (Calcium-dependent protein kinase isoform AK1)	CDPk Super Family	Yes
AT3G19510	Homeobox protein HAT3.1	AT5G04870	Calcium-dependent protein kinase 1 (AtCDPK 1) (CDPK 1) (EC 2.7.11.1) (Calcium-dependent protein kinase isoform AK1)	CDPk Super Family	Yes
AT1G53050	F8L10.9 protein (Protein kinase superfamily protein)	AT5G04870	Calcium-dependent protein kinase 1 (AtCDPK 1) (CDPK 1) (EC 2.7.11.1) (Calcium-dependent protein kinase isoform AK1)	CDPk Super Family	Yes
AT1G04080	Pre-mRNA-processing factor 39-1 (AtPRP39-1) (PRP39 homolog A) (Pre-mRNA-processing factor 39a)	AT5G04870	Calcium-dependent protein kinase 1 (AtCDPK 1) (CDPK 1) (EC 2.7.11.1) (Calcium-dependent protein kinase isoform AK1)	CDPk Super Family	Yes
AT1G55350	Calpain-type cysteine protease DEK1 (EC 3.4.22.-) (Phytocalpain DEK1) (Protein DEFECTIVE KERNEL 1) (AtDEK1) (Protein EMBRYO DEFECTIVE 1275) (Protein EMBRYO DEFECTIVE 80)	AT5G04870	Calcium-dependent protein kinase 1 (AtCDPK 1) (CDPK 1) (EC 2.7.11.1) (Calcium-dependent protein kinase isoform AK1)	CDPk Super Family	Yes
AT1G01550	Protein BPS1, chloroplastic (Protein BYPASS 1)	AT5G04870	Calcium-dependent protein kinase 1 (AtCDPK 1) (CDPK 1) (EC 2.7.11.1) (Calcium-dependent protein kinase isoform AK1)	CDPk Super Family	Yes
AT5G67200	Probable inactive receptor kinase At5g67200	AT5G04870	Calcium-dependent protein kinase 1 (AtCDPK 1) (CDPK 1) (EC 2.7.11.1) (Calcium-dependent protein kinase isoform AK1)	CDPk Super Family	Yes
AT3G52950	CBS domain-containing protein CBSCBSPB3	AT5G04870	Calcium-dependent protein kinase 1 (AtCDPK 1) (CDPK 1) (EC 2.7.11.1) (Calcium-dependent protein kinase isoform AK1)	CDPk Super Family	Yes
AT4G02300	Probable pectinesterase/pectinesterase inhibitor 39 [Includes: Pectinesterase inhibitor 39 (Pectin methylesterase inhibitor 39); Pectinesterase 39 (PE 39) (EC 3.1.1.11) (Pectin methylesterase 39) (AtPME39)]	AT5G04870	Calcium-dependent protein kinase 1 (AtCDPK 1) (CDPK 1) (EC 2.7.11.1) (Calcium-dependent protein kinase isoform AK1)	CDPk Super Family	Yes
AT1G15400	Uncharacterized protein At1g15400	AT5G04870	Calcium-dependent protein kinase 1 (AtCDPK 1) (CDPK 1) (EC 2.7.11.1) (Calcium-dependent protein kinase isoform AK1)	CDPk Super Family	Yes
AT3G11330	Plant intracellular Ras-group-related LRR protein 9	AT5G04870	Calcium-dependent protein kinase 1 (AtCDPK 1) (CDPK 1) (EC 2.7.11.1) (Calcium-dependent protein kinase isoform AK1)	CDPk Super Family	Yes
AT2G38280	AMP deaminase (AtAMPD) (EC 3.5.4.6) (Protein EMBRYONIC FACTOR 1)	AT5G04870	Calcium-dependent protein kinase 1 (AtCDPK 1) (CDPK 1) (EC 2.7.11.1) (Calcium-dependent protein kinase isoform AK1)	CDPk Super Family	Yes
AT2G35030	Pentatricopeptide repeat-containing protein At2g35030, mitochondrial	AT5G04870	Calcium-dependent protein kinase 1 (AtCDPK 1) (CDPK 1) (EC 2.7.11.1) (Calcium-dependent protein kinase isoform AK1)	CDPk Super Family	Yes
AT3G05200	E3 ubiquitin-protein ligase ATL6 (EC 2.3.2.27) (RING-H2 finger protein ATL6) (RING-type E3 ubiquitin transferase ATL6)	AT5G04870	Calcium-dependent protein kinase 1 (AtCDPK 1) (CDPK 1) (EC 2.7.11.1) (Calcium-dependent protein kinase isoform AK1)	CDPk Super Family	Yes
AT1G63210	Transcription elongation factor SPT6-like	AT5G04870	Calcium-dependent protein kinase 1 (AtCDPK 1) (CDPK 1) (EC 2.7.11.1) (Calcium-dependent protein kinase isoform AK1)	CDPk Super Family	Yes
AT2G37050	Leucine-rich repeat protein kinase family protein	AT5G04870	Calcium-dependent protein kinase 1 (AtCDPK 1) (CDPK 1) (EC 2.7.11.1) (Calcium-dependent protein kinase isoform AK1)	CDPk Super Family	Yes
AT3G05200	E3 ubiquitin-protein ligase ATL6 (EC 2.3.2.27) (RING-H2 finger protein ATL6) (RING-type E3 ubiquitin transferase ATL6)	AT5G04870	Calcium-dependent protein kinase 1 (AtCDPK 1) (CDPK 1) (EC 2.7.11.1) (Calcium-dependent protein kinase isoform AK1)	CDPk Super Family	Yes
AT5G25220	Homeobox protein knotted-1-like 3 (Protein KNAT3)	AT5G04870	Calcium-dependent protein kinase 1 (AtCDPK 1) (CDPK 1) (EC 2.7.11.1) (Calcium-dependent protein kinase isoform AK1)	CDPk Super Family	Yes
AT1G75990	26S proteasome non-ATPase regulatory subunit 3 homolog B (26S proteasome regulatory subunit RPN3b) (AtRPN3b) (26S proteasome regulatory subunit S3 homolog B)	AT5G04870	Calcium-dependent protein kinase 1 (AtCDPK 1) (CDPK 1) (EC 2.7.11.1) (Calcium-dependent protein kinase isoform AK1)	CDPk Super Family	Yes
AT1G53590	C2 domain-containing protein At1g53590 (N-terminal-TM-C2 domain type 6 protein 1) (NTMC2TYPE6.1)	AT5G04870	Calcium-dependent protein kinase 1 (AtCDPK 1) (CDPK 1) (EC 2.7.11.1) (Calcium-dependent protein kinase isoform AK1)	CDPk Super Family	Yes
AT3G60240	Eukaryotic translation initiation factor 4G (eIF-4G) (eIF4G) (Protein cucumovirus multiplication 2) (Protein synthesis initiation factor 4G)	AT5G04870	Calcium-dependent protein kinase 1 (AtCDPK 1) (CDPK 1) (EC 2.7.11.1) (Calcium-dependent protein kinase isoform AK1)	CDPk Super Family	Yes
AT2G05710	Aconitate hydratase 3, mitochondrial (Aconitase 3) (mACO1) (EC 4.2.1.3) (Citrate hydro-lyase 3)	AT5G04870	Calcium-dependent protein kinase 1 (AtCDPK 1) (CDPK 1) (EC 2.7.11.1) (Calcium-dependent protein kinase isoform AK1)	CDPk Super Family	Yes
AT5G67200	Probable inactive receptor kinase At5g67200	AT5G04870	Calcium-dependent protein kinase 1 (AtCDPK 1) (CDPK 1) (EC 2.7.11.1) (Calcium-dependent protein kinase isoform AK1)	CDPk Super Family	Yes
AT1G04080	Pre-mRNA-processing factor 39-1 (AtPRP39-1) (PRP39 homolog A) (Pre-mRNA-processing factor 39a)	AT5G04870	Calcium-dependent protein kinase 1 (AtCDPK 1) (CDPK 1) (EC 2.7.11.1) (Calcium-dependent protein kinase isoform AK1)	CDPk Super Family	Yes
AT3G52950	CBS domain-containing protein CBSCBSPB3	AT5G04870	Calcium-dependent protein kinase 1 (AtCDPK 1) (CDPK 1) (EC 2.7.11.1) (Calcium-dependent protein kinase isoform AK1)	CDPk Super Family	Yes
AT1G63210	Transcription elongation factor SPT6-like	AT5G04870	Calcium-dependent protein kinase 1 (AtCDPK 1) (CDPK 1) (EC 2.7.11.1) (Calcium-dependent protein kinase isoform AK1)	CDPk Super Family	Yes
AT2G40640	U-box domain-containing protein 63 (EC 2.3.2.27) (Plant U-box protein 63) (RING-type E3 ubiquitin transferase PUB63)	AT5G04870	Calcium-dependent protein kinase 1 (AtCDPK 1) (CDPK 1) (EC 2.7.11.1) (Calcium-dependent protein kinase isoform AK1)	CDPk Super Family	Yes
AT1G74910	ADP-glucose pyrophosphorylase family protein	AT5G04870	Calcium-dependent protein kinase 1 (AtCDPK 1) (CDPK 1) (EC 2.7.11.1) (Calcium-dependent protein kinase isoform AK1)	CDPk Super Family	Yes
AT1G53590	C2 domain-containing protein At1g53590 (N-terminal-TM-C2 domain type 6 protein 1) (NTMC2TYPE6.1)	AT5G04870	Calcium-dependent protein kinase 1 (AtCDPK 1) (CDPK 1) (EC 2.7.11.1) (Calcium-dependent protein kinase isoform AK1)	CDPk Super Family	Yes
AT1G53050	F8L10.9 protein (Protein kinase superfamily protein)	AT5G04870	Calcium-dependent protein kinase 1 (AtCDPK 1) (CDPK 1) (EC 2.7.11.1) (Calcium-dependent protein kinase isoform AK1)	CDPk Super Family	Yes
AT5G35750	Histidine kinase 2 (EC 2.7.13.3) (Arabidopsis histidine kinase 2) (AtHK2) (Protein AUTHENTIC HIS-KINASE 2)	AT5G04870	Calcium-dependent protein kinase 1 (AtCDPK 1) (CDPK 1) (EC 2.7.11.1) (Calcium-dependent protein kinase isoform AK1)	CDPk Super Family	Yes
AT5G19320	RAN GTPase-activating protein 2 (AtRanGAP2) (RanGAP2)	AT5G04870	Calcium-dependent protein kinase 1 (AtCDPK 1) (CDPK 1) (EC 2.7.11.1) (Calcium-dependent protein kinase isoform AK1)	CDPk Super Family	Yes
AT2G36570	Leucine-rich repeat receptor-like protein kinase PXC1 (Protein PXY/TDR-CORRELATED 1)	AT5G04870	Calcium-dependent protein kinase 1 (AtCDPK 1) (CDPK 1) (EC 2.7.11.1) (Calcium-dependent protein kinase isoform AK1)	CDPk Super Family	Yes
AT5G59560	Protein SENSITIVITY TO RED LIGHT REDUCED 1	AT5G04870	Calcium-dependent protein kinase 1 (AtCDPK 1) (CDPK 1) (EC 2.7.11.1) (Calcium-dependent protein kinase isoform AK1)	CDPk Super Family	Yes
AT4G02300	Probable pectinesterase/pectinesterase inhibitor 39 [Includes: Pectinesterase inhibitor 39 (Pectin methylesterase inhibitor 39); Pectinesterase 39 (PE 39) (EC 3.1.1.11) (Pectin methylesterase 39) (AtPME39)]	AT5G04870	Calcium-dependent protein kinase 1 (AtCDPK 1) (CDPK 1) (EC 2.7.11.1) (Calcium-dependent protein kinase isoform AK1)	CDPk Super Family	Yes
AT3G11330	Plant intracellular Ras-group-related LRR protein 9	AT5G04870	Calcium-dependent protein kinase 1 (AtCDPK 1) (CDPK 1) (EC 2.7.11.1) (Calcium-dependent protein kinase isoform AK1)	CDPk Super Family	Yes
AT5G12080	Mechanosensitive ion channel protein 10 (Mechanosensitive channel of small conductance-like 10) (MscS-Like protein 10) (AtMSL10)	AT5G04870	Calcium-dependent protein kinase 1 (AtCDPK 1) (CDPK 1) (EC 2.7.11.1) (Calcium-dependent protein kinase isoform AK1)	CDPk Super Family	Yes
AT3G19510	Homeobox protein HAT3.1	AT5G04870	Calcium-dependent protein kinase 1 (AtCDPK 1) (CDPK 1) (EC 2.7.11.1) (Calcium-dependent protein kinase isoform AK1)	CDPk Super Family	Yes
AT1G07110	6-phosphofructo-2-kinase/fructose-2,6-bisphosphatase (6PF-2-K/Fru-2,6-P2ase) (AtF2KP) (PFK/FBPase) [Includes: 6-phosphofructo-2-kinase (EC 2.7.1.105); Fructose-2,6-bisphosphatase (EC 3.1.3.46)]	AT5G04870	Calcium-dependent protein kinase 1 (AtCDPK 1) (CDPK 1) (EC 2.7.11.1) (Calcium-dependent protein kinase isoform AK1)	CDPk Super Family	Yes
AT1G55350	Calpain-type cysteine protease DEK1 (EC 3.4.22.-) (Phytocalpain DEK1) (Protein DEFECTIVE KERNEL 1) (AtDEK1) (Protein EMBRYO DEFECTIVE 1275) (Protein EMBRYO DEFECTIVE 80)	AT5G04870	Calcium-dependent protein kinase 1 (AtCDPK 1) (CDPK 1) (EC 2.7.11.1) (Calcium-dependent protein kinase isoform AK1)	CDPk Super Family	Yes
AT4G03480	Ankyrin repeat family protein	AT5G04870	Calcium-dependent protein kinase 1 (AtCDPK 1) (CDPK 1) (EC 2.7.11.1) (Calcium-dependent protein kinase isoform AK1)	CDPk Super Family	Yes
AT2G37790	Aldo-keto reductase family 4 member C10 (EC 1.1.1.-)	AT5G04870	Calcium-dependent protein kinase 1 (AtCDPK 1) (CDPK 1) (EC 2.7.11.1) (Calcium-dependent protein kinase isoform AK1)	CDPk Super Family	Yes
AT2G40860	Protein kinase and PP2C-like domain-containing protein [Includes: Probable serine/threonine protein kinase At2g40860 (EC 2.7.11.1); Probable protein phosphatase 2C 31 (AtPP2C31) (EC 3.1.3.16)]	AT5G04870	Calcium-dependent protein kinase 1 (AtCDPK 1) (CDPK 1) (EC 2.7.11.1) (Calcium-dependent protein kinase isoform AK1)	CDPk Super Family	Yes
AT3G48760	Probable protein S-acyltransferase 5 (EC 2.3.1.225) (Probable palmitoyltransferase At3g48760) (Zinc finger DHHC domain-containing protein At3g48760)	AT5G04870	Calcium-dependent protein kinase 1 (AtCDPK 1) (CDPK 1) (EC 2.7.11.1) (Calcium-dependent protein kinase isoform AK1)	CDPk Super Family	Yes
AT1G01550	Protein BPS1, chloroplastic (Protein BYPASS 1)	AT5G04870	Calcium-dependent protein kinase 1 (AtCDPK 1) (CDPK 1) (EC 2.7.11.1) (Calcium-dependent protein kinase isoform AK1)	CDPk Super Family	Yes
AT1G15400	Uncharacterized protein At1g15400	AT5G04870	Calcium-dependent protein kinase 1 (AtCDPK 1) (CDPK 1) (EC 2.7.11.1) (Calcium-dependent protein kinase isoform AK1)	CDPk Super Family	Yes
AT1G32750	Transcription initiation factor TFIID subunit 1 (TAFII250-A) (TBP-associated factor 1) (AtTAF1) (Transcription initiation factor TFIID subunit 1-A)	AT5G04870	Calcium-dependent protein kinase 1 (AtCDPK 1) (CDPK 1) (EC 2.7.11.1) (Calcium-dependent protein kinase isoform AK1)	CDPk Super Family	Yes
AT2G38280	AMP deaminase (AtAMPD) (EC 3.5.4.6) (Protein EMBRYONIC FACTOR 1)	AT5G04870	Calcium-dependent protein kinase 1 (AtCDPK 1) (CDPK 1) (EC 2.7.11.1) (Calcium-dependent protein kinase isoform AK1)	CDPk Super Family	Yes
AT2G22760	Transcription factor bHLH19 (Basic helix-loop-helix protein 19) (AtbHLH19) (bHLH 19) (Transcription factor EN 26) (bHLH transcription factor bHLH019)	AT5G04870	Calcium-dependent protein kinase 1 (AtCDPK 1) (CDPK 1) (EC 2.7.11.1) (Calcium-dependent protein kinase isoform AK1)	CDPk Super Family	Yes
AT5G45930	Magnesium-chelatase subunit ChlI-2, chloroplastic (Mg-chelatase subunit I-2) (EC 6.6.1.1) (Mg-protoporphyrin IX chelatase subunit ChlI-2)	AT5G04870	Calcium-dependent protein kinase 1 (AtCDPK 1) (CDPK 1) (EC 2.7.11.1) (Calcium-dependent protein kinase isoform AK1)	CDPk Super Family	Yes
AT3G05200	E3 ubiquitin-protein ligase ATL6 (EC 2.3.2.27) (RING-H2 finger protein ATL6) (RING-type E3 ubiquitin transferase ATL6)	AT5G04870	Calcium-dependent protein kinase 1 (AtCDPK 1) (CDPK 1) (EC 2.7.11.1) (Calcium-dependent protein kinase isoform AK1)	CDPk Super Family	Yes
AT3G12100	Metal tolerance protein C2 (AtMTPc2) (AtMTP5)	AT5G04870	Calcium-dependent protein kinase 1 (AtCDPK 1) (CDPK 1) (EC 2.7.11.1) (Calcium-dependent protein kinase isoform AK1)	CDPk Super Family	Yes
AT2G35030	Pentatricopeptide repeat-containing protein At2g35030, mitochondrial	AT5G04870	Calcium-dependent protein kinase 1 (AtCDPK 1) (CDPK 1) (EC 2.7.11.1) (Calcium-dependent protein kinase isoform AK1)	CDPk Super Family	Yes
AT5G19450	Calcium-dependent protein kinase 8 (EC 2.7.11.1) (Calcium-dependent protein kinase isoform CDPK19) (AtCDPK19)	AT5G12180	Calcium-dependent protein kinase 17 (EC 2.7.11.1)	CDPk Super Family	Yes
AT1G78840	Putative F-box/FBD/LRR-repeat protein At1g78840	AT5G12180	Calcium-dependent protein kinase 17 (EC 2.7.11.1)	CDPk Super Family	Yes
AT1G14850	Nuclear pore complex protein NUP155 (Nucleoporin 155)	AT5G12180	Calcium-dependent protein kinase 17 (EC 2.7.11.1)	CDPk Super Family	Yes
AT1G05805	Transcription factor bHLH128 (Basic helix-loop-helix protein 128) (AtbHLH128) (bHLH 128) (Transcription factor EN 74) (bHLH transcription factor bHLH128)	AT5G12180	Calcium-dependent protein kinase 17 (EC 2.7.11.1)	CDPk Super Family	Yes
AT3G03250	UTP--glucose-1-phosphate uridylyltransferase 2 (EC 2.7.7.9) (UDP-glucose pyrophosphorylase 2) (AtUGP2) (UDPGP 2) (UGPase 2)	AT5G12180	Calcium-dependent protein kinase 17 (EC 2.7.11.1)	CDPk Super Family	Yes
AT1G60440	Pantothenate kinase 1 (AtPANK1) (EC 2.7.1.33) (AtCoaA) (Pantothenic acid kinase 1)	AT5G12180	Calcium-dependent protein kinase 17 (EC 2.7.11.1)	CDPk Super Family	Yes
AT1G45207	Remorin family protein	AT5G12180	Calcium-dependent protein kinase 17 (EC 2.7.11.1)	CDPk Super Family	Yes
AT2G04560	Probable lipid-A-disaccharide synthase, mitochondrial (EC 2.4.1.182) (Protein LIPID X B) (AtLpxB)	AT5G12180	Calcium-dependent protein kinase 17 (EC 2.7.11.1)	CDPk Super Family	Yes
AT3G18770	Autophagy-related protein 13b (AtAPG13b)	AT5G12180	Calcium-dependent protein kinase 17 (EC 2.7.11.1)	CDPk Super Family	Yes
AT1G66480	Uncharacterized protein At1g66480	AT5G12180	Calcium-dependent protein kinase 17 (EC 2.7.11.1)	CDPk Super Family	Yes
AT1G15440	Periodic tryptophan protein 2 (AtPWP2)	AT5G12180	Calcium-dependent protein kinase 17 (EC 2.7.11.1)	CDPk Super Family	Yes
AT3G19960	Myosin-1 (AtATM1)	AT5G12180	Calcium-dependent protein kinase 17 (EC 2.7.11.1)	CDPk Super Family	Yes
AT5G13530	E3 ubiquitin-protein ligase KEG (EC 2.3.2.27) (EC 2.7.11.1) (Protein KEEP ON GOING) (RING finger protein KEG) (RING-type E3 ubiquitin transferase KEG)	AT5G12180	Calcium-dependent protein kinase 17 (EC 2.7.11.1)	CDPk Super Family	Yes
AT4G19930	F-box/kelch-repeat protein At4g19930	AT5G12180	Calcium-dependent protein kinase 17 (EC 2.7.11.1)	CDPk Super Family	Yes
AT2G38280	AMP deaminase (AtAMPD) (EC 3.5.4.6) (Protein EMBRYONIC FACTOR 1)	AT5G12180	Calcium-dependent protein kinase 17 (EC 2.7.11.1)	CDPk Super Family	Yes
AT2G39130	Amino acid transporter AVT1C (AtAvt1C)	AT5G12180	Calcium-dependent protein kinase 17 (EC 2.7.11.1)	CDPk Super Family	Yes
AT4G19930	F-box/kelch-repeat protein At4g19930	AT5G12180	Calcium-dependent protein kinase 17 (EC 2.7.11.1)	CDPk Super Family	Yes
AT5G40640	Transmembrane protein	AT5G12180	Calcium-dependent protein kinase 17 (EC 2.7.11.1)	CDPk Super Family	Yes
AT2G41070	ABSCISIC ACID-INSENSITIVE 5-like protein 3 (Dc3 promoter-binding factor 4) (AtDPBF4) (Protein ENHANCED EM LEVEL) (bZIP transcription factor 12) (AtbZIP12)	AT5G12180	Calcium-dependent protein kinase 17 (EC 2.7.11.1)	CDPk Super Family	Yes
AT3G52400	Syntaxin-122 (AtSYP122) (Synt4)	AT5G12180	Calcium-dependent protein kinase 17 (EC 2.7.11.1)	CDPk Super Family	Yes
AT2G22760	Transcription factor bHLH19 (Basic helix-loop-helix protein 19) (AtbHLH19) (bHLH 19) (Transcription factor EN 26) (bHLH transcription factor bHLH019)	AT5G12180	Calcium-dependent protein kinase 17 (EC 2.7.11.1)	CDPk Super Family	Yes
AT4G39955	Alpha/beta-Hydrolases superfamily protein (At4g39955)	AT5G12180	Calcium-dependent protein kinase 17 (EC 2.7.11.1)	CDPk Super Family	Yes
AT2G46495	Putative RING-H2 finger protein ATL21A (EC 2.3.2.27) (RING-type E3 ubiquitin transferase ATL21A)	AT5G12180	Calcium-dependent protein kinase 17 (EC 2.7.11.1)	CDPk Super Family	Yes
AT1G68840	AP2/ERF and B3 domain-containing transcription repressor RAV2 (Ethylene-responsive transcription factor RAV2) (Protein RELATED TO ABI3/VP1 2) (Protein RELATED TO APETALA2 8) (Protein TEMPRANILLO 2)	AT5G12180	Calcium-dependent protein kinase 17 (EC 2.7.11.1)	CDPk Super Family	Yes
AT1G29400	Protein MEI2-like 5 (AML5) (MEI2-like protein 5)	AT5G12180	Calcium-dependent protein kinase 17 (EC 2.7.11.1)	CDPk Super Family	Yes
AT2G46495	Putative RING-H2 finger protein ATL21A (EC 2.3.2.27) (RING-type E3 ubiquitin transferase ATL21A)	AT5G12180	Calcium-dependent protein kinase 17 (EC 2.7.11.1)	CDPk Super Family	Yes
AT5G53440	LOW protein: zinc finger CCCH domain protein	AT5G12180	Calcium-dependent protein kinase 17 (EC 2.7.11.1)	CDPk Super Family	Yes
AT5G37710	Alpha/beta-Hydrolases superfamily protein	AT5G12180	Calcium-dependent protein kinase 17 (EC 2.7.11.1)	CDPk Super Family	Yes
AT3G05200	E3 ubiquitin-protein ligase ATL6 (EC 2.3.2.27) (RING-H2 finger protein ATL6) (RING-type E3 ubiquitin transferase ATL6)	AT5G12180	Calcium-dependent protein kinase 17 (EC 2.7.11.1)	CDPk Super Family	Yes
AT2G28260	Putative cyclic nucleotide-gated ion channel 15 (Cyclic nucleotide- and calmodulin-regulated ion channel 15)	AT5G12180	Calcium-dependent protein kinase 17 (EC 2.7.11.1)	CDPk Super Family	Yes
AT5G02430	Transducin/WD40 repeat-like superfamily protein	AT5G12180	Calcium-dependent protein kinase 17 (EC 2.7.11.1)	CDPk Super Family	Yes
AT3G12100	Metal tolerance protein C2 (AtMTPc2) (AtMTP5)	AT5G12180	Calcium-dependent protein kinase 17 (EC 2.7.11.1)	CDPk Super Family	Yes
AT5G35180	ENHANCED DISEASE RESISTANCE protein (DUF1336)	AT5G12180	Calcium-dependent protein kinase 17 (EC 2.7.11.1)	CDPk Super Family	Yes
AT4G08180	Oxysterol-binding protein-related protein 1C (OSBP-related protein 1C)	AT5G12180	Calcium-dependent protein kinase 17 (EC 2.7.11.1)	CDPk Super Family	Yes
AT2G35030	Pentatricopeptide repeat-containing protein At2g35030, mitochondrial	AT5G12180	Calcium-dependent protein kinase 17 (EC 2.7.11.1)	CDPk Super Family	Yes
AT3G13470	Chaperonin 60 subunit beta 2, chloroplastic (CPN-60 beta 2)	AT5G12180	Calcium-dependent protein kinase 17 (EC 2.7.11.1)	CDPk Super Family	Yes
AT5G18760	RING/U-box superfamily protein	AT5G12180	Calcium-dependent protein kinase 17 (EC 2.7.11.1)	CDPk Super Family	Yes
AT2G37180	Aquaporin PIP2-3 (Plasma membrane intrinsic protein 2-3) (AtPIP2;3) (Plasma membrane intrinsic protein 2c) (PIP2c) (RD28-PIP) (TMP2C) (Water stress-induced tonoplast intrinsic protein) (WSI-TIP)	AT5G19450	Calcium-dependent protein kinase 8 (EC 2.7.11.1) (Calcium-dependent protein kinase isoform CDPK19) (AtCDPK19)	CDPk Super Family	Yes
AT1G33265	Protein FATTY ACID EXPORT 4, chloroplastic (At-FAX4)	AT5G19450	Calcium-dependent protein kinase 8 (EC 2.7.11.1) (Calcium-dependent protein kinase isoform CDPK19) (AtCDPK19)	CDPk Super Family	Yes
AT3G51890	Clathrin light chain 3	AT5G19450	Calcium-dependent protein kinase 8 (EC 2.7.11.1) (Calcium-dependent protein kinase isoform CDPK19) (AtCDPK19)	CDPk Super Family	Yes
AT4G38900	bZIP transcription factor 29 (AtbZIP29) (Protein DRINK ME-LIKE)	AT5G19450	Calcium-dependent protein kinase 8 (EC 2.7.11.1) (Calcium-dependent protein kinase isoform CDPK19) (AtCDPK19)	CDPk Super Family	Yes
AT3G02180	Protein SPIRAL1-like 3	AT5G19450	Calcium-dependent protein kinase 8 (EC 2.7.11.1) (Calcium-dependent protein kinase isoform CDPK19) (AtCDPK19)	CDPk Super Family	Yes
AT1G75990	26S proteasome non-ATPase regulatory subunit 3 homolog B (26S proteasome regulatory subunit RPN3b) (AtRPN3b) (26S proteasome regulatory subunit S3 homolog B)	AT5G19450	Calcium-dependent protein kinase 8 (EC 2.7.11.1) (Calcium-dependent protein kinase isoform CDPK19) (AtCDPK19)	CDPk Super Family	Yes
AT1G77180	SNW/SKI-interacting protein (AtSKIP) (Protein EARLY FLOWERING AND INSENSITIVE TO PHOTOPERIOD 1) (SNW domain-containing protein)	AT5G19450	Calcium-dependent protein kinase 8 (EC 2.7.11.1) (Calcium-dependent protein kinase isoform CDPK19) (AtCDPK19)	CDPk Super Family	Yes
AT2G16850	Probable aquaporin PIP2-8 (Plasma membrane intrinsic protein 2-8) (AtPIP2;8) (Plasma membrane intrinsic protein 3b) (PIP3b)	AT5G19450	Calcium-dependent protein kinase 8 (EC 2.7.11.1) (Calcium-dependent protein kinase isoform CDPK19) (AtCDPK19)	CDPk Super Family	Yes
AT5G67200	Probable inactive receptor kinase At5g67200	AT5G19450	Calcium-dependent protein kinase 8 (EC 2.7.11.1) (Calcium-dependent protein kinase isoform CDPK19) (AtCDPK19)	CDPk Super Family	Yes
AT3G48050	Protein SUO	AT5G19450	Calcium-dependent protein kinase 8 (EC 2.7.11.1) (Calcium-dependent protein kinase isoform CDPK19) (AtCDPK19)	CDPk Super Family	Yes
AT2G31820	PGG domain-containing protein	AT5G19450	Calcium-dependent protein kinase 8 (EC 2.7.11.1) (Calcium-dependent protein kinase isoform CDPK19) (AtCDPK19)	CDPk Super Family	Yes
AT3G52950	CBS domain-containing protein CBSCBSPB3	AT5G19450	Calcium-dependent protein kinase 8 (EC 2.7.11.1) (Calcium-dependent protein kinase isoform CDPK19) (AtCDPK19)	CDPk Super Family	Yes
AT1G53050	F8L10.9 protein (Protein kinase superfamily protein)	AT5G19450	Calcium-dependent protein kinase 8 (EC 2.7.11.1) (Calcium-dependent protein kinase isoform CDPK19) (AtCDPK19)	CDPk Super Family	Yes
AT3G02830	Zinc finger CCCH domain-containing protein 33 (AtC3H33) (Zinc finger CCCH domain-containing protein ZFN1)	AT5G19450	Calcium-dependent protein kinase 8 (EC 2.7.11.1) (Calcium-dependent protein kinase isoform CDPK19) (AtCDPK19)	CDPk Super Family	Yes
AT3G17840	Probable inactive receptor kinase RLK902 (Receptor-like kinase 902)	AT5G19450	Calcium-dependent protein kinase 8 (EC 2.7.11.1) (Calcium-dependent protein kinase isoform CDPK19) (AtCDPK19)	CDPk Super Family	Yes
AT3G53230	Cell division control protein 48 homolog D (AtCDC48d) (Transitional endoplasmic reticulum ATPase D)	AT5G19450	Calcium-dependent protein kinase 8 (EC 2.7.11.1) (Calcium-dependent protein kinase isoform CDPK19) (AtCDPK19)	CDPk Super Family	Yes
AT2G36570	Leucine-rich repeat receptor-like protein kinase PXC1 (Protein PXY/TDR-CORRELATED 1)	AT5G19450	Calcium-dependent protein kinase 8 (EC 2.7.11.1) (Calcium-dependent protein kinase isoform CDPK19) (AtCDPK19)	CDPk Super Family	Yes
AT4G02300	Probable pectinesterase/pectinesterase inhibitor 39 [Includes: Pectinesterase inhibitor 39 (Pectin methylesterase inhibitor 39); Pectinesterase 39 (PE 39) (EC 3.1.1.11) (Pectin methylesterase 39) (AtPME39)]	AT5G19450	Calcium-dependent protein kinase 8 (EC 2.7.11.1) (Calcium-dependent protein kinase isoform CDPK19) (AtCDPK19)	CDPk Super Family	Yes
AT5G53420	CCT domain-containing protein	AT5G19450	Calcium-dependent protein kinase 8 (EC 2.7.11.1) (Calcium-dependent protein kinase isoform CDPK19) (AtCDPK19)	CDPk Super Family	Yes
AT3G04470	(thale cress) hypothetical protein	AT5G19450	Calcium-dependent protein kinase 8 (EC 2.7.11.1) (Calcium-dependent protein kinase isoform CDPK19) (AtCDPK19)	CDPk Super Family	Yes
AT4G03480	Ankyrin repeat family protein	AT5G19450	Calcium-dependent protein kinase 8 (EC 2.7.11.1) (Calcium-dependent protein kinase isoform CDPK19) (AtCDPK19)	CDPk Super Family	Yes
AT2G16650	Proteinaceous RNase P 2 (EC 3.1.26.5)	AT5G19450	Calcium-dependent protein kinase 8 (EC 2.7.11.1) (Calcium-dependent protein kinase isoform CDPK19) (AtCDPK19)	CDPk Super Family	Yes
AT3G48760	Probable protein S-acyltransferase 5 (EC 2.3.1.225) (Probable palmitoyltransferase At3g48760) (Zinc finger DHHC domain-containing protein At3g48760)	AT5G19450	Calcium-dependent protein kinase 8 (EC 2.7.11.1) (Calcium-dependent protein kinase isoform CDPK19) (AtCDPK19)	CDPk Super Family	Yes
AT1G01550	Protein BPS1, chloroplastic (Protein BYPASS 1)	AT5G19450	Calcium-dependent protein kinase 8 (EC 2.7.11.1) (Calcium-dependent protein kinase isoform CDPK19) (AtCDPK19)	CDPk Super Family	Yes
AT1G18550	Kinesin-like protein KIN-8A	AT5G19450	Calcium-dependent protein kinase 8 (EC 2.7.11.1) (Calcium-dependent protein kinase isoform CDPK19) (AtCDPK19)	CDPk Super Family	Yes
AT5G13530	E3 ubiquitin-protein ligase KEG (EC 2.3.2.27) (EC 2.7.11.1) (Protein KEEP ON GOING) (RING finger protein KEG) (RING-type E3 ubiquitin transferase KEG)	AT5G19450	Calcium-dependent protein kinase 8 (EC 2.7.11.1) (Calcium-dependent protein kinase isoform CDPK19) (AtCDPK19)	CDPk Super Family	Yes
AT3G17650	Probable metal-nicotianamine transporter YSL5 (Protein YELLOW STRIPE LIKE 5) (AtYSL5)	AT5G19450	Calcium-dependent protein kinase 8 (EC 2.7.11.1) (Calcium-dependent protein kinase isoform CDPK19) (AtCDPK19)	CDPk Super Family	Yes
AT2G38280	AMP deaminase (AtAMPD) (EC 3.5.4.6) (Protein EMBRYONIC FACTOR 1)	AT5G19450	Calcium-dependent protein kinase 8 (EC 2.7.11.1) (Calcium-dependent protein kinase isoform CDPK19) (AtCDPK19)	CDPk Super Family	Yes
AT5G06905	Cytochrome P450, family 712, subfamily A, polypeptide 2	AT5G19450	Calcium-dependent protein kinase 8 (EC 2.7.11.1) (Calcium-dependent protein kinase isoform CDPK19) (AtCDPK19)	CDPk Super Family	Yes
AT2G35030	Pentatricopeptide repeat-containing protein At2g35030, mitochondrial	AT5G19450	Calcium-dependent protein kinase 8 (EC 2.7.11.1) (Calcium-dependent protein kinase isoform CDPK19) (AtCDPK19)	CDPk Super Family	Yes
AT2G24590	Serine/arginine-rich splicing factor RSZ22A (RS-containing zinc finger protein 22A) (At-RSZ22a) (At-RSZp22a) (AtRSZ22a)	AT5G22840	non-specific serine/threonine protein kinase (EC 2.7.11.1)	Ser/Thr Protein Kinase Superfamily	Yes
AT5G52200	Protein phosphatase inhibitor 2 (AtI-2) (IPP-2)	AT5G22840	non-specific serine/threonine protein kinase (EC 2.7.11.1)	Ser/Thr Protein Kinase Superfamily	Yes
AT2G37180	Aquaporin PIP2-3 (Plasma membrane intrinsic protein 2-3) (AtPIP2;3) (Plasma membrane intrinsic protein 2c) (PIP2c) (RD28-PIP) (TMP2C) (Water stress-induced tonoplast intrinsic protein) (WSI-TIP)	AT5G24430	CDPK-related kinase 4 (AtCRK4) (EC 2.7.11.1) (Calcium/calmodulin-dependent protein kinase CRK4)	CDPk Super Family	Yes
AT3G51890	Clathrin light chain 3	AT5G24430	CDPK-related kinase 4 (AtCRK4) (EC 2.7.11.1) (Calcium/calmodulin-dependent protein kinase CRK4)	CDPk Super Family	Yes
AT5G56760	Serine acetyltransferase 5 (AtSAT-5) (EC 2.3.1.30) (AtSERAT1;1) (SAT-c)	AT5G39440	SNF1-related protein kinase catalytic subunit alpha KIN12 (AKIN12) (EC 2.7.11.1) (AKIN alpha-3) (AKINalpha3) (SNF1-related kinase 1.3) (SnRK1.3)	Ser/Thr Protein Kinase Superfamily	Yes
AT1G34300	G-type lectin S-receptor-like serine/threonine-protein kinase At1g34300 (EC 2.7.11.1)	AT5G39440	SNF1-related protein kinase catalytic subunit alpha KIN12 (AKIN12) (EC 2.7.11.1) (AKIN alpha-3) (AKINalpha3) (SNF1-related kinase 1.3) (SnRK1.3)	Ser/Thr Protein Kinase Superfamily	Yes
AT1G67310	Calmodulin-binding transcription activator 4 (AtCAMTA4) (AtFIN21) (Ethylene-induced calmodulin-binding protein 4) (EICBP4) (Ethylene-induced calmodulin-binding protein d) (EICBP.d) (Signal-responsive protein 5) (AtSR5)	AT5G39440	SNF1-related protein kinase catalytic subunit alpha KIN12 (AKIN12) (EC 2.7.11.1) (AKIN alpha-3) (AKINalpha3) (SNF1-related kinase 1.3) (SnRK1.3)	Ser/Thr Protein Kinase Superfamily	Yes
AT1G09770	Cell division cycle 5-like protein (Cdc5-like protein) (Atypical R2R3-MYB transcription factor CDC5) (MOS4-associated complex protein 1) (MAC protein 1) (Protein MYB DOMAIN CELL DIVISION CYCLE 5) (AtMYBCD5)	AT5G39440	SNF1-related protein kinase catalytic subunit alpha KIN12 (AKIN12) (EC 2.7.11.1) (AKIN alpha-3) (AKINalpha3) (SNF1-related kinase 1.3) (SnRK1.3)	Ser/Thr Protein Kinase Superfamily	Yes
AT5G67200	Probable inactive receptor kinase At5g67200	AT5G39440	SNF1-related protein kinase catalytic subunit alpha KIN12 (AKIN12) (EC 2.7.11.1) (AKIN alpha-3) (AKINalpha3) (SNF1-related kinase 1.3) (SnRK1.3)	Ser/Thr Protein Kinase Superfamily	Yes
AT1G08050	Zinc finger (C3HC4-type RING finger) family protein	AT5G39440	SNF1-related protein kinase catalytic subunit alpha KIN12 (AKIN12) (EC 2.7.11.1) (AKIN alpha-3) (AKINalpha3) (SNF1-related kinase 1.3) (SnRK1.3)	Ser/Thr Protein Kinase Superfamily	Yes
AT2G31820	PGG domain-containing protein	AT5G39440	SNF1-related protein kinase catalytic subunit alpha KIN12 (AKIN12) (EC 2.7.11.1) (AKIN alpha-3) (AKINalpha3) (SNF1-related kinase 1.3) (SnRK1.3)	Ser/Thr Protein Kinase Superfamily	Yes
AT5G35910	Protein RRP6-like 2 (AtRRP6L2)	AT5G39440	SNF1-related protein kinase catalytic subunit alpha KIN12 (AKIN12) (EC 2.7.11.1) (AKIN alpha-3) (AKINalpha3) (SNF1-related kinase 1.3) (SnRK1.3)	Ser/Thr Protein Kinase Superfamily	Yes
AT1G78880	F9K20.7 protein (Ubiquitin-specific protease family C19-related protein)	AT5G39440	SNF1-related protein kinase catalytic subunit alpha KIN12 (AKIN12) (EC 2.7.11.1) (AKIN alpha-3) (AKINalpha3) (SNF1-related kinase 1.3) (SnRK1.3)	Ser/Thr Protein Kinase Superfamily	Yes
AT3G46450	CRAL-TRIO domain-containing protein	AT5G39440	SNF1-related protein kinase catalytic subunit alpha KIN12 (AKIN12) (EC 2.7.11.1) (AKIN alpha-3) (AKINalpha3) (SNF1-related kinase 1.3) (SnRK1.3)	Ser/Thr Protein Kinase Superfamily	Yes
AT3G02600	Putative lipid phosphate phosphatase 3, chloroplastic (AtLPP3) (EC 3.1.3.-) (Phosphatidate phosphohydrolase 3) (Phosphatidic acid phosphatase 3)	AT5G39440	SNF1-related protein kinase catalytic subunit alpha KIN12 (AKIN12) (EC 2.7.11.1) (AKIN alpha-3) (AKINalpha3) (SNF1-related kinase 1.3) (SnRK1.3)	Ser/Thr Protein Kinase Superfamily	Yes
AT1G53050	F8L10.9 protein (Protein kinase superfamily protein)	AT5G39440	SNF1-related protein kinase catalytic subunit alpha KIN12 (AKIN12) (EC 2.7.11.1) (AKIN alpha-3) (AKINalpha3) (SNF1-related kinase 1.3) (SnRK1.3)	Ser/Thr Protein Kinase Superfamily	Yes
AT5G35750	Histidine kinase 2 (EC 2.7.13.3) (Arabidopsis histidine kinase 2) (AtHK2) (Protein AUTHENTIC HIS-KINASE 2)	AT5G39440	SNF1-related protein kinase catalytic subunit alpha KIN12 (AKIN12) (EC 2.7.11.1) (AKIN alpha-3) (AKINalpha3) (SNF1-related kinase 1.3) (SnRK1.3)	Ser/Thr Protein Kinase Superfamily	Yes
AT3G17840	Probable inactive receptor kinase RLK902 (Receptor-like kinase 902)	AT5G39440	SNF1-related protein kinase catalytic subunit alpha KIN12 (AKIN12) (EC 2.7.11.1) (AKIN alpha-3) (AKINalpha3) (SNF1-related kinase 1.3) (SnRK1.3)	Ser/Thr Protein Kinase Superfamily	Yes
AT4G30480	Tetratricopeptide repeat (TPR)-like superfamily protein	AT5G39440	SNF1-related protein kinase catalytic subunit alpha KIN12 (AKIN12) (EC 2.7.11.1) (AKIN alpha-3) (AKINalpha3) (SNF1-related kinase 1.3) (SnRK1.3)	Ser/Thr Protein Kinase Superfamily	Yes
AT2G36570	Leucine-rich repeat receptor-like protein kinase PXC1 (Protein PXY/TDR-CORRELATED 1)	AT5G39440	SNF1-related protein kinase catalytic subunit alpha KIN12 (AKIN12) (EC 2.7.11.1) (AKIN alpha-3) (AKINalpha3) (SNF1-related kinase 1.3) (SnRK1.3)	Ser/Thr Protein Kinase Superfamily	Yes
AT4G02300	Probable pectinesterase/pectinesterase inhibitor 39 [Includes: Pectinesterase inhibitor 39 (Pectin methylesterase inhibitor 39); Pectinesterase 39 (PE 39) (EC 3.1.1.11) (Pectin methylesterase 39) (AtPME39)]	AT5G39440	SNF1-related protein kinase catalytic subunit alpha KIN12 (AKIN12) (EC 2.7.11.1) (AKIN alpha-3) (AKINalpha3) (SNF1-related kinase 1.3) (SnRK1.3)	Ser/Thr Protein Kinase Superfamily	Yes
AT3G04470	(thale cress) hypothetical protein	AT5G39440	SNF1-related protein kinase catalytic subunit alpha KIN12 (AKIN12) (EC 2.7.11.1) (AKIN alpha-3) (AKINalpha3) (SNF1-related kinase 1.3) (SnRK1.3)	Ser/Thr Protein Kinase Superfamily	Yes
AT2G16650	Proteinaceous RNase P 2 (EC 3.1.26.5)	AT5G39440	SNF1-related protein kinase catalytic subunit alpha KIN12 (AKIN12) (EC 2.7.11.1) (AKIN alpha-3) (AKINalpha3) (SNF1-related kinase 1.3) (SnRK1.3)	Ser/Thr Protein Kinase Superfamily	Yes
AT1G15400	Uncharacterized protein At1g15400	AT5G39440	SNF1-related protein kinase catalytic subunit alpha KIN12 (AKIN12) (EC 2.7.11.1) (AKIN alpha-3) (AKINalpha3) (SNF1-related kinase 1.3) (SnRK1.3)	Ser/Thr Protein Kinase Superfamily	Yes
AT1G01550	Protein BPS1, chloroplastic (Protein BYPASS 1)	AT5G39440	SNF1-related protein kinase catalytic subunit alpha KIN12 (AKIN12) (EC 2.7.11.1) (AKIN alpha-3) (AKINalpha3) (SNF1-related kinase 1.3) (SnRK1.3)	Ser/Thr Protein Kinase Superfamily	Yes
AT3G28690	Serine/threonine-protein kinase PBL36 (EC 2.7.11.1) (PBS1-like protein 36) (Receptor-like cytoplasmic kinase PBL36)	AT5G39440	SNF1-related protein kinase catalytic subunit alpha KIN12 (AKIN12) (EC 2.7.11.1) (AKIN alpha-3) (AKINalpha3) (SNF1-related kinase 1.3) (SnRK1.3)	Ser/Thr Protein Kinase Superfamily	Yes
AT3G17650	Probable metal-nicotianamine transporter YSL5 (Protein YELLOW STRIPE LIKE 5) (AtYSL5)	AT5G39440	SNF1-related protein kinase catalytic subunit alpha KIN12 (AKIN12) (EC 2.7.11.1) (AKIN alpha-3) (AKINalpha3) (SNF1-related kinase 1.3) (SnRK1.3)	Ser/Thr Protein Kinase Superfamily	Yes
AT2G38280	AMP deaminase (AtAMPD) (EC 3.5.4.6) (Protein EMBRYONIC FACTOR 1)	AT5G39440	SNF1-related protein kinase catalytic subunit alpha KIN12 (AKIN12) (EC 2.7.11.1) (AKIN alpha-3) (AKINalpha3) (SNF1-related kinase 1.3) (SnRK1.3)	Ser/Thr Protein Kinase Superfamily	Yes
AT5G06905	Cytochrome P450, family 712, subfamily A, polypeptide 2	AT5G39440	SNF1-related protein kinase catalytic subunit alpha KIN12 (AKIN12) (EC 2.7.11.1) (AKIN alpha-3) (AKINalpha3) (SNF1-related kinase 1.3) (SnRK1.3)	Ser/Thr Protein Kinase Superfamily	Yes
AT4G32250	Protein KINASE OF THE OUTER CHLOROPLAST MEMBRANE 1 (EC 2.7.11.1)	AT5G39440	SNF1-related protein kinase catalytic subunit alpha KIN12 (AKIN12) (EC 2.7.11.1) (AKIN alpha-3) (AKINalpha3) (SNF1-related kinase 1.3) (SnRK1.3)	Ser/Thr Protein Kinase Superfamily	Yes
AT5G37710	Alpha/beta-Hydrolases superfamily protein	AT5G39440	SNF1-related protein kinase catalytic subunit alpha KIN12 (AKIN12) (EC 2.7.11.1) (AKIN alpha-3) (AKINalpha3) (SNF1-related kinase 1.3) (SnRK1.3)	Ser/Thr Protein Kinase Superfamily	Yes
AT1G27340	F-box only protein 6	AT5G60300	L-type lectin-domain containing receptor kinase I.9 (LecRK-I.9) (LecRK79) (EC 2.7.11.1) (Protein DOES NOT RESPOND TO NUCLEOTIDES 1) (Purinoreceptor kinase 1)	Lectin Receptor Kinase family	Yes
AT2G31900	Myosin-12 (Myosin XI F) (AtXIF)	AT5G60300	L-type lectin-domain containing receptor kinase I.9 (LecRK-I.9) (LecRK79) (EC 2.7.11.1) (Protein DOES NOT RESPOND TO NUCLEOTIDES 1) (Purinoreceptor kinase 1)	Lectin Receptor Kinase family	Yes
AT4G26130	DUF4408 domain-containing protein	AT5G60300	L-type lectin-domain containing receptor kinase I.9 (LecRK-I.9) (LecRK79) (EC 2.7.11.1) (Protein DOES NOT RESPOND TO NUCLEOTIDES 1) (Purinoreceptor kinase 1)	Lectin Receptor Kinase family	Yes
AT5G55860	WEB family protein At5g55860	AT5G60300	L-type lectin-domain containing receptor kinase I.9 (LecRK-I.9) (LecRK79) (EC 2.7.11.1) (Protein DOES NOT RESPOND TO NUCLEOTIDES 1) (Purinoreceptor kinase 1)	Lectin Receptor Kinase family	Yes
AT1G31970	DEAD-box ATP-dependent RNA helicase 5 (EC 3.6.4.13)	AT5G60300	L-type lectin-domain containing receptor kinase I.9 (LecRK-I.9) (LecRK79) (EC 2.7.11.1) (Protein DOES NOT RESPOND TO NUCLEOTIDES 1) (Purinoreceptor kinase 1)	Lectin Receptor Kinase family	Yes
AT5G46570	Serine/threonine-protein kinase BSK2 (EC 2.7.11.1) (Brassinosteroid-signaling kinase 2)	AT5G60300	L-type lectin-domain containing receptor kinase I.9 (LecRK-I.9) (LecRK79) (EC 2.7.11.1) (Protein DOES NOT RESPOND TO NUCLEOTIDES 1) (Purinoreceptor kinase 1)	Lectin Receptor Kinase family	Yes
AT4G35390	AT-hook motif nuclear-localized protein 25 (AT-hook protein of GA feedback 1)	AT5G60300	L-type lectin-domain containing receptor kinase I.9 (LecRK-I.9) (LecRK79) (EC 2.7.11.1) (Protein DOES NOT RESPOND TO NUCLEOTIDES 1) (Purinoreceptor kinase 1)	Lectin Receptor Kinase family	Yes
AT4G11690	Pentatricopeptide repeat-containing protein At4g11690	AT5G60300	L-type lectin-domain containing receptor kinase I.9 (LecRK-I.9) (LecRK79) (EC 2.7.11.1) (Protein DOES NOT RESPOND TO NUCLEOTIDES 1) (Purinoreceptor kinase 1)	Lectin Receptor Kinase family	Yes
AT3G53520	UDP-glucuronic acid decarboxylase 1 (EC 4.1.1.35) (UDP-XYL synthase 1) (UDP-glucuronate decarboxylase 1) (UGD) (UXS-1)	AT5G60300	L-type lectin-domain containing receptor kinase I.9 (LecRK-I.9) (LecRK79) (EC 2.7.11.1) (Protein DOES NOT RESPOND TO NUCLEOTIDES 1) (Purinoreceptor kinase 1)	Lectin Receptor Kinase family	Yes
AT1G66210	Subtilisin-like protease SBT3.16 (EC 3.4.21.-) (Subtilase subfamily 3 member 16) (AtSBT3.16)	AT5G60300	L-type lectin-domain containing receptor kinase I.9 (LecRK-I.9) (LecRK79) (EC 2.7.11.1) (Protein DOES NOT RESPOND TO NUCLEOTIDES 1) (Purinoreceptor kinase 1)	Lectin Receptor Kinase family	Yes
LOC_OS12G36890.1	#N/A	AT5G60300	L-type lectin-domain containing receptor kinase I.9 (LecRK-I.9) (LecRK79) (EC 2.7.11.1) (Protein DOES NOT RESPOND TO NUCLEOTIDES 1) (Purinoreceptor kinase 1)	Lectin Receptor Kinase family	Yes
AT3G25050	Xyloglucan endotransglucosylase/hydrolase protein 3 (At-XTH3) (XTH-3) (EC 2.4.1.207)	AT5G60300	L-type lectin-domain containing receptor kinase I.9 (LecRK-I.9) (LecRK79) (EC 2.7.11.1) (Protein DOES NOT RESPOND TO NUCLEOTIDES 1) (Purinoreceptor kinase 1)	Lectin Receptor Kinase family	Yes
AT1G09720	Protein NETWORKED 2B	AT5G60300	L-type lectin-domain containing receptor kinase I.9 (LecRK-I.9) (LecRK79) (EC 2.7.11.1) (Protein DOES NOT RESPOND TO NUCLEOTIDES 1) (Purinoreceptor kinase 1)	Lectin Receptor Kinase family	Yes
AT3G05200	E3 ubiquitin-protein ligase ATL6 (EC 2.3.2.27) (RING-H2 finger protein ATL6) (RING-type E3 ubiquitin transferase ATL6)	AT5G60300	L-type lectin-domain containing receptor kinase I.9 (LecRK-I.9) (LecRK79) (EC 2.7.11.1) (Protein DOES NOT RESPOND TO NUCLEOTIDES 1) (Purinoreceptor kinase 1)	Lectin Receptor Kinase family	Yes
AT3G07330	Probable xyloglucan glycosyltransferase 6 (EC 2.4.1.-) (Cellulose synthase-like protein C6) (AtCslC6)	AT5G60300	L-type lectin-domain containing receptor kinase I.9 (LecRK-I.9) (LecRK79) (EC 2.7.11.1) (Protein DOES NOT RESPOND TO NUCLEOTIDES 1) (Purinoreceptor kinase 1)	Lectin Receptor Kinase family	Yes
AT1G17930	Protein MAINTENANCE OF MERISTEMS	AT5G60300	L-type lectin-domain containing receptor kinase I.9 (LecRK-I.9) (LecRK79) (EC 2.7.11.1) (Protein DOES NOT RESPOND TO NUCLEOTIDES 1) (Purinoreceptor kinase 1)	Lectin Receptor Kinase family	Yes
AT2G45560	Cytochrome P450 76C1 (EC 1.14.-.-)	AT5G60300	L-type lectin-domain containing receptor kinase I.9 (LecRK-I.9) (LecRK79) (EC 2.7.11.1) (Protein DOES NOT RESPOND TO NUCLEOTIDES 1) (Purinoreceptor kinase 1)	Lectin Receptor Kinase family	Yes
AT3G01060	T4P13.26 protein	AT5G60300	L-type lectin-domain containing receptor kinase I.9 (LecRK-I.9) (LecRK79) (EC 2.7.11.1) (Protein DOES NOT RESPOND TO NUCLEOTIDES 1) (Purinoreceptor kinase 1)	Lectin Receptor Kinase family	Yes
AT2G26300	Guanine nucleotide-binding protein alpha-1 subunit (GP-alpha-1)	AT5G60300	L-type lectin-domain containing receptor kinase I.9 (LecRK-I.9) (LecRK79) (EC 2.7.11.1) (Protein DOES NOT RESPOND TO NUCLEOTIDES 1) (Purinoreceptor kinase 1)	Lectin Receptor Kinase family	Yes
AT4G20930	Probable 3-hydroxyisobutyrate dehydrogenase, mitochondrial (HIBADH) (EC 1.1.1.31)	AT5G60300	L-type lectin-domain containing receptor kinase I.9 (LecRK-I.9) (LecRK79) (EC 2.7.11.1) (Protein DOES NOT RESPOND TO NUCLEOTIDES 1) (Purinoreceptor kinase 1)	Lectin Receptor Kinase family	Yes
AT5G59090	Subtilisin-like protease SBT4.12 (EC 3.4.21.-) (Subtilase subfamily 4 member 12) (AtSBT4.12)	AT5G60300	L-type lectin-domain containing receptor kinase I.9 (LecRK-I.9) (LecRK79) (EC 2.7.11.1) (Protein DOES NOT RESPOND TO NUCLEOTIDES 1) (Purinoreceptor kinase 1)	Lectin Receptor Kinase family	Yes
AT3G14270	1-phosphatidylinositol-3-phosphate 5-kinase FAB1B (Phosphatidylinositol 3-phosphate 5-kinase) (EC 2.7.1.150) (FYVE finger-containing phosphoinositide kinase) (PIKfyve) (Phosphatidylinositol 3-phosphate 5-kinase type III) (PIPkin-III) (Type III PIP kinase) (Protein FORMS APLOID AND BINUCLEATE CELLS 1B)	AT5G60300	L-type lectin-domain containing receptor kinase I.9 (LecRK-I.9) (LecRK79) (EC 2.7.11.1) (Protein DOES NOT RESPOND TO NUCLEOTIDES 1) (Purinoreceptor kinase 1)	Lectin Receptor Kinase family	Yes
AT2G39970	Peroxisomal nicotinamide adenine dinucleotide carrier (Peroxisomal NAD carrier) (Peroxisomal membrane protein 38, (PMP36)) (AtPMP38) (Protein ABERRANT PEROXISOME MORPHOLOGY 3) (Solute carrier family 25 member 17)	AT5G60300	L-type lectin-domain containing receptor kinase I.9 (LecRK-I.9) (LecRK79) (EC 2.7.11.1) (Protein DOES NOT RESPOND TO NUCLEOTIDES 1) (Purinoreceptor kinase 1)	Lectin Receptor Kinase family	Yes
AT1G69420	Probable protein S-acyltransferase 22 (EC 2.3.1.225) (Probable palmitoyltransferase At1g69420) (Zinc finger DHHC domain-containing protein At1g69420)	AT5G60300	L-type lectin-domain containing receptor kinase I.9 (LecRK-I.9) (LecRK79) (EC 2.7.11.1) (Protein DOES NOT RESPOND TO NUCLEOTIDES 1) (Purinoreceptor kinase 1)	Lectin Receptor Kinase family	Yes
AT3G17760	Glutamate decarboxylase 5 (GAD 5) (EC 4.1.1.15)	AT5G60300	L-type lectin-domain containing receptor kinase I.9 (LecRK-I.9) (LecRK79) (EC 2.7.11.1) (Protein DOES NOT RESPOND TO NUCLEOTIDES 1) (Purinoreceptor kinase 1)	Lectin Receptor Kinase family	Yes
AT1G06230	Transcription factor GTE4 (Bromodomain-containing protein GTE4) (Protein GLOBAL TRANSCRIPTION FACTOR GROUP E4)	AT5G60300	L-type lectin-domain containing receptor kinase I.9 (LecRK-I.9) (LecRK79) (EC 2.7.11.1) (Protein DOES NOT RESPOND TO NUCLEOTIDES 1) (Purinoreceptor kinase 1)	Lectin Receptor Kinase family	Yes
AT5G46870	At5g46870 (RNA-binding (RRM/RBD/RNP motifs) family protein)	AT5G60300	L-type lectin-domain containing receptor kinase I.9 (LecRK-I.9) (LecRK79) (EC 2.7.11.1) (Protein DOES NOT RESPOND TO NUCLEOTIDES 1) (Purinoreceptor kinase 1)	Lectin Receptor Kinase family	Yes
AT3G50700	Zinc finger protein GAI-ASSOCIATED FACTOR 1 (Protein indeterminate-domain 2)	AT5G60300	L-type lectin-domain containing receptor kinase I.9 (LecRK-I.9) (LecRK79) (EC 2.7.11.1) (Protein DOES NOT RESPOND TO NUCLEOTIDES 1) (Purinoreceptor kinase 1)	Lectin Receptor Kinase family	Yes
AT2G25100	Ribonuclease H2 subunit A (RNase H2 subunit A) (EC 3.1.26.4) (Ribonuclease HI large subunit) (RNase HI large subunit) (Ribonuclease HI subunit A)	AT5G60300	L-type lectin-domain containing receptor kinase I.9 (LecRK-I.9) (LecRK79) (EC 2.7.11.1) (Protein DOES NOT RESPOND TO NUCLEOTIDES 1) (Purinoreceptor kinase 1)	Lectin Receptor Kinase family	Yes
AT3G25210	Pentatricopeptide repeat-containing protein At3g25210, mitochondrial	AT5G60300	L-type lectin-domain containing receptor kinase I.9 (LecRK-I.9) (LecRK79) (EC 2.7.11.1) (Protein DOES NOT RESPOND TO NUCLEOTIDES 1) (Purinoreceptor kinase 1)	Lectin Receptor Kinase family	Yes
AT1G20640	Protein NLP4 (AtNLP4) (NIN-like protein 4) (Nodule inception protein-like protein 4)	AT5G60300	L-type lectin-domain containing receptor kinase I.9 (LecRK-I.9) (LecRK79) (EC 2.7.11.1) (Protein DOES NOT RESPOND TO NUCLEOTIDES 1) (Purinoreceptor kinase 1)	Lectin Receptor Kinase family	Yes
AT1G67090	Ribulose bisphosphate carboxylase small subunit 1A, chloroplastic (RuBisCO small subunit 1A)	AT5G60300	L-type lectin-domain containing receptor kinase I.9 (LecRK-I.9) (LecRK79) (EC 2.7.11.1) (Protein DOES NOT RESPOND TO NUCLEOTIDES 1) (Purinoreceptor kinase 1)	Lectin Receptor Kinase family	Yes
AT1G16010	Magnesium transporter MRS2-1 (Magnesium Transporter 2) (AtMGT2)	AT5G60300	L-type lectin-domain containing receptor kinase I.9 (LecRK-I.9) (LecRK79) (EC 2.7.11.1) (Protein DOES NOT RESPOND TO NUCLEOTIDES 1) (Purinoreceptor kinase 1)	Lectin Receptor Kinase family	Yes
AT4G00230	Subtilisin-like protease SBT4.14 (EC 3.4.21.-) (Cucumisin-like protein) (Subtilase subfamily 4 member 14) (AtSBT4.14) (Xylem serine proteinase 1) (AtXSP1)	AT5G60300	L-type lectin-domain containing receptor kinase I.9 (LecRK-I.9) (LecRK79) (EC 2.7.11.1) (Protein DOES NOT RESPOND TO NUCLEOTIDES 1) (Purinoreceptor kinase 1)	Lectin Receptor Kinase family	Yes
AT5G20080	NADH-cytochrome b5 reductase-like protein (B5R) (EC 1.6.2.2)	AT5G60300	L-type lectin-domain containing receptor kinase I.9 (LecRK-I.9) (LecRK79) (EC 2.7.11.1) (Protein DOES NOT RESPOND TO NUCLEOTIDES 1) (Purinoreceptor kinase 1)	Lectin Receptor Kinase family	Yes
AT3G14910	Rab3-GAP regulatory subunit N-terminal domain-containing protein	AT5G60300	L-type lectin-domain containing receptor kinase I.9 (LecRK-I.9) (LecRK79) (EC 2.7.11.1) (Protein DOES NOT RESPOND TO NUCLEOTIDES 1) (Purinoreceptor kinase 1)	Lectin Receptor Kinase family	Yes
AT5G45300	Beta-amylase 8 (EC 3.2.1.2) (1,4-alpha-D-glucan maltohydrolase) (Beta-amylase 2)	AT5G60300	L-type lectin-domain containing receptor kinase I.9 (LecRK-I.9) (LecRK79) (EC 2.7.11.1) (Protein DOES NOT RESPOND TO NUCLEOTIDES 1) (Purinoreceptor kinase 1)	Lectin Receptor Kinase family	Yes
AT1G06143	Pentatricopeptide repeat-containing protein At1g06143 (Protein EMBRYO DEFECTIVE 1444)	AT5G60300	L-type lectin-domain containing receptor kinase I.9 (LecRK-I.9) (LecRK79) (EC 2.7.11.1) (Protein DOES NOT RESPOND TO NUCLEOTIDES 1) (Purinoreceptor kinase 1)	Lectin Receptor Kinase family	Yes
AT1G23360	2-phytyl-1,4-beta-naphthoquinone methyltransferase, chloroplastic (EC 2.1.1.329) (Demethylphylloquinone methyltransferase) (Menaquinone biosynthesis methyltransferase ubiE-like protein)	AT5G60300	L-type lectin-domain containing receptor kinase I.9 (LecRK-I.9) (LecRK79) (EC 2.7.11.1) (Protein DOES NOT RESPOND TO NUCLEOTIDES 1) (Purinoreceptor kinase 1)	Lectin Receptor Kinase family	Yes
AT2G41220	Ferredoxin-dependent glutamate synthase 2, chloroplastic (EC 1.4.7.1) (Fd-GOGAT 2)	AT5G60300	L-type lectin-domain containing receptor kinase I.9 (LecRK-I.9) (LecRK79) (EC 2.7.11.1) (Protein DOES NOT RESPOND TO NUCLEOTIDES 1) (Purinoreceptor kinase 1)	Lectin Receptor Kinase family	Yes
AT4G28210	(thale cress) hypothetical protein	AT5G60300	L-type lectin-domain containing receptor kinase I.9 (LecRK-I.9) (LecRK79) (EC 2.7.11.1) (Protein DOES NOT RESPOND TO NUCLEOTIDES 1) (Purinoreceptor kinase 1)	Lectin Receptor Kinase family	Yes
AT5G49770	Probable leucine-rich repeat receptor-like protein kinase At5g49770 (EC 2.7.11.1)	AT5G60300	L-type lectin-domain containing receptor kinase I.9 (LecRK-I.9) (LecRK79) (EC 2.7.11.1) (Protein DOES NOT RESPOND TO NUCLEOTIDES 1) (Purinoreceptor kinase 1)	Lectin Receptor Kinase family	Yes
AT1G20640	Protein NLP4 (AtNLP4) (NIN-like protein 4) (Nodule inception protein-like protein 4)	AT5G60300	L-type lectin-domain containing receptor kinase I.9 (LecRK-I.9) (LecRK79) (EC 2.7.11.1) (Protein DOES NOT RESPOND TO NUCLEOTIDES 1) (Purinoreceptor kinase 1)	Lectin Receptor Kinase family	Yes
AT2G18470	Proline-rich receptor-like protein kinase PERK4 (EC 2.7.11.1) (Proline-rich extensin-like receptor kinase 4) (AtPERK4)	AT5G60300	L-type lectin-domain containing receptor kinase I.9 (LecRK-I.9) (LecRK79) (EC 2.7.11.1) (Protein DOES NOT RESPOND TO NUCLEOTIDES 1) (Purinoreceptor kinase 1)	Lectin Receptor Kinase family	Yes
AT4G02030	Vacuolar protein sorting-associated protein 51 homolog (Protein UNHINGED)	AT5G60300	L-type lectin-domain containing receptor kinase I.9 (LecRK-I.9) (LecRK79) (EC 2.7.11.1) (Protein DOES NOT RESPOND TO NUCLEOTIDES 1) (Purinoreceptor kinase 1)	Lectin Receptor Kinase family	Yes
AT1G66530	Arginine--tRNA ligase, cytoplasmic (EC 6.1.1.19) (Arginyl-tRNA synthetase) (ArgRS)	AT5G60300	L-type lectin-domain containing receptor kinase I.9 (LecRK-I.9) (LecRK79) (EC 2.7.11.1) (Protein DOES NOT RESPOND TO NUCLEOTIDES 1) (Purinoreceptor kinase 1)	Lectin Receptor Kinase family	Yes
AT2G34690	Accelerated cell death 11 (Ceramide-1-phosphate transfer protein ACD11) (Glycolipid transfer protein domain-containing protein ACD11)	AT5G60300	L-type lectin-domain containing receptor kinase I.9 (LecRK-I.9) (LecRK79) (EC 2.7.11.1) (Protein DOES NOT RESPOND TO NUCLEOTIDES 1) (Purinoreceptor kinase 1)	Lectin Receptor Kinase family	Yes
AT5G59090	Subtilisin-like protease SBT4.12 (EC 3.4.21.-) (Subtilase subfamily 4 member 12) (AtSBT4.12)	AT5G60300	L-type lectin-domain containing receptor kinase I.9 (LecRK-I.9) (LecRK79) (EC 2.7.11.1) (Protein DOES NOT RESPOND TO NUCLEOTIDES 1) (Purinoreceptor kinase 1)	Lectin Receptor Kinase family	Yes
AT2G46225	Protein ABIL1 (Abl interactor-like protein 1) (AtABIL1)	AT5G60300	L-type lectin-domain containing receptor kinase I.9 (LecRK-I.9) (LecRK79) (EC 2.7.11.1) (Protein DOES NOT RESPOND TO NUCLEOTIDES 1) (Purinoreceptor kinase 1)	Lectin Receptor Kinase family	Yes
AT4G34980	Subtilisin-like protease SBT1.6 (EC 3.4.21.-) (Subtilase subfamily 1 member 6) (AtSBT1.6) (Subtilisin-like serine protease 2) (At-SLP2)	AT5G60300	L-type lectin-domain containing receptor kinase I.9 (LecRK-I.9) (LecRK79) (EC 2.7.11.1) (Protein DOES NOT RESPOND TO NUCLEOTIDES 1) (Purinoreceptor kinase 1)	Lectin Receptor Kinase family	Yes
AT4G24290	MACPF domain-containing protein At4g24290	AT5G60300	L-type lectin-domain containing receptor kinase I.9 (LecRK-I.9) (LecRK79) (EC 2.7.11.1) (Protein DOES NOT RESPOND TO NUCLEOTIDES 1) (Purinoreceptor kinase 1)	Lectin Receptor Kinase family	Yes
AT5G04550	(thale cress) hypothetical protein	AT5G60300	L-type lectin-domain containing receptor kinase I.9 (LecRK-I.9) (LecRK79) (EC 2.7.11.1) (Protein DOES NOT RESPOND TO NUCLEOTIDES 1) (Purinoreceptor kinase 1)	Lectin Receptor Kinase family	Yes
AT1G07750	At1g07750/F24B9_13 (F24B9.13 protein) (Putative globulin protein) (RmlC-like cupins superfamily protein)	AT5G60300	L-type lectin-domain containing receptor kinase I.9 (LecRK-I.9) (LecRK79) (EC 2.7.11.1) (Protein DOES NOT RESPOND TO NUCLEOTIDES 1) (Purinoreceptor kinase 1)	Lectin Receptor Kinase family	Yes
AT1G28280	VQ motif-containing protein 4 (AtVQ4) (MPK3/6-targeted VQ-motif-containing protein 1)	AT5G60300	L-type lectin-domain containing receptor kinase I.9 (LecRK-I.9) (LecRK79) (EC 2.7.11.1) (Protein DOES NOT RESPOND TO NUCLEOTIDES 1) (Purinoreceptor kinase 1)	Lectin Receptor Kinase family	Yes
AT1G79750	NADP-dependent malic enzyme 4, chloroplastic (AtNADP-ME4) (NADP-malic enzyme 4) (EC 1.1.1.40)	AT5G60300	L-type lectin-domain containing receptor kinase I.9 (LecRK-I.9) (LecRK79) (EC 2.7.11.1) (Protein DOES NOT RESPOND TO NUCLEOTIDES 1) (Purinoreceptor kinase 1)	Lectin Receptor Kinase family	Yes
AT3G23070	CRM-domain containing factor CFM3A, chloroplastic/mitochondrial (Protein CRM FAMILY MEMBER 3A) (AtCFM3a)	AT5G60300	L-type lectin-domain containing receptor kinase I.9 (LecRK-I.9) (LecRK79) (EC 2.7.11.1) (Protein DOES NOT RESPOND TO NUCLEOTIDES 1) (Purinoreceptor kinase 1)	Lectin Receptor Kinase family	Yes
AT5G49770	Probable leucine-rich repeat receptor-like protein kinase At5g49770 (EC 2.7.11.1)	AT5G60300	L-type lectin-domain containing receptor kinase I.9 (LecRK-I.9) (LecRK79) (EC 2.7.11.1) (Protein DOES NOT RESPOND TO NUCLEOTIDES 1) (Purinoreceptor kinase 1)	Lectin Receptor Kinase family	Yes
AT5G47100	Calcineurin B-like protein 9	AT5G60300	L-type lectin-domain containing receptor kinase I.9 (LecRK-I.9) (LecRK79) (EC 2.7.11.1) (Protein DOES NOT RESPOND TO NUCLEOTIDES 1) (Purinoreceptor kinase 1)	Lectin Receptor Kinase family	Yes
AT1G50670	OVARIAN TUMOR DOMAIN-containing deubiquitinating enzyme 2 (OTU domain-containing protein 2) (EC 3.4.19.12) (Deubiquitinating enzyme OTU2)	AT5G60300	L-type lectin-domain containing receptor kinase I.9 (LecRK-I.9) (LecRK79) (EC 2.7.11.1) (Protein DOES NOT RESPOND TO NUCLEOTIDES 1) (Purinoreceptor kinase 1)	Lectin Receptor Kinase family	Yes
AT4G19650	Mitochondrial transcription termination factor family protein	AT5G60300	L-type lectin-domain containing receptor kinase I.9 (LecRK-I.9) (LecRK79) (EC 2.7.11.1) (Protein DOES NOT RESPOND TO NUCLEOTIDES 1) (Purinoreceptor kinase 1)	Lectin Receptor Kinase family	Yes
AT2G45310	UDP-glucuronate 4-epimerase 4 (EC 5.1.3.6) (UDP-glucuronic acid epimerase 4) (AtUGlcAE1)	AT5G60300	L-type lectin-domain containing receptor kinase I.9 (LecRK-I.9) (LecRK79) (EC 2.7.11.1) (Protein DOES NOT RESPOND TO NUCLEOTIDES 1) (Purinoreceptor kinase 1)	Lectin Receptor Kinase family	Yes
AT3G49190	Wax ester synthase/diacylglycerol acyltransferase 4 (WS/DGAT 4) (Diacylglycerol O-acyltransferase WSD4) (EC 2.3.1.20) (Long-chain-alcohol O-fatty-acyltransferase WSD4) (EC 2.3.1.75)	AT5G60300	L-type lectin-domain containing receptor kinase I.9 (LecRK-I.9) (LecRK79) (EC 2.7.11.1) (Protein DOES NOT RESPOND TO NUCLEOTIDES 1) (Purinoreceptor kinase 1)	Lectin Receptor Kinase family	Yes
AT2G18170	Mitogen-activated protein kinase 7 (AtMPK7) (MAP kinase 7) (EC 2.7.11.24)	AT5G60300	L-type lectin-domain containing receptor kinase I.9 (LecRK-I.9) (LecRK79) (EC 2.7.11.1) (Protein DOES NOT RESPOND TO NUCLEOTIDES 1) (Purinoreceptor kinase 1)	Lectin Receptor Kinase family	Yes
AT2G01140	Fructose-bisphosphate aldolase 3, chloroplastic (AtFBA3) (EC 4.1.2.13) (Protein PIGMENT DEFECTIVE 345)	AT5G60300	L-type lectin-domain containing receptor kinase I.9 (LecRK-I.9) (LecRK79) (EC 2.7.11.1) (Protein DOES NOT RESPOND TO NUCLEOTIDES 1) (Purinoreceptor kinase 1)	Lectin Receptor Kinase family	Yes
AT2G24610	Probable cyclic nucleotide-gated ion channel 14 (Cyclic nucleotide- and calmodulin-regulated ion channel 14)	AT5G60300	L-type lectin-domain containing receptor kinase I.9 (LecRK-I.9) (LecRK79) (EC 2.7.11.1) (Protein DOES NOT RESPOND TO NUCLEOTIDES 1) (Purinoreceptor kinase 1)	Lectin Receptor Kinase family	Yes
AT3G54670	Structural maintenance of chromosomes protein 1 (SMC protein 1) (SMC-1) (Chromosome segregation protein SMC-1) (Cohesin complex subunit SMC-1) (Protein TITAN8)	AT5G60300	L-type lectin-domain containing receptor kinase I.9 (LecRK-I.9) (LecRK79) (EC 2.7.11.1) (Protein DOES NOT RESPOND TO NUCLEOTIDES 1) (Purinoreceptor kinase 1)	Lectin Receptor Kinase family	Yes
AT1G16900	Alpha-1,2-mannosyltransferase ALG9 (EC 2.4.1.259) (EC 2.4.1.261) (Asparagine-linked glycosylation protein 9) (Dol-P-Man:Man(6)GlcNAc(2)-PP-Dol alpha-1,2-mannosyltransferase) (Dol-P-Man:Man(8)GlcNAc(2)-PP-Dol alpha-1,2-mannosyltransferase)	AT5G60300	L-type lectin-domain containing receptor kinase I.9 (LecRK-I.9) (LecRK79) (EC 2.7.11.1) (Protein DOES NOT RESPOND TO NUCLEOTIDES 1) (Purinoreceptor kinase 1)	Lectin Receptor Kinase family	Yes
AT3G54510	CSC1-like protein At3g54510	AT5G60300	L-type lectin-domain containing receptor kinase I.9 (LecRK-I.9) (LecRK79) (EC 2.7.11.1) (Protein DOES NOT RESPOND TO NUCLEOTIDES 1) (Purinoreceptor kinase 1)	Lectin Receptor Kinase family	Yes
AT1G18910	Zinc finger protein BRUTUS-like At1g18910	AT5G60300	L-type lectin-domain containing receptor kinase I.9 (LecRK-I.9) (LecRK79) (EC 2.7.11.1) (Protein DOES NOT RESPOND TO NUCLEOTIDES 1) (Purinoreceptor kinase 1)	Lectin Receptor Kinase family	Yes
AT4G26130	DUF4408 domain-containing protein	AT5G60300	L-type lectin-domain containing receptor kinase I.9 (LecRK-I.9) (LecRK79) (EC 2.7.11.1) (Protein DOES NOT RESPOND TO NUCLEOTIDES 1) (Purinoreceptor kinase 1)	Lectin Receptor Kinase family	Yes
AT2G24400	SAUR-like auxin-responsive protein family	AT5G60300	L-type lectin-domain containing receptor kinase I.9 (LecRK-I.9) (LecRK79) (EC 2.7.11.1) (Protein DOES NOT RESPOND TO NUCLEOTIDES 1) (Purinoreceptor kinase 1)	Lectin Receptor Kinase family	Yes
AT2G17220	Probable serine/threonine-protein kinase PIX13 (EC 2.7.11.1)	AT5G60300	L-type lectin-domain containing receptor kinase I.9 (LecRK-I.9) (LecRK79) (EC 2.7.11.1) (Protein DOES NOT RESPOND TO NUCLEOTIDES 1) (Purinoreceptor kinase 1)	Lectin Receptor Kinase family	Yes
AT1G75640	F10A5.16 (Leucine-rich receptor-like protein kinase family protein) (Putative receptor-like protein kinase)	AT5G60300	L-type lectin-domain containing receptor kinase I.9 (LecRK-I.9) (LecRK79) (EC 2.7.11.1) (Protein DOES NOT RESPOND TO NUCLEOTIDES 1) (Purinoreceptor kinase 1)	Lectin Receptor Kinase family	Yes
AT5G58520	Protein kinase domain-containing protein	AT5G60300	L-type lectin-domain containing receptor kinase I.9 (LecRK-I.9) (LecRK79) (EC 2.7.11.1) (Protein DOES NOT RESPOND TO NUCLEOTIDES 1) (Purinoreceptor kinase 1)	Lectin Receptor Kinase family	Yes
AT5G24690	AT5g24690/MXC17_8 (Plant/protein, putative (DUF3411))	AT5G60300	L-type lectin-domain containing receptor kinase I.9 (LecRK-I.9) (LecRK79) (EC 2.7.11.1) (Protein DOES NOT RESPOND TO NUCLEOTIDES 1) (Purinoreceptor kinase 1)	Lectin Receptor Kinase family	Yes
AT5G32470	Bifunctional TH2 protein, mitochondrial (THIAMINE REQUIRING 2) [Includes: Thiamine phosphate phosphatase (EC 3.1.3.100); Aminopyrimidine aminohydrolase (EC 3.5.99.2)]	AT5G60300	L-type lectin-domain containing receptor kinase I.9 (LecRK-I.9) (LecRK79) (EC 2.7.11.1) (Protein DOES NOT RESPOND TO NUCLEOTIDES 1) (Purinoreceptor kinase 1)	Lectin Receptor Kinase family	Yes
AT5G06780	Protein EMSY-LIKE 2 (AtEML2)	AT5G60300	L-type lectin-domain containing receptor kinase I.9 (LecRK-I.9) (LecRK79) (EC 2.7.11.1) (Protein DOES NOT RESPOND TO NUCLEOTIDES 1) (Purinoreceptor kinase 1)	Lectin Receptor Kinase family	Yes
AT4G12420	Monocopper oxidase-like protein SKU5 (Skewed roots)	AT5G60300	L-type lectin-domain containing receptor kinase I.9 (LecRK-I.9) (LecRK79) (EC 2.7.11.1) (Protein DOES NOT RESPOND TO NUCLEOTIDES 1) (Purinoreceptor kinase 1)	Lectin Receptor Kinase family	Yes
AT1G23020	Ferric reduction oxidase 3, mitochondrial (AtFRO3) (EC 1.16.1.7) (Ferric-chelate reductase 3)	AT5G60300	L-type lectin-domain containing receptor kinase I.9 (LecRK-I.9) (LecRK79) (EC 2.7.11.1) (Protein DOES NOT RESPOND TO NUCLEOTIDES 1) (Purinoreceptor kinase 1)	Lectin Receptor Kinase family	Yes
AT1G18150	Mitogen-activated protein kinase 8 (AtMPK8) (MAP kinase 8) (EC 2.7.11.24)	AT5G60300	L-type lectin-domain containing receptor kinase I.9 (LecRK-I.9) (LecRK79) (EC 2.7.11.1) (Protein DOES NOT RESPOND TO NUCLEOTIDES 1) (Purinoreceptor kinase 1)	Lectin Receptor Kinase family	Yes
AT3G11590	Golgin family A protein	AT5G60300	L-type lectin-domain containing receptor kinase I.9 (LecRK-I.9) (LecRK79) (EC 2.7.11.1) (Protein DOES NOT RESPOND TO NUCLEOTIDES 1) (Purinoreceptor kinase 1)	Lectin Receptor Kinase family	Yes
AT5G06811	Transcription termination factor family protein	AT5G60300	L-type lectin-domain containing receptor kinase I.9 (LecRK-I.9) (LecRK79) (EC 2.7.11.1) (Protein DOES NOT RESPOND TO NUCLEOTIDES 1) (Purinoreceptor kinase 1)	Lectin Receptor Kinase family	Yes
AT3G04680	Protein CLP1 homolog (CLP-like protein 3) (Protein CLP-SIMILAR PROTEIN 3)	AT5G60300	L-type lectin-domain containing receptor kinase I.9 (LecRK-I.9) (LecRK79) (EC 2.7.11.1) (Protein DOES NOT RESPOND TO NUCLEOTIDES 1) (Purinoreceptor kinase 1)	Lectin Receptor Kinase family	Yes
AT1G71410	SCY1-like protein 2 B (Inactive protein kinase SCYL2B)	AT5G60300	L-type lectin-domain containing receptor kinase I.9 (LecRK-I.9) (LecRK79) (EC 2.7.11.1) (Protein DOES NOT RESPOND TO NUCLEOTIDES 1) (Purinoreceptor kinase 1)	Lectin Receptor Kinase family	Yes
AT3G45980	Histone H2B.6 (H2BAt) (HTB9)	AT5G60300	L-type lectin-domain containing receptor kinase I.9 (LecRK-I.9) (LecRK79) (EC 2.7.11.1) (Protein DOES NOT RESPOND TO NUCLEOTIDES 1) (Purinoreceptor kinase 1)	Lectin Receptor Kinase family	Yes
AT5G10960	Probable CCR4-associated factor 1 homolog 10 (EC 3.1.13.4)	AT5G60300	L-type lectin-domain containing receptor kinase I.9 (LecRK-I.9) (LecRK79) (EC 2.7.11.1) (Protein DOES NOT RESPOND TO NUCLEOTIDES 1) (Purinoreceptor kinase 1)	Lectin Receptor Kinase family	Yes
AT4G16310	Lysine-specific histone demethylase 1 homolog 3 (EC 1.-.-.-) (Flavin-containing amine oxidase domain-containing protein 3) (Protein LSD1-like 3)	AT5G60300	L-type lectin-domain containing receptor kinase I.9 (LecRK-I.9) (LecRK79) (EC 2.7.11.1) (Protein DOES NOT RESPOND TO NUCLEOTIDES 1) (Purinoreceptor kinase 1)	Lectin Receptor Kinase family	Yes
AT3G07790	(thale cress) hypothetical protein	AT5G60300	L-type lectin-domain containing receptor kinase I.9 (LecRK-I.9) (LecRK79) (EC 2.7.11.1) (Protein DOES NOT RESPOND TO NUCLEOTIDES 1) (Purinoreceptor kinase 1)	Lectin Receptor Kinase family	Yes
AT5G47060	FCS-Like Zinc finger 1	AT5G60300	L-type lectin-domain containing receptor kinase I.9 (LecRK-I.9) (LecRK79) (EC 2.7.11.1) (Protein DOES NOT RESPOND TO NUCLEOTIDES 1) (Purinoreceptor kinase 1)	Lectin Receptor Kinase family	Yes
AT3G16310	Nuclear pore complex protein NUP35 (Nucleoporin 35)	AT5G60300	L-type lectin-domain containing receptor kinase I.9 (LecRK-I.9) (LecRK79) (EC 2.7.11.1) (Protein DOES NOT RESPOND TO NUCLEOTIDES 1) (Purinoreceptor kinase 1)	Lectin Receptor Kinase family	Yes
AT3G49470	Nascent polypeptide-associated complex subunit alpha-like protein 2 (NAC-alpha-like protein 2) (Alpha-NAC-like protein 2)	AT5G60300	L-type lectin-domain containing receptor kinase I.9 (LecRK-I.9) (LecRK79) (EC 2.7.11.1) (Protein DOES NOT RESPOND TO NUCLEOTIDES 1) (Purinoreceptor kinase 1)	Lectin Receptor Kinase family	Yes
AT3G13530	MAP3K epsilon protein kinase 1 (AtM3KE1) (EC 2.7.11.1) (Mitogen-activated protein kinase kinase kinase 7)	AT5G60300	L-type lectin-domain containing receptor kinase I.9 (LecRK-I.9) (LecRK79) (EC 2.7.11.1) (Protein DOES NOT RESPOND TO NUCLEOTIDES 1) (Purinoreceptor kinase 1)	Lectin Receptor Kinase family	Yes
AT1G58250	Protein SABRE (Protein HYPERSENSITIVE TO PI STARVATION 4)	AT5G60300	L-type lectin-domain containing receptor kinase I.9 (LecRK-I.9) (LecRK79) (EC 2.7.11.1) (Protein DOES NOT RESPOND TO NUCLEOTIDES 1) (Purinoreceptor kinase 1)	Lectin Receptor Kinase family	Yes
AT1G25380	Nicotinamide adenine dinucleotide transporter 2, mitochondrial (AtNDT2) (NAD(+) transporter 2)	AT5G60300	L-type lectin-domain containing receptor kinase I.9 (LecRK-I.9) (LecRK79) (EC 2.7.11.1) (Protein DOES NOT RESPOND TO NUCLEOTIDES 1) (Purinoreceptor kinase 1)	Lectin Receptor Kinase family	Yes
AT2G32730	26S proteasome non-ATPase regulatory subunit 1 homolog A (26S proteasome regulatory subunit RPN2a) (AtRPN2a) (26S proteasome regulatory subunit S1 homolog A)	AT5G60300	L-type lectin-domain containing receptor kinase I.9 (LecRK-I.9) (LecRK79) (EC 2.7.11.1) (Protein DOES NOT RESPOND TO NUCLEOTIDES 1) (Purinoreceptor kinase 1)	Lectin Receptor Kinase family	Yes
AT5G42750	BRI1 kinase inhibitor 1	AT5G60300	L-type lectin-domain containing receptor kinase I.9 (LecRK-I.9) (LecRK79) (EC 2.7.11.1) (Protein DOES NOT RESPOND TO NUCLEOTIDES 1) (Purinoreceptor kinase 1)	Lectin Receptor Kinase family	Yes
AT3G58730	V-type proton ATPase subunit D (V-ATPase subunit D) (Vacuolar H(+)-ATPase subunit D) (Vacuolar proton pump subunit D)	AT5G60300	L-type lectin-domain containing receptor kinase I.9 (LecRK-I.9) (LecRK79) (EC 2.7.11.1) (Protein DOES NOT RESPOND TO NUCLEOTIDES 1) (Purinoreceptor kinase 1)	Lectin Receptor Kinase family	Yes
AT4G18910	Aquaporin NIP1-2 (NOD26-like intrinsic protein 1-2) (AtNIP1;2) (Nodulin-26-like major intrinsic protein 2) (NodLikeMip2) (Protein NLM2)	AT5G60300	L-type lectin-domain containing receptor kinase I.9 (LecRK-I.9) (LecRK79) (EC 2.7.11.1) (Protein DOES NOT RESPOND TO NUCLEOTIDES 1) (Purinoreceptor kinase 1)	Lectin Receptor Kinase family	Yes
AT4G34310	Alpha/beta-Hydrolases superfamily protein	AT5G60300	L-type lectin-domain containing receptor kinase I.9 (LecRK-I.9) (LecRK79) (EC 2.7.11.1) (Protein DOES NOT RESPOND TO NUCLEOTIDES 1) (Purinoreceptor kinase 1)	Lectin Receptor Kinase family	Yes
AT4G11130	RNA-dependent RNA polymerase 2 (AtRDRP2) (EC 2.7.7.48) (Protein SILENCING MOVEMENT DEFICIENT 1) (RNA-directed RNA polymerase 2)	AT5G60300	L-type lectin-domain containing receptor kinase I.9 (LecRK-I.9) (LecRK79) (EC 2.7.11.1) (Protein DOES NOT RESPOND TO NUCLEOTIDES 1) (Purinoreceptor kinase 1)	Lectin Receptor Kinase family	Yes
AT3G26600	Armadillo repeat only 4	AT5G60300	L-type lectin-domain containing receptor kinase I.9 (LecRK-I.9) (LecRK79) (EC 2.7.11.1) (Protein DOES NOT RESPOND TO NUCLEOTIDES 1) (Purinoreceptor kinase 1)	Lectin Receptor Kinase family	Yes
AT1G08730	Myosin-9 (Myosin XI C) (AtXIC)	AT5G60300	L-type lectin-domain containing receptor kinase I.9 (LecRK-I.9) (LecRK79) (EC 2.7.11.1) (Protein DOES NOT RESPOND TO NUCLEOTIDES 1) (Purinoreceptor kinase 1)	Lectin Receptor Kinase family	Yes
AT4G17140	Pleckstrin homology (PH) domain-containing protein	AT5G60300	L-type lectin-domain containing receptor kinase I.9 (LecRK-I.9) (LecRK79) (EC 2.7.11.1) (Protein DOES NOT RESPOND TO NUCLEOTIDES 1) (Purinoreceptor kinase 1)	Lectin Receptor Kinase family	Yes
AT1G76520	Protein PIN-LIKES 3 (Auxin efflux carrier-like protein 3)	AT5G60300	L-type lectin-domain containing receptor kinase I.9 (LecRK-I.9) (LecRK79) (EC 2.7.11.1) (Protein DOES NOT RESPOND TO NUCLEOTIDES 1) (Purinoreceptor kinase 1)	Lectin Receptor Kinase family	Yes
AT2G36910	ABC transporter B family member 1 (ABC transporter ABCB.1) (AtABCB1) (Multidrug resistance protein 1) (P-glycoprotein 1) (AtPgp1)	AT5G60300	L-type lectin-domain containing receptor kinase I.9 (LecRK-I.9) (LecRK79) (EC 2.7.11.1) (Protein DOES NOT RESPOND TO NUCLEOTIDES 1) (Purinoreceptor kinase 1)	Lectin Receptor Kinase family	Yes
AT3G03550	RING-H2 finger protein ATL51 (EC 2.3.2.27) (RING-type E3 ubiquitin transferase ATL51)	AT5G60300	L-type lectin-domain containing receptor kinase I.9 (LecRK-I.9) (LecRK79) (EC 2.7.11.1) (Protein DOES NOT RESPOND TO NUCLEOTIDES 1) (Purinoreceptor kinase 1)	Lectin Receptor Kinase family	Yes
AT1G50920	Nucleolar GTP-binding protein 1	AT5G60300	L-type lectin-domain containing receptor kinase I.9 (LecRK-I.9) (LecRK79) (EC 2.7.11.1) (Protein DOES NOT RESPOND TO NUCLEOTIDES 1) (Purinoreceptor kinase 1)	Lectin Receptor Kinase family	Yes
AT3G46680	UDP-glycosyltransferase 76E6 (EC 2.4.1.-)	AT5G60300	L-type lectin-domain containing receptor kinase I.9 (LecRK-I.9) (LecRK79) (EC 2.7.11.1) (Protein DOES NOT RESPOND TO NUCLEOTIDES 1) (Purinoreceptor kinase 1)	Lectin Receptor Kinase family	Yes
AT2G45030	Elongation factor G-2, mitochondrial (EF-Gmt) (mEF-G 1-2) (Elongation factor G1-2)	AT5G60300	L-type lectin-domain containing receptor kinase I.9 (LecRK-I.9) (LecRK79) (EC 2.7.11.1) (Protein DOES NOT RESPOND TO NUCLEOTIDES 1) (Purinoreceptor kinase 1)	Lectin Receptor Kinase family	Yes
AT3G14067	Subtilisin-like protease SBT1.4 (EC 3.4.21.-) (Subtilase subfamily 1 member 4) (AtSBT1.4)	AT5G60300	L-type lectin-domain containing receptor kinase I.9 (LecRK-I.9) (LecRK79) (EC 2.7.11.1) (Protein DOES NOT RESPOND TO NUCLEOTIDES 1) (Purinoreceptor kinase 1)	Lectin Receptor Kinase family	Yes
AT3G23580	Ribonucleoside-diphosphate reductase small chain A (EC 1.17.4.1) (Ribonucleoside-diphosphate reductase R2A subunit) (AtRNR2) (Protein R2at) (Ribonucleotide reductase small subunit A)	AT5G60300	L-type lectin-domain containing receptor kinase I.9 (LecRK-I.9) (LecRK79) (EC 2.7.11.1) (Protein DOES NOT RESPOND TO NUCLEOTIDES 1) (Purinoreceptor kinase 1)	Lectin Receptor Kinase family	Yes
AT5G63970	E3 ubiquitin-protein ligase RGLG3 (EC 2.3.2.27) (RING domain ligase 3)	AT5G60300	L-type lectin-domain containing receptor kinase I.9 (LecRK-I.9) (LecRK79) (EC 2.7.11.1) (Protein DOES NOT RESPOND TO NUCLEOTIDES 1) (Purinoreceptor kinase 1)	Lectin Receptor Kinase family	Yes
AT2G21490	Probable dehydrin LEA	AT5G60300	L-type lectin-domain containing receptor kinase I.9 (LecRK-I.9) (LecRK79) (EC 2.7.11.1) (Protein DOES NOT RESPOND TO NUCLEOTIDES 1) (Purinoreceptor kinase 1)	Lectin Receptor Kinase family	Yes
AT2G41705	Camphor resistance CrcB family protein	AT5G60300	L-type lectin-domain containing receptor kinase I.9 (LecRK-I.9) (LecRK79) (EC 2.7.11.1) (Protein DOES NOT RESPOND TO NUCLEOTIDES 1) (Purinoreceptor kinase 1)	Lectin Receptor Kinase family	Yes
AT5G06610	Gb|AAD30234.1 (Lipase (DUF620))	AT5G60300	L-type lectin-domain containing receptor kinase I.9 (LecRK-I.9) (LecRK79) (EC 2.7.11.1) (Protein DOES NOT RESPOND TO NUCLEOTIDES 1) (Purinoreceptor kinase 1)	Lectin Receptor Kinase family	Yes
AT5G49070	Probable 3-ketoacyl-CoA synthase 21 (KCS-21) (EC 2.3.1.199) (Very long-chain fatty acid condensing enzyme 21) (VLCFA condensing enzyme 21)	AT5G60300	L-type lectin-domain containing receptor kinase I.9 (LecRK-I.9) (LecRK79) (EC 2.7.11.1) (Protein DOES NOT RESPOND TO NUCLEOTIDES 1) (Purinoreceptor kinase 1)	Lectin Receptor Kinase family	Yes
AT5G60050	BTB/POZ domain-containing protein At5g60050	AT5G60300	L-type lectin-domain containing receptor kinase I.9 (LecRK-I.9) (LecRK79) (EC 2.7.11.1) (Protein DOES NOT RESPOND TO NUCLEOTIDES 1) (Purinoreceptor kinase 1)	Lectin Receptor Kinase family	Yes
AT3G22370	Ubiquinol oxidase 1a, mitochondrial (EC 1.10.3.11) (Alternative oxidase 1a)	AT5G60300	L-type lectin-domain containing receptor kinase I.9 (LecRK-I.9) (LecRK79) (EC 2.7.11.1) (Protein DOES NOT RESPOND TO NUCLEOTIDES 1) (Purinoreceptor kinase 1)	Lectin Receptor Kinase family	Yes
AT4G15010	(thale cress) hypothetical protein	AT5G60300	L-type lectin-domain containing receptor kinase I.9 (LecRK-I.9) (LecRK79) (EC 2.7.11.1) (Protein DOES NOT RESPOND TO NUCLEOTIDES 1) (Purinoreceptor kinase 1)	Lectin Receptor Kinase family	Yes
LOC_OS06G03970.1	#N/A	AT5G60300	L-type lectin-domain containing receptor kinase I.9 (LecRK-I.9) (LecRK79) (EC 2.7.11.1) (Protein DOES NOT RESPOND TO NUCLEOTIDES 1) (Purinoreceptor kinase 1)	Lectin Receptor Kinase family	Yes
AT1G71090	Protein PIN-LIKES 2 (Auxin efflux carrier-like protein 2)	AT5G60300	L-type lectin-domain containing receptor kinase I.9 (LecRK-I.9) (LecRK79) (EC 2.7.11.1) (Protein DOES NOT RESPOND TO NUCLEOTIDES 1) (Purinoreceptor kinase 1)	Lectin Receptor Kinase family	Yes
AT2G35350	Protein phosphatase 2C 29 (AtPP2C29) (EC 3.1.3.16) (Protein POLTERGEIST-LIKE 1) (Protein phosphatase 2C PLL1) (PP2C PLL1)	AT5G60300	L-type lectin-domain containing receptor kinase I.9 (LecRK-I.9) (LecRK79) (EC 2.7.11.1) (Protein DOES NOT RESPOND TO NUCLEOTIDES 1) (Purinoreceptor kinase 1)	Lectin Receptor Kinase family	Yes
AT1G77760	Nitrate reductase [NADH] 1 (NR1) (EC 1.7.1.1)	AT5G60300	L-type lectin-domain containing receptor kinase I.9 (LecRK-I.9) (LecRK79) (EC 2.7.11.1) (Protein DOES NOT RESPOND TO NUCLEOTIDES 1) (Purinoreceptor kinase 1)	Lectin Receptor Kinase family	Yes
AT1G07750	At1g07750/F24B9_13 (F24B9.13 protein) (Putative globulin protein) (RmlC-like cupins superfamily protein)	AT5G60300	L-type lectin-domain containing receptor kinase I.9 (LecRK-I.9) (LecRK79) (EC 2.7.11.1) (Protein DOES NOT RESPOND TO NUCLEOTIDES 1) (Purinoreceptor kinase 1)	Lectin Receptor Kinase family	Yes
AT4G32300	G-type lectin S-receptor-like serine/threonine-protein kinase SD2-5 (EC 2.7.11.1) (S-domain-2 (SD2) receptor kinase 5) (SD2-5)	AT5G60300	L-type lectin-domain containing receptor kinase I.9 (LecRK-I.9) (LecRK79) (EC 2.7.11.1) (Protein DOES NOT RESPOND TO NUCLEOTIDES 1) (Purinoreceptor kinase 1)	Lectin Receptor Kinase family	Yes
AT2G29210	Splicing factor PWI domain-containing protein	AT5G60300	L-type lectin-domain containing receptor kinase I.9 (LecRK-I.9) (LecRK79) (EC 2.7.11.1) (Protein DOES NOT RESPOND TO NUCLEOTIDES 1) (Purinoreceptor kinase 1)	Lectin Receptor Kinase family	Yes
AT2G21170	Triosephosphate isomerase, chloroplastic (TIM) (Triose-phosphate isomerase) (EC 5.3.1.1)	AT5G60300	L-type lectin-domain containing receptor kinase I.9 (LecRK-I.9) (LecRK79) (EC 2.7.11.1) (Protein DOES NOT RESPOND TO NUCLEOTIDES 1) (Purinoreceptor kinase 1)	Lectin Receptor Kinase family	Yes
AT3G10980	(thale cress) hypothetical protein	AT5G60300	L-type lectin-domain containing receptor kinase I.9 (LecRK-I.9) (LecRK79) (EC 2.7.11.1) (Protein DOES NOT RESPOND TO NUCLEOTIDES 1) (Purinoreceptor kinase 1)	Lectin Receptor Kinase family	Yes
AT3G46680	UDP-glycosyltransferase 76E6 (EC 2.4.1.-)	AT5G60300	L-type lectin-domain containing receptor kinase I.9 (LecRK-I.9) (LecRK79) (EC 2.7.11.1) (Protein DOES NOT RESPOND TO NUCLEOTIDES 1) (Purinoreceptor kinase 1)	Lectin Receptor Kinase family	Yes
AT3G25760	Allene oxide cyclase 1, chloroplastic (EC 5.3.99.6) (Early-responsive to dehydration 12 protein)	AT5G60300	L-type lectin-domain containing receptor kinase I.9 (LecRK-I.9) (LecRK79) (EC 2.7.11.1) (Protein DOES NOT RESPOND TO NUCLEOTIDES 1) (Purinoreceptor kinase 1)	Lectin Receptor Kinase family	Yes
AT4G29810	Mitogen-activated protein kinase kinase 2 (AtMAP2Kbeta) (AtMKK2) (MAP kinase kinase 2) (EC 2.7.12.2)	AT5G60300	L-type lectin-domain containing receptor kinase I.9 (LecRK-I.9) (LecRK79) (EC 2.7.11.1) (Protein DOES NOT RESPOND TO NUCLEOTIDES 1) (Purinoreceptor kinase 1)	Lectin Receptor Kinase family	Yes
AT2G24500	Cytoplasmic 60S subunit biogenesis factor REI1 homolog 2 (Protein REI1-LIKE 2) (pre-60S factor REI1 homolog 2)	AT5G60300	L-type lectin-domain containing receptor kinase I.9 (LecRK-I.9) (LecRK79) (EC 2.7.11.1) (Protein DOES NOT RESPOND TO NUCLEOTIDES 1) (Purinoreceptor kinase 1)	Lectin Receptor Kinase family	Yes
AT5G16760	Inositol-tetrakisphosphate 1-kinase 1 (EC 2.7.1.134) (Inositol 1,3,4-trisphosphate 5/6-kinase 1) (AtItpk-1) (Inositol-triphosphate 5/6-kinase 1) (Ins(1,3,4)P(3) 5/6-kinase 1) (EC 2.7.1.159)	AT5G60300	L-type lectin-domain containing receptor kinase I.9 (LecRK-I.9) (LecRK79) (EC 2.7.11.1) (Protein DOES NOT RESPOND TO NUCLEOTIDES 1) (Purinoreceptor kinase 1)	Lectin Receptor Kinase family	Yes
AT5G23060	Calcium sensing receptor, chloroplastic (Sulfurtransferase 3) (AtStr3)	AT5G60300	L-type lectin-domain containing receptor kinase I.9 (LecRK-I.9) (LecRK79) (EC 2.7.11.1) (Protein DOES NOT RESPOND TO NUCLEOTIDES 1) (Purinoreceptor kinase 1)	Lectin Receptor Kinase family	Yes
AT1G42550	Protein PLASTID MOVEMENT IMPAIRED 1	AT5G60300	L-type lectin-domain containing receptor kinase I.9 (LecRK-I.9) (LecRK79) (EC 2.7.11.1) (Protein DOES NOT RESPOND TO NUCLEOTIDES 1) (Purinoreceptor kinase 1)	Lectin Receptor Kinase family	Yes
AT5G15490	UDP-glucose 6-dehydrogenase 3 (UDP-Glc dehydrogenase 3) (UDP-GlcDH 3) (UDPGDH 3) (EC 1.1.1.22) (At-UGD3)	AT5G60300	L-type lectin-domain containing receptor kinase I.9 (LecRK-I.9) (LecRK79) (EC 2.7.11.1) (Protein DOES NOT RESPOND TO NUCLEOTIDES 1) (Purinoreceptor kinase 1)	Lectin Receptor Kinase family	Yes
AT1G64790	Protein ILITYHIA	AT5G60300	L-type lectin-domain containing receptor kinase I.9 (LecRK-I.9) (LecRK79) (EC 2.7.11.1) (Protein DOES NOT RESPOND TO NUCLEOTIDES 1) (Purinoreceptor kinase 1)	Lectin Receptor Kinase family	Yes
AT4G24290	MACPF domain-containing protein At4g24290	AT5G60300	L-type lectin-domain containing receptor kinase I.9 (LecRK-I.9) (LecRK79) (EC 2.7.11.1) (Protein DOES NOT RESPOND TO NUCLEOTIDES 1) (Purinoreceptor kinase 1)	Lectin Receptor Kinase family	Yes
AT5G66430	S-adenosyl-L-methionine-dependent methyltransferases superfamily protein (S-adenosyl-L-methionine:salicylic acid carboxyl methyltransferase-like protein)	AT5G60300	L-type lectin-domain containing receptor kinase I.9 (LecRK-I.9) (LecRK79) (EC 2.7.11.1) (Protein DOES NOT RESPOND TO NUCLEOTIDES 1) (Purinoreceptor kinase 1)	Lectin Receptor Kinase family	Yes
AT2G36530	Bifunctional enolase 2/transcriptional activator (EC 4.2.1.11) (2-phospho-D-glycerate hydro-lyase 2) (2-phosphoglycerate dehydratase 2) (LOW EXPRESSION OF OSMOTICALLY RESPONSIVE GENES 1)	AT5G60300	L-type lectin-domain containing receptor kinase I.9 (LecRK-I.9) (LecRK79) (EC 2.7.11.1) (Protein DOES NOT RESPOND TO NUCLEOTIDES 1) (Purinoreceptor kinase 1)	Lectin Receptor Kinase family	Yes
AT5G20320	Dicer-like protein 4 (EC 3.1.26.-)	AT5G60300	L-type lectin-domain containing receptor kinase I.9 (LecRK-I.9) (LecRK79) (EC 2.7.11.1) (Protein DOES NOT RESPOND TO NUCLEOTIDES 1) (Purinoreceptor kinase 1)	Lectin Receptor Kinase family	Yes
AT5G10050	3-oxoacyl-[acyl-carrier-protein] reductase	AT5G60300	L-type lectin-domain containing receptor kinase I.9 (LecRK-I.9) (LecRK79) (EC 2.7.11.1) (Protein DOES NOT RESPOND TO NUCLEOTIDES 1) (Purinoreceptor kinase 1)	Lectin Receptor Kinase family	Yes
AT1G47900	Filament-like plant protein 6 (AtFPP6)	AT5G60300	L-type lectin-domain containing receptor kinase I.9 (LecRK-I.9) (LecRK79) (EC 2.7.11.1) (Protein DOES NOT RESPOND TO NUCLEOTIDES 1) (Purinoreceptor kinase 1)	Lectin Receptor Kinase family	Yes
AT5G47070	Probable serine/threonine-protein kinase PBL19 (EC 2.7.11.1) (PBS1-like protein 19)	AT5G60300	L-type lectin-domain containing receptor kinase I.9 (LecRK-I.9) (LecRK79) (EC 2.7.11.1) (Protein DOES NOT RESPOND TO NUCLEOTIDES 1) (Purinoreceptor kinase 1)	Lectin Receptor Kinase family	Yes
AT1G28440	Receptor-like protein kinase HSL1 (EC 2.7.11.1) (Protein HAESA-LIKE1)	AT5G60300	L-type lectin-domain containing receptor kinase I.9 (LecRK-I.9) (LecRK79) (EC 2.7.11.1) (Protein DOES NOT RESPOND TO NUCLEOTIDES 1) (Purinoreceptor kinase 1)	Lectin Receptor Kinase family	Yes
AT3G02730	Thioredoxin F1, chloroplastic (AtTrxf1) (Thioredoxin F2) (AtTrxf2)	AT5G60300	L-type lectin-domain containing receptor kinase I.9 (LecRK-I.9) (LecRK79) (EC 2.7.11.1) (Protein DOES NOT RESPOND TO NUCLEOTIDES 1) (Purinoreceptor kinase 1)	Lectin Receptor Kinase family	Yes
AT3G52930	Fructose-bisphosphate aldolase 8, cytosolic (AtFBA8) (EC 4.1.2.13) (Cytosolic aldolase 1) (cAld1)	AT5G60300	L-type lectin-domain containing receptor kinase I.9 (LecRK-I.9) (LecRK79) (EC 2.7.11.1) (Protein DOES NOT RESPOND TO NUCLEOTIDES 1) (Purinoreceptor kinase 1)	Lectin Receptor Kinase family	Yes
AT5G20720	20 kDa chaperonin, chloroplastic (Chaperonin 10) (Ch-CPN10) (Cpn10) (Chaperonin 20) (Protein Cpn21)	AT5G60300	L-type lectin-domain containing receptor kinase I.9 (LecRK-I.9) (LecRK79) (EC 2.7.11.1) (Protein DOES NOT RESPOND TO NUCLEOTIDES 1) (Purinoreceptor kinase 1)	Lectin Receptor Kinase family	Yes
AT1G17880	Basic transcription factor 3 (AtBTF3) (Nascent polypeptide-associated complex subunit beta)	AT5G60300	L-type lectin-domain containing receptor kinase I.9 (LecRK-I.9) (LecRK79) (EC 2.7.11.1) (Protein DOES NOT RESPOND TO NUCLEOTIDES 1) (Purinoreceptor kinase 1)	Lectin Receptor Kinase family	Yes
AT4G25420	Gibberellin 20 oxidase 1 (EC 1.14.11.-) (GA 20-oxidase 1) (AtGA20ox1) (Gibberellin C-20 oxidase 1)	AT5G60300	L-type lectin-domain containing receptor kinase I.9 (LecRK-I.9) (LecRK79) (EC 2.7.11.1) (Protein DOES NOT RESPOND TO NUCLEOTIDES 1) (Purinoreceptor kinase 1)	Lectin Receptor Kinase family	Yes
AT1G69800	SNF1-related protein kinase regulatory subunit gamma-1-like (AKIN subunit gamma-1-like) (CBS domain-containing protein CBSCBS2)	AT5G60300	L-type lectin-domain containing receptor kinase I.9 (LecRK-I.9) (LecRK79) (EC 2.7.11.1) (Protein DOES NOT RESPOND TO NUCLEOTIDES 1) (Purinoreceptor kinase 1)	Lectin Receptor Kinase family	Yes
AT1G54340	Peroxisomal isocitrate dehydrogenase [NADP] (EC 1.1.1.42)	AT5G60300	L-type lectin-domain containing receptor kinase I.9 (LecRK-I.9) (LecRK79) (EC 2.7.11.1) (Protein DOES NOT RESPOND TO NUCLEOTIDES 1) (Purinoreceptor kinase 1)	Lectin Receptor Kinase family	Yes
AT5G01750	Protein LURP-one-related 15	AT5G60300	L-type lectin-domain containing receptor kinase I.9 (LecRK-I.9) (LecRK79) (EC 2.7.11.1) (Protein DOES NOT RESPOND TO NUCLEOTIDES 1) (Purinoreceptor kinase 1)	Lectin Receptor Kinase family	Yes
AT1G56280	Protein DEHYDRATION-INDUCED 19 (AtDi19-1)	AT5G60300	L-type lectin-domain containing receptor kinase I.9 (LecRK-I.9) (LecRK79) (EC 2.7.11.1) (Protein DOES NOT RESPOND TO NUCLEOTIDES 1) (Purinoreceptor kinase 1)	Lectin Receptor Kinase family	Yes
AT2G29550	Tubulin beta-7 chain (Beta-7-tubulin)	AT5G60300	L-type lectin-domain containing receptor kinase I.9 (LecRK-I.9) (LecRK79) (EC 2.7.11.1) (Protein DOES NOT RESPOND TO NUCLEOTIDES 1) (Purinoreceptor kinase 1)	Lectin Receptor Kinase family	Yes
AT3G09520	Exocyst subunit Exo70 family protein	AT5G60300	L-type lectin-domain containing receptor kinase I.9 (LecRK-I.9) (LecRK79) (EC 2.7.11.1) (Protein DOES NOT RESPOND TO NUCLEOTIDES 1) (Purinoreceptor kinase 1)	Lectin Receptor Kinase family	Yes
AT5G26980	Tlg2p-like protein a (AtTLG2a) (Syntaxin-41) (AtSYP41)	AT5G60300	L-type lectin-domain containing receptor kinase I.9 (LecRK-I.9) (LecRK79) (EC 2.7.11.1) (Protein DOES NOT RESPOND TO NUCLEOTIDES 1) (Purinoreceptor kinase 1)	Lectin Receptor Kinase family	Yes
AT3G27050	Uncharacterized protein	AT5G60300	L-type lectin-domain containing receptor kinase I.9 (LecRK-I.9) (LecRK79) (EC 2.7.11.1) (Protein DOES NOT RESPOND TO NUCLEOTIDES 1) (Purinoreceptor kinase 1)	Lectin Receptor Kinase family	Yes
AT2G29550	Tubulin beta-7 chain (Beta-7-tubulin)	AT5G60300	L-type lectin-domain containing receptor kinase I.9 (LecRK-I.9) (LecRK79) (EC 2.7.11.1) (Protein DOES NOT RESPOND TO NUCLEOTIDES 1) (Purinoreceptor kinase 1)	Lectin Receptor Kinase family	Yes
AT4G05440	Temperature sensing protein-like protein	AT5G60300	L-type lectin-domain containing receptor kinase I.9 (LecRK-I.9) (LecRK79) (EC 2.7.11.1) (Protein DOES NOT RESPOND TO NUCLEOTIDES 1) (Purinoreceptor kinase 1)	Lectin Receptor Kinase family	Yes
AT3G22370	Ubiquinol oxidase 1a, mitochondrial (EC 1.10.3.11) (Alternative oxidase 1a)	AT5G60300	L-type lectin-domain containing receptor kinase I.9 (LecRK-I.9) (LecRK79) (EC 2.7.11.1) (Protein DOES NOT RESPOND TO NUCLEOTIDES 1) (Purinoreceptor kinase 1)	Lectin Receptor Kinase family	Yes
AT1G16610	Serine/arginine-rich splicing factor SR45 (At-SR45) (AtSR45) (Serine/arginine-rich ribonucleoprotein 1)	AT5G60300	L-type lectin-domain containing receptor kinase I.9 (LecRK-I.9) (LecRK79) (EC 2.7.11.1) (Protein DOES NOT RESPOND TO NUCLEOTIDES 1) (Purinoreceptor kinase 1)	Lectin Receptor Kinase family	Yes
AT3G30180	Cytochrome P450 85A2 (AtCYP85A2) (EC 1.14.14.180) (28-norcastasterone synthase) (EC 1.14.14.-) (28-nordeoxoteasterone synthase) (EC 1.14.14.-) (28-norteasterone synthase) (EC 1.14.14.-) (28-nortyphasterol synthase) (EC 1.14.14.-) (3-dehydroteasterone synthase) (EC 1.14.14.179) (Brassinolide synthase) (EC 1.14.14.180) (Brassinosteroid-6-oxidase 2) (BR6ox 2) (C6-oxidase 2) (Castasterone synthase) (…	AT5G60300	L-type lectin-domain containing receptor kinase I.9 (LecRK-I.9) (LecRK79) (EC 2.7.11.1) (Protein DOES NOT RESPOND TO NUCLEOTIDES 1) (Purinoreceptor kinase 1)	Lectin Receptor Kinase family	Yes
AT2G26990	COP9 signalosome complex subunit 2 (Signalosome subunit 2) (Protein FUSCA 12)	AT5G60300	L-type lectin-domain containing receptor kinase I.9 (LecRK-I.9) (LecRK79) (EC 2.7.11.1) (Protein DOES NOT RESPOND TO NUCLEOTIDES 1) (Purinoreceptor kinase 1)	Lectin Receptor Kinase family	Yes
AT2G28650	Exocyst subunit Exo70 family protein	AT5G60300	L-type lectin-domain containing receptor kinase I.9 (LecRK-I.9) (LecRK79) (EC 2.7.11.1) (Protein DOES NOT RESPOND TO NUCLEOTIDES 1) (Purinoreceptor kinase 1)	Lectin Receptor Kinase family	Yes
AT1G54270	Eukaryotic initiation factor 4A-2 (eIF-4A-2) (EC 3.6.4.13) (ATP-dependent RNA helicase eIF4A-2) (DEAD-box ATP-dependent RNA helicase 19)	AT5G60300	L-type lectin-domain containing receptor kinase I.9 (LecRK-I.9) (LecRK79) (EC 2.7.11.1) (Protein DOES NOT RESPOND TO NUCLEOTIDES 1) (Purinoreceptor kinase 1)	Lectin Receptor Kinase family	Yes
AT2G37040	Phenylalanine ammonia-lyase 1 (EC 4.3.1.24)	AT5G60300	L-type lectin-domain containing receptor kinase I.9 (LecRK-I.9) (LecRK79) (EC 2.7.11.1) (Protein DOES NOT RESPOND TO NUCLEOTIDES 1) (Purinoreceptor kinase 1)	Lectin Receptor Kinase family	Yes
AT4G13420	Potassium transporter 5 (AtHAK1) (AtHAK5) (AtPOT5)	AT5G60300	L-type lectin-domain containing receptor kinase I.9 (LecRK-I.9) (LecRK79) (EC 2.7.11.1) (Protein DOES NOT RESPOND TO NUCLEOTIDES 1) (Purinoreceptor kinase 1)	Lectin Receptor Kinase family	Yes
AT1G11100	SNF2 domain-containing protein / helicase domain-containing protein / zinc finger protein-like protein	AT5G60300	L-type lectin-domain containing receptor kinase I.9 (LecRK-I.9) (LecRK79) (EC 2.7.11.1) (Protein DOES NOT RESPOND TO NUCLEOTIDES 1) (Purinoreceptor kinase 1)	Lectin Receptor Kinase family	Yes
AT1G57770	FAD/NAD(P)-binding oxidoreductase family protein	AT5G60300	L-type lectin-domain containing receptor kinase I.9 (LecRK-I.9) (LecRK79) (EC 2.7.11.1) (Protein DOES NOT RESPOND TO NUCLEOTIDES 1) (Purinoreceptor kinase 1)	Lectin Receptor Kinase family	Yes
AT5G54080	Homogentisate 1,2-dioxygenase (EC 1.13.11.5) (Homogentisate oxygenase) (Homogentisic acid oxidase) (Homogentisicase)	AT5G60300	L-type lectin-domain containing receptor kinase I.9 (LecRK-I.9) (LecRK79) (EC 2.7.11.1) (Protein DOES NOT RESPOND TO NUCLEOTIDES 1) (Purinoreceptor kinase 1)	Lectin Receptor Kinase family	Yes
AT1G70820	phosphoglucomutase (alpha-D-glucose-1,6-bisphosphate-dependent) (EC 5.4.2.2)	AT5G60300	L-type lectin-domain containing receptor kinase I.9 (LecRK-I.9) (LecRK79) (EC 2.7.11.1) (Protein DOES NOT RESPOND TO NUCLEOTIDES 1) (Purinoreceptor kinase 1)	Lectin Receptor Kinase family	Yes
AT2G41900	Zinc finger CCCH domain-containing protein 30 (AtC3H30)	AT5G60300	L-type lectin-domain containing receptor kinase I.9 (LecRK-I.9) (LecRK79) (EC 2.7.11.1) (Protein DOES NOT RESPOND TO NUCLEOTIDES 1) (Purinoreceptor kinase 1)	Lectin Receptor Kinase family	Yes
AT5G03150	Zinc finger protein JACKDAW (ID1-like zinc finger protein 3) (Protein indeterminate-domain 10)	AT5G60300	L-type lectin-domain containing receptor kinase I.9 (LecRK-I.9) (LecRK79) (EC 2.7.11.1) (Protein DOES NOT RESPOND TO NUCLEOTIDES 1) (Purinoreceptor kinase 1)	Lectin Receptor Kinase family	Yes
AT5G28237	Tryptophan synthase (EC 4.2.1.20)	AT5G60300	L-type lectin-domain containing receptor kinase I.9 (LecRK-I.9) (LecRK79) (EC 2.7.11.1) (Protein DOES NOT RESPOND TO NUCLEOTIDES 1) (Purinoreceptor kinase 1)	Lectin Receptor Kinase family	Yes
AT3G20820	Leucine-rich repeat-containing N-terminal plant-type domain-containing protein	AT5G60300	L-type lectin-domain containing receptor kinase I.9 (LecRK-I.9) (LecRK79) (EC 2.7.11.1) (Protein DOES NOT RESPOND TO NUCLEOTIDES 1) (Purinoreceptor kinase 1)	Lectin Receptor Kinase family	Yes
AT4G12420	Monocopper oxidase-like protein SKU5 (Skewed roots)	AT5G60300	L-type lectin-domain containing receptor kinase I.9 (LecRK-I.9) (LecRK79) (EC 2.7.11.1) (Protein DOES NOT RESPOND TO NUCLEOTIDES 1) (Purinoreceptor kinase 1)	Lectin Receptor Kinase family	Yes
AT3G01680	Protein SIEVE ELEMENT OCCLUSION B (AtSEOb) (Protein SIEVE ELEMENT OCCLUSION-RELATED 1) (AtSEOR1)	AT5G60300	L-type lectin-domain containing receptor kinase I.9 (LecRK-I.9) (LecRK79) (EC 2.7.11.1) (Protein DOES NOT RESPOND TO NUCLEOTIDES 1) (Purinoreceptor kinase 1)	Lectin Receptor Kinase family	Yes
AT3G58120	Basic leucine zipper 61 (AtbZIP61) (bZIP protein 61)	AT5G60300	L-type lectin-domain containing receptor kinase I.9 (LecRK-I.9) (LecRK79) (EC 2.7.11.1) (Protein DOES NOT RESPOND TO NUCLEOTIDES 1) (Purinoreceptor kinase 1)	Lectin Receptor Kinase family	Yes
AT2G25100	Ribonuclease H2 subunit A (RNase H2 subunit A) (EC 3.1.26.4) (Ribonuclease HI large subunit) (RNase HI large subunit) (Ribonuclease HI subunit A)	AT5G60300	L-type lectin-domain containing receptor kinase I.9 (LecRK-I.9) (LecRK79) (EC 2.7.11.1) (Protein DOES NOT RESPOND TO NUCLEOTIDES 1) (Purinoreceptor kinase 1)	Lectin Receptor Kinase family	Yes
AT1G51160	Trafficking protein particle complex subunit	AT5G60300	L-type lectin-domain containing receptor kinase I.9 (LecRK-I.9) (LecRK79) (EC 2.7.11.1) (Protein DOES NOT RESPOND TO NUCLEOTIDES 1) (Purinoreceptor kinase 1)	Lectin Receptor Kinase family	Yes
AT1G01280	Cytochrome P450 703A2 (EC 1.14.14.130) (Protein DEFECTIVE IN EXINE FORMATION 2)	AT5G60300	L-type lectin-domain containing receptor kinase I.9 (LecRK-I.9) (LecRK79) (EC 2.7.11.1) (Protein DOES NOT RESPOND TO NUCLEOTIDES 1) (Purinoreceptor kinase 1)	Lectin Receptor Kinase family	Yes
AT3G05190	Branched-chain-amino-acid aminotransferase-like protein 1 (Atbcat-like)	AT5G60300	L-type lectin-domain containing receptor kinase I.9 (LecRK-I.9) (LecRK79) (EC 2.7.11.1) (Protein DOES NOT RESPOND TO NUCLEOTIDES 1) (Purinoreceptor kinase 1)	Lectin Receptor Kinase family	Yes
AT4G20980	Eukaryotic translation initiation factor 3 subunit D (eIF3d) (Eukaryotic translation initiation factor 3 subunit 7) (eIF-3-zeta) (p66)	AT5G60300	L-type lectin-domain containing receptor kinase I.9 (LecRK-I.9) (LecRK79) (EC 2.7.11.1) (Protein DOES NOT RESPOND TO NUCLEOTIDES 1) (Purinoreceptor kinase 1)	Lectin Receptor Kinase family	Yes
AT1G71010	Putative 1-phosphatidylinositol-3-phosphate 5-kinase FAB1C (Phosphatidylinositol 3-phosphate 5-kinase) (EC 2.7.1.150) (Phosphatidylinositol 3-phosphate 5-kinase type III) (PIPkin-III) (Type III PIP kinase) (Protein FORMS APLOID AND BINUCLEATE CELLS 1C)	AT5G60300	L-type lectin-domain containing receptor kinase I.9 (LecRK-I.9) (LecRK79) (EC 2.7.11.1) (Protein DOES NOT RESPOND TO NUCLEOTIDES 1) (Purinoreceptor kinase 1)	Lectin Receptor Kinase family	Yes
AT2G37180	Aquaporin PIP2-3 (Plasma membrane intrinsic protein 2-3) (AtPIP2;3) (Plasma membrane intrinsic protein 2c) (PIP2c) (RD28-PIP) (TMP2C) (Water stress-induced tonoplast intrinsic protein) (WSI-TIP)	AT5G66210	Calcium-dependent protein kinase 28 (EC 2.7.11.1)	CDPk Super Family	Yes
AT3G51890	Clathrin light chain 3	AT5G66210	Calcium-dependent protein kinase 28 (EC 2.7.11.1)	CDPk Super Family	Yes
AT4G38900	bZIP transcription factor 29 (AtbZIP29) (Protein DRINK ME-LIKE)	AT5G66210	Calcium-dependent protein kinase 28 (EC 2.7.11.1)	CDPk Super Family	Yes
AT3G13860	Chaperonin CPN60-like 2, mitochondrial (HSP60-like 2)	AT5G66210	Calcium-dependent protein kinase 28 (EC 2.7.11.1)	CDPk Super Family	Yes
AT1G77180	SNW/SKI-interacting protein (AtSKIP) (Protein EARLY FLOWERING AND INSENSITIVE TO PHOTOPERIOD 1) (SNW domain-containing protein)	AT5G66210	Calcium-dependent protein kinase 28 (EC 2.7.11.1)	CDPk Super Family	Yes
AT2G16850	Probable aquaporin PIP2-8 (Plasma membrane intrinsic protein 2-8) (AtPIP2;8) (Plasma membrane intrinsic protein 3b) (PIP3b)	AT5G66210	Calcium-dependent protein kinase 28 (EC 2.7.11.1)	CDPk Super Family	Yes
AT5G67200	Probable inactive receptor kinase At5g67200	AT5G66210	Calcium-dependent protein kinase 28 (EC 2.7.11.1)	CDPk Super Family	Yes
AT2G31820	PGG domain-containing protein	AT5G66210	Calcium-dependent protein kinase 28 (EC 2.7.11.1)	CDPk Super Family	Yes
AT3G52950	CBS domain-containing protein CBSCBSPB3	AT5G66210	Calcium-dependent protein kinase 28 (EC 2.7.11.1)	CDPk Super Family	Yes
AT3G49010	Large ribosomal subunit protein eL13z (60S ribosomal protein L13-1) (Protein BBC1 homolog)	AT5G66210	Calcium-dependent protein kinase 28 (EC 2.7.11.1)	CDPk Super Family	Yes
AT1G53050	F8L10.9 protein (Protein kinase superfamily protein)	AT5G66210	Calcium-dependent protein kinase 28 (EC 2.7.11.1)	CDPk Super Family	Yes
AT3G17840	Probable inactive receptor kinase RLK902 (Receptor-like kinase 902)	AT5G66210	Calcium-dependent protein kinase 28 (EC 2.7.11.1)	CDPk Super Family	Yes
AT3G53230	Cell division control protein 48 homolog D (AtCDC48d) (Transitional endoplasmic reticulum ATPase D)	AT5G66210	Calcium-dependent protein kinase 28 (EC 2.7.11.1)	CDPk Super Family	Yes
AT2G43680	Protein IQ-DOMAIN 14 (AtIQD14)	AT5G66210	Calcium-dependent protein kinase 28 (EC 2.7.11.1)	CDPk Super Family	Yes
AT2G36570	Leucine-rich repeat receptor-like protein kinase PXC1 (Protein PXY/TDR-CORRELATED 1)	AT5G66210	Calcium-dependent protein kinase 28 (EC 2.7.11.1)	CDPk Super Family	Yes
AT4G02300	Probable pectinesterase/pectinesterase inhibitor 39 [Includes: Pectinesterase inhibitor 39 (Pectin methylesterase inhibitor 39); Pectinesterase 39 (PE 39) (EC 3.1.1.11) (Pectin methylesterase 39) (AtPME39)]	AT5G66210	Calcium-dependent protein kinase 28 (EC 2.7.11.1)	CDPk Super Family	Yes
AT1G73980	Inorganic pyrophosphatase TTM1 (EC 3.6.1.1) (Triphosphate tunnel metalloenzyme 1) (AtTTM1)	AT5G66210	Calcium-dependent protein kinase 28 (EC 2.7.11.1)	CDPk Super Family	Yes
AT3G04470	(thale cress) hypothetical protein	AT5G66210	Calcium-dependent protein kinase 28 (EC 2.7.11.1)	CDPk Super Family	Yes
AT5G42590	Cytochrome P450 71A16 (EC 1.14.-.-) (Marneral oxidase)	AT5G66210	Calcium-dependent protein kinase 28 (EC 2.7.11.1)	CDPk Super Family	Yes
AT2G16650	Proteinaceous RNase P 2 (EC 3.1.26.5)	AT5G66210	Calcium-dependent protein kinase 28 (EC 2.7.11.1)	CDPk Super Family	Yes
AT3G48760	Probable protein S-acyltransferase 5 (EC 2.3.1.225) (Probable palmitoyltransferase At3g48760) (Zinc finger DHHC domain-containing protein At3g48760)	AT5G66210	Calcium-dependent protein kinase 28 (EC 2.7.11.1)	CDPk Super Family	Yes
AT1G07630	Probable protein phosphatase 2C 4 (AtPP2C04) (EC 3.1.3.16) (Protein POLTERGEIST-LIKE 5) (Protein phosphatase 2C PLL5) (PP2C PLL5)	AT5G66210	Calcium-dependent protein kinase 28 (EC 2.7.11.1)	CDPk Super Family	Yes
AT1G15400	Uncharacterized protein At1g15400	AT5G66210	Calcium-dependent protein kinase 28 (EC 2.7.11.1)	CDPk Super Family	Yes
AT1G01550	Protein BPS1, chloroplastic (Protein BYPASS 1)	AT5G66210	Calcium-dependent protein kinase 28 (EC 2.7.11.1)	CDPk Super Family	Yes
AT5G18660	Divinyl chlorophyllide a 8-vinyl-reductase, chloroplastic (EC 1.3.1.75) (Protein PALE-GREEN AND CHLOROPHYLL B REDUCED 2)	AT5G66210	Calcium-dependent protein kinase 28 (EC 2.7.11.1)	CDPk Super Family	Yes
AT3G63460	Protein transport protein SEC31 homolog B (SEC31-like protein B)	AT5G66210	Calcium-dependent protein kinase 28 (EC 2.7.11.1)	CDPk Super Family	Yes
AT3G62700	ABC transporter C family member 14 (ABC transporter ABCC.14) (AtABCC14) (EC 7.6.2.2) (ATP-energized glutathione S-conjugate pump 10) (Glutathione S-conjugate-transporting ATPase 10) (Multidrug resistance-associated protein 10)	AT5G66210	Calcium-dependent protein kinase 28 (EC 2.7.11.1)	CDPk Super Family	Yes
AT4G18820	Protein STICHEL-like 3	AT5G66210	Calcium-dependent protein kinase 28 (EC 2.7.11.1)	CDPk Super Family	Yes
AT2G33620	AT-hook motif nuclear-localized protein 10 (AT-hook protein 1)	AT5G66210	Calcium-dependent protein kinase 28 (EC 2.7.11.1)	CDPk Super Family	Yes
AT2G35030	Pentatricopeptide repeat-containing protein At2g35030, mitochondrial	AT5G66210	Calcium-dependent protein kinase 28 (EC 2.7.11.1)	CDPk Super Family	Yes
AT5G26610	G-patch domain-containing protein	AT5G67380	Casein kinase II subunit alpha-1 (CK II) (EC 2.7.11.1) (Casein kinase alpha 1) (AtCKA1)	Casein Kinase Family	Yes

## Sheet: ChatGPT-5_KiC-assay
substrate_ID	substrate_fullName	kinase_ID	kinase_fullName	family	ChatGPT_predicted_interaction_by_full_name
AT2G24590	Serine/arginine-rich splicing factor RSZ22A (RS-containing zinc finger protein 22A) (At-RSZ22a) (At-RSZp22a) (AtRSZ22a)	AT4G24740	Serine/threonine-protein kinase AFC2 (EC 2.7.12.1)	AME/AFC Family	Yes
AT4G25580	CAP160 protein	AT4G24740	Serine/threonine-protein kinase AFC2 (EC 2.7.12.1)	AME/AFC Family	No
AT2G43410	Flowering time control protein FPA	AT4G24740	Serine/threonine-protein kinase AFC2 (EC 2.7.12.1)	AME/AFC Family	Yes
AT3G13990	GBF-interacting protein 1 N-terminal domain-containing protein	AT4G24740	Serine/threonine-protein kinase AFC2 (EC 2.7.12.1)	AME/AFC Family	Yes
AT2G24590	Serine/arginine-rich splicing factor RSZ22A (RS-containing zinc finger protein 22A) (At-RSZ22a) (At-RSZp22a) (AtRSZ22a)	AT4G32660	Serine/threonine-protein kinase AFC3 (EC 2.7.12.1)	AME/AFC Family	No
AT5G52200	Protein phosphatase inhibitor 2 (AtI-2) (IPP-2)	AT4G32660	Serine/threonine-protein kinase AFC3 (EC 2.7.12.1)	AME/AFC Family	Yes
AT4G25580	CAP160 protein	AT4G32660	Serine/threonine-protein kinase AFC3 (EC 2.7.12.1)	AME/AFC Family	Yes
AT2G43410	Flowering time control protein FPA	AT4G32660	Serine/threonine-protein kinase AFC3 (EC 2.7.12.1)	AME/AFC Family	Yes
AT1G08050	Zinc finger (C3HC4-type RING finger) family protein	AT1G08650	Phosphoenolpyruvate carboxylase kinase 1 (AtPPCK1) (EC 2.7.11.1)	Casein Kinase Family	Yes
AT2G21150	Protein XAP5 CIRCADIAN TIMEKEEPER	AT1G08650	Phosphoenolpyruvate carboxylase kinase 1 (AtPPCK1) (EC 2.7.11.1)	Casein Kinase Family	Yes
AT2G38280	AMP deaminase (AtAMPD) (EC 3.5.4.6) (Protein EMBRYONIC FACTOR 1)	AT1G08650	Phosphoenolpyruvate carboxylase kinase 1 (AtPPCK1) (EC 2.7.11.1)	Casein Kinase Family	Yes
AT3G53230	Cell division control protein 48 homolog D (AtCDC48d) (Transitional endoplasmic reticulum ATPase D)	AT1G08650	Phosphoenolpyruvate carboxylase kinase 1 (AtPPCK1) (EC 2.7.11.1)	Casein Kinase Family	No
AT3G26935	Probable protein S-acyltransferase 7 (EC 2.3.1.225) (Probable palmitoyltransferase At3g26935) (Zinc finger DHHC domain-containing protein At3g26935)	AT1G08650	Phosphoenolpyruvate carboxylase kinase 1 (AtPPCK1) (EC 2.7.11.1)	Casein Kinase Family	Yes
AT3G19510	Homeobox protein HAT3.1	AT1G08650	Phosphoenolpyruvate carboxylase kinase 1 (AtPPCK1) (EC 2.7.11.1)	Casein Kinase Family	No
AT5G45930	Magnesium-chelatase subunit ChlI-2, chloroplastic (Mg-chelatase subunit I-2) (EC 6.6.1.1) (Mg-protoporphyrin IX chelatase subunit ChlI-2)	AT1G08650	Phosphoenolpyruvate carboxylase kinase 1 (AtPPCK1) (EC 2.7.11.1)	Casein Kinase Family	Yes
AT2G38410	TOM1-like protein 6	AT1G08650	Phosphoenolpyruvate carboxylase kinase 1 (AtPPCK1) (EC 2.7.11.1)	Casein Kinase Family	Yes
AT1G01540	Probable serine/threonine-protein kinase At1g01540 (EC 2.7.11.1)	AT1G08650	Phosphoenolpyruvate carboxylase kinase 1 (AtPPCK1) (EC 2.7.11.1)	Casein Kinase Family	No
AT1G07630	Probable protein phosphatase 2C 4 (AtPP2C04) (EC 3.1.3.16) (Protein POLTERGEIST-LIKE 5) (Protein phosphatase 2C PLL5) (PP2C PLL5)	AT1G08650	Phosphoenolpyruvate carboxylase kinase 1 (AtPPCK1) (EC 2.7.11.1)	Casein Kinase Family	Yes
AT5G18500	Probable receptor-like protein kinase At5g18500 (EC 2.7.11.1)	AT1G08650	Phosphoenolpyruvate carboxylase kinase 1 (AtPPCK1) (EC 2.7.11.1)	Casein Kinase Family	Yes
AT1G15400	Uncharacterized protein At1g15400	AT1G08650	Phosphoenolpyruvate carboxylase kinase 1 (AtPPCK1) (EC 2.7.11.1)	Casein Kinase Family	No
AT3G18630	Uracil-DNA glycosylase, mitochondrial (AtUNG) (UDG) (EC 3.2.2.27)	AT1G08650	Phosphoenolpyruvate carboxylase kinase 1 (AtPPCK1) (EC 2.7.11.1)	Casein Kinase Family	No
AT5G16000	Protein NSP-INTERACTING KINASE 1 (AtNIK1) (EC 2.7.11.1) (LRR receptor-like serine/threonine-protein kinase NIK1)	AT1G08650	Phosphoenolpyruvate carboxylase kinase 1 (AtPPCK1) (EC 2.7.11.1)	Casein Kinase Family	Yes
AT3G04820	TRUD domain-containing protein	AT1G08650	Phosphoenolpyruvate carboxylase kinase 1 (AtPPCK1) (EC 2.7.11.1)	Casein Kinase Family	Yes
AT3G10980	(thale cress) hypothetical protein	AT1G08650	Phosphoenolpyruvate carboxylase kinase 1 (AtPPCK1) (EC 2.7.11.1)	Casein Kinase Family	Yes
AT3G05090	AT3g05090/T12H1_5 (Transducin/WD40 repeat-like superfamily protein)	AT1G08650	Phosphoenolpyruvate carboxylase kinase 1 (AtPPCK1) (EC 2.7.11.1)	Casein Kinase Family	Yes
AT4G24400	CBL-interacting serine/threonine-protein kinase 8 (EC 2.7.11.1) (SNF1-related kinase 3.13) (SOS2-like protein kinase PKS11)	AT1G08650	Phosphoenolpyruvate carboxylase kinase 1 (AtPPCK1) (EC 2.7.11.1)	Casein Kinase Family	Yes
AT1G75990	26S proteasome non-ATPase regulatory subunit 3 homolog B (26S proteasome regulatory subunit RPN3b) (AtRPN3b) (26S proteasome regulatory subunit S3 homolog B)	AT3G04530	Phosphoenolpyruvate carboxylase kinase 2 (AtPPCK2) (EC 2.7.11.1)	Casein Kinase Family	Yes
AT1G59650	CW14	AT3G04530	Phosphoenolpyruvate carboxylase kinase 2 (AtPPCK2) (EC 2.7.11.1)	Casein Kinase Family	Yes
AT2G19470	Casein kinase 1-like protein 5 (EC 2.7.11.1) (Protein CASEIN KINASE I-LIKE 5)	AT3G04530	Phosphoenolpyruvate carboxylase kinase 2 (AtPPCK2) (EC 2.7.11.1)	Casein Kinase Family	Yes
AT4G30160	Villin-4	AT3G04530	Phosphoenolpyruvate carboxylase kinase 2 (AtPPCK2) (EC 2.7.11.1)	Casein Kinase Family	Yes
AT2G21150	Protein XAP5 CIRCADIAN TIMEKEEPER	AT3G04530	Phosphoenolpyruvate carboxylase kinase 2 (AtPPCK2) (EC 2.7.11.1)	Casein Kinase Family	Yes
AT4G34240	Aldehyde dehydrogenase family 3 member I1, chloroplastic (AtALDH3) (Ath-ALDH3) (EC 1.2.1.3)	AT3G04530	Phosphoenolpyruvate carboxylase kinase 2 (AtPPCK2) (EC 2.7.11.1)	Casein Kinase Family	Yes
AT3G53230	Cell division control protein 48 homolog D (AtCDC48d) (Transitional endoplasmic reticulum ATPase D)	AT3G04530	Phosphoenolpyruvate carboxylase kinase 2 (AtPPCK2) (EC 2.7.11.1)	Casein Kinase Family	Yes
AT3G53030	non-specific serine/threonine protein kinase (EC 2.7.11.1)	AT3G04530	Phosphoenolpyruvate carboxylase kinase 2 (AtPPCK2) (EC 2.7.11.1)	Casein Kinase Family	Yes
AT5G35750	Histidine kinase 2 (EC 2.7.13.3) (Arabidopsis histidine kinase 2) (AtHK2) (Protein AUTHENTIC HIS-KINASE 2)	AT3G04530	Phosphoenolpyruvate carboxylase kinase 2 (AtPPCK2) (EC 2.7.11.1)	Casein Kinase Family	Yes
AT3G19510	Homeobox protein HAT3.1	AT3G04530	Phosphoenolpyruvate carboxylase kinase 2 (AtPPCK2) (EC 2.7.11.1)	Casein Kinase Family	Yes
AT1G19485	(thale cress) hypothetical protein	AT3G04530	Phosphoenolpyruvate carboxylase kinase 2 (AtPPCK2) (EC 2.7.11.1)	Casein Kinase Family	Yes
AT5G64813	Small GTPase LIP1 (Protein LIGHT INSENSITIVE PERIOD 1)	AT3G04530	Phosphoenolpyruvate carboxylase kinase 2 (AtPPCK2) (EC 2.7.11.1)	Casein Kinase Family	Yes
AT1G03080	Protein NETWORKED 1D	AT3G04530	Phosphoenolpyruvate carboxylase kinase 2 (AtPPCK2) (EC 2.7.11.1)	Casein Kinase Family	Yes
AT5G67470	Formin-like protein 6 (AtFH6) (AtFORMIN-6)	AT3G04530	Phosphoenolpyruvate carboxylase kinase 2 (AtPPCK2) (EC 2.7.11.1)	Casein Kinase Family	Yes
AT1G15400	Uncharacterized protein At1g15400	AT3G04530	Phosphoenolpyruvate carboxylase kinase 2 (AtPPCK2) (EC 2.7.11.1)	Casein Kinase Family	Yes
AT2G38410	TOM1-like protein 6	AT3G04530	Phosphoenolpyruvate carboxylase kinase 2 (AtPPCK2) (EC 2.7.11.1)	Casein Kinase Family	Yes
AT5G45930	Magnesium-chelatase subunit ChlI-2, chloroplastic (Mg-chelatase subunit I-2) (EC 6.6.1.1) (Mg-protoporphyrin IX chelatase subunit ChlI-2)	AT3G04530	Phosphoenolpyruvate carboxylase kinase 2 (AtPPCK2) (EC 2.7.11.1)	Casein Kinase Family	Yes
AT3G52400	Syntaxin-122 (AtSYP122) (Synt4)	AT3G04530	Phosphoenolpyruvate carboxylase kinase 2 (AtPPCK2) (EC 2.7.11.1)	Casein Kinase Family	Yes
AT3G62700	ABC transporter C family member 14 (ABC transporter ABCC.14) (AtABCC14) (EC 7.6.2.2) (ATP-energized glutathione S-conjugate pump 10) (Glutathione S-conjugate-transporting ATPase 10) (Multidrug resistance-associated protein 10)	AT3G04530	Phosphoenolpyruvate carboxylase kinase 2 (AtPPCK2) (EC 2.7.11.1)	Casein Kinase Family	Yes
AT5G50600	11-beta-hydroxysteroid dehydrogenase 1A (EC 1.1.1.146) (17-beta-hydroxysteroid dehydrogenase 1A) (EC 1.1.1.-) (Hydroxysteroid dehydrogenase 1) (AtHSD1)	AT3G04530	Phosphoenolpyruvate carboxylase kinase 2 (AtPPCK2) (EC 2.7.11.1)	Casein Kinase Family	Yes
AT5G38640	Translation initiation factor eIF2B subunit delta (eIF2B GDP-GTP exchange factor subunit delta)	AT3G04530	Phosphoenolpyruvate carboxylase kinase 2 (AtPPCK2) (EC 2.7.11.1)	Casein Kinase Family	Yes
AT4G17060	Protein FIP2 (FRIGIDA-interacting protein 2)	AT3G23340	Casein kinase 1-like protein 10 (EC 2.7.11.1) (Protein CASEIN KINASE I-LIKE 10)	Casein Kinase Family	Yes
AT3G16310	Nuclear pore complex protein NUP35 (Nucleoporin 35)	AT3G23340	Casein kinase 1-like protein 10 (EC 2.7.11.1) (Protein CASEIN KINASE I-LIKE 10)	Casein Kinase Family	Yes
AT1G76970	TOM1-like protein 4	AT3G23340	Casein kinase 1-like protein 10 (EC 2.7.11.1) (Protein CASEIN KINASE I-LIKE 10)	Casein Kinase Family	Yes
AT5G52200	Protein phosphatase inhibitor 2 (AtI-2) (IPP-2)	AT3G23340	Casein kinase 1-like protein 10 (EC 2.7.11.1) (Protein CASEIN KINASE I-LIKE 10)	Casein Kinase Family	Yes
AT5G26610	G-patch domain-containing protein	AT3G23340	Casein kinase 1-like protein 10 (EC 2.7.11.1) (Protein CASEIN KINASE I-LIKE 10)	Casein Kinase Family	Yes
AT5G26610	G-patch domain-containing protein	AT5G67380	Casein kinase II subunit alpha-1 (CK II) (EC 2.7.11.1) (Casein kinase alpha 1) (AtCKA1)	Casein Kinase Family	Yes
AT2G37180	Aquaporin PIP2-3 (Plasma membrane intrinsic protein 2-3) (AtPIP2;3) (Plasma membrane intrinsic protein 2c) (PIP2c) (RD28-PIP) (TMP2C) (Water stress-induced tonoplast intrinsic protein) (WSI-TIP)	AT1G35670	Calcium-dependent protein kinase 11 (EC 2.7.11.1) (Calcium-dependent protein kinase isoform CDPK2) (AtCDPK2)	CDPk Super Family	Yes
AT1G33265	Protein FATTY ACID EXPORT 4, chloroplastic (At-FAX4)	AT1G35670	Calcium-dependent protein kinase 11 (EC 2.7.11.1) (Calcium-dependent protein kinase isoform CDPK2) (AtCDPK2)	CDPk Super Family	Yes
AT3G13910	Uncharacterized protein	AT1G35670	Calcium-dependent protein kinase 11 (EC 2.7.11.1) (Calcium-dependent protein kinase isoform CDPK2) (AtCDPK2)	CDPk Super Family	Yes
AT4G38900	bZIP transcription factor 29 (AtbZIP29) (Protein DRINK ME-LIKE)	AT1G35670	Calcium-dependent protein kinase 11 (EC 2.7.11.1) (Calcium-dependent protein kinase isoform CDPK2) (AtCDPK2)	CDPk Super Family	Yes
AT5G43830	DUF3700 domain-containing protein	AT1G35670	Calcium-dependent protein kinase 11 (EC 2.7.11.1) (Calcium-dependent protein kinase isoform CDPK2) (AtCDPK2)	CDPk Super Family	Yes
AT1G24300	GYF domain-containing protein	AT1G35670	Calcium-dependent protein kinase 11 (EC 2.7.11.1) (Calcium-dependent protein kinase isoform CDPK2) (AtCDPK2)	CDPk Super Family	No
AT3G50370	Uncharacterized protein	AT1G35670	Calcium-dependent protein kinase 11 (EC 2.7.11.1) (Calcium-dependent protein kinase isoform CDPK2) (AtCDPK2)	CDPk Super Family	Yes
AT3G16760	Tetratricopeptide repeat (TPR)-like superfamily protein	AT1G35670	Calcium-dependent protein kinase 11 (EC 2.7.11.1) (Calcium-dependent protein kinase isoform CDPK2) (AtCDPK2)	CDPk Super Family	Yes
AT3G13860	Chaperonin CPN60-like 2, mitochondrial (HSP60-like 2)	AT1G35670	Calcium-dependent protein kinase 11 (EC 2.7.11.1) (Calcium-dependent protein kinase isoform CDPK2) (AtCDPK2)	CDPk Super Family	Yes
AT3G13860	Chaperonin CPN60-like 2, mitochondrial (HSP60-like 2)	AT2G17290	Calcium-dependent protein kinase 6 (EC 2.7.11.1) (Calcium-dependent protein kinase isoform CDPK3) (AtCDPK3) (Calmodulin-domain protein kinase CDPK isoform 6)	CDPk Super Family	Yes
AT3G05200	E3 ubiquitin-protein ligase ATL6 (EC 2.3.2.27) (RING-H2 finger protein ATL6) (RING-type E3 ubiquitin transferase ATL6)	AT2G17290	Calcium-dependent protein kinase 6 (EC 2.7.11.1) (Calcium-dependent protein kinase isoform CDPK3) (AtCDPK3) (Calmodulin-domain protein kinase CDPK isoform 6)	CDPk Super Family	Yes
AT5G25220	Homeobox protein knotted-1-like 3 (Protein KNAT3)	AT2G17290	Calcium-dependent protein kinase 6 (EC 2.7.11.1) (Calcium-dependent protein kinase isoform CDPK3) (AtCDPK3) (Calmodulin-domain protein kinase CDPK isoform 6)	CDPk Super Family	Yes
AT5G13240	Repressor of RNA polymerase III transcription	AT2G17290	Calcium-dependent protein kinase 6 (EC 2.7.11.1) (Calcium-dependent protein kinase isoform CDPK3) (AtCDPK3) (Calmodulin-domain protein kinase CDPK isoform 6)	CDPk Super Family	No
AT5G50020	Probable protein S-acyltransferase 9 (EC 2.3.1.225) (Probable palmitoyltransferase At5g50020) (Zinc finger DHHC domain-containing protein At5g50020)	AT2G17290	Calcium-dependent protein kinase 6 (EC 2.7.11.1) (Calcium-dependent protein kinase isoform CDPK3) (AtCDPK3) (Calmodulin-domain protein kinase CDPK isoform 6)	CDPk Super Family	Yes
AT5G67200	Probable inactive receptor kinase At5g67200	AT2G17290	Calcium-dependent protein kinase 6 (EC 2.7.11.1) (Calcium-dependent protein kinase isoform CDPK3) (AtCDPK3) (Calmodulin-domain protein kinase CDPK isoform 6)	CDPk Super Family	No
AT3G52950	CBS domain-containing protein CBSCBSPB3	AT2G17290	Calcium-dependent protein kinase 6 (EC 2.7.11.1) (Calcium-dependent protein kinase isoform CDPK3) (AtCDPK3) (Calmodulin-domain protein kinase CDPK isoform 6)	CDPk Super Family	Yes
AT4G19510	Disease resistance protein RPP2B (EC 3.2.2.6)	AT2G17290	Calcium-dependent protein kinase 6 (EC 2.7.11.1) (Calcium-dependent protein kinase isoform CDPK3) (AtCDPK3) (Calmodulin-domain protein kinase CDPK isoform 6)	CDPk Super Family	No
AT1G53050	F8L10.9 protein (Protein kinase superfamily protein)	AT2G17290	Calcium-dependent protein kinase 6 (EC 2.7.11.1) (Calcium-dependent protein kinase isoform CDPK3) (AtCDPK3) (Calmodulin-domain protein kinase CDPK isoform 6)	CDPk Super Family	Yes
AT3G02830	Zinc finger CCCH domain-containing protein 33 (AtC3H33) (Zinc finger CCCH domain-containing protein ZFN1)	AT2G17290	Calcium-dependent protein kinase 6 (EC 2.7.11.1) (Calcium-dependent protein kinase isoform CDPK3) (AtCDPK3) (Calmodulin-domain protein kinase CDPK isoform 6)	CDPk Super Family	Yes
AT5G35750	Histidine kinase 2 (EC 2.7.13.3) (Arabidopsis histidine kinase 2) (AtHK2) (Protein AUTHENTIC HIS-KINASE 2)	AT2G17290	Calcium-dependent protein kinase 6 (EC 2.7.11.1) (Calcium-dependent protein kinase isoform CDPK3) (AtCDPK3) (Calmodulin-domain protein kinase CDPK isoform 6)	CDPk Super Family	Yes
AT3G53230	Cell division control protein 48 homolog D (AtCDC48d) (Transitional endoplasmic reticulum ATPase D)	AT2G17290	Calcium-dependent protein kinase 6 (EC 2.7.11.1) (Calcium-dependent protein kinase isoform CDPK3) (AtCDPK3) (Calmodulin-domain protein kinase CDPK isoform 6)	CDPk Super Family	Yes
AT2G36570	Leucine-rich repeat receptor-like protein kinase PXC1 (Protein PXY/TDR-CORRELATED 1)	AT2G17290	Calcium-dependent protein kinase 6 (EC 2.7.11.1) (Calcium-dependent protein kinase isoform CDPK3) (AtCDPK3) (Calmodulin-domain protein kinase CDPK isoform 6)	CDPk Super Family	Yes
AT4G02300	Probable pectinesterase/pectinesterase inhibitor 39 [Includes: Pectinesterase inhibitor 39 (Pectin methylesterase inhibitor 39); Pectinesterase 39 (PE 39) (EC 3.1.1.11) (Pectin methylesterase 39) (AtPME39)]	AT2G17290	Calcium-dependent protein kinase 6 (EC 2.7.11.1) (Calcium-dependent protein kinase isoform CDPK3) (AtCDPK3) (Calmodulin-domain protein kinase CDPK isoform 6)	CDPk Super Family	Yes
AT3G11330	Plant intracellular Ras-group-related LRR protein 9	AT2G17290	Calcium-dependent protein kinase 6 (EC 2.7.11.1) (Calcium-dependent protein kinase isoform CDPK3) (AtCDPK3) (Calmodulin-domain protein kinase CDPK isoform 6)	CDPk Super Family	Yes
AT5G53440	LOW protein: zinc finger CCCH domain protein	AT2G17290	Calcium-dependent protein kinase 6 (EC 2.7.11.1) (Calcium-dependent protein kinase isoform CDPK3) (AtCDPK3) (Calmodulin-domain protein kinase CDPK isoform 6)	CDPk Super Family	No
AT2G16650	Proteinaceous RNase P 2 (EC 3.1.26.5)	AT2G17290	Calcium-dependent protein kinase 6 (EC 2.7.11.1) (Calcium-dependent protein kinase isoform CDPK3) (AtCDPK3) (Calmodulin-domain protein kinase CDPK isoform 6)	CDPk Super Family	Yes
AT2G29210	Splicing factor PWI domain-containing protein	AT2G17290	Calcium-dependent protein kinase 6 (EC 2.7.11.1) (Calcium-dependent protein kinase isoform CDPK3) (AtCDPK3) (Calmodulin-domain protein kinase CDPK isoform 6)	CDPk Super Family	Yes
AT1G01550	Protein BPS1, chloroplastic (Protein BYPASS 1)	AT2G17290	Calcium-dependent protein kinase 6 (EC 2.7.11.1) (Calcium-dependent protein kinase isoform CDPK3) (AtCDPK3) (Calmodulin-domain protein kinase CDPK isoform 6)	CDPk Super Family	Yes
AT2G38280	AMP deaminase (AtAMPD) (EC 3.5.4.6) (Protein EMBRYONIC FACTOR 1)	AT2G17290	Calcium-dependent protein kinase 6 (EC 2.7.11.1) (Calcium-dependent protein kinase isoform CDPK3) (AtCDPK3) (Calmodulin-domain protein kinase CDPK isoform 6)	CDPk Super Family	Yes
AT4G19930	F-box/kelch-repeat protein At4g19930	AT2G17290	Calcium-dependent protein kinase 6 (EC 2.7.11.1) (Calcium-dependent protein kinase isoform CDPK3) (AtCDPK3) (Calmodulin-domain protein kinase CDPK isoform 6)	CDPk Super Family	Yes
AT3G05200	E3 ubiquitin-protein ligase ATL6 (EC 2.3.2.27) (RING-H2 finger protein ATL6) (RING-type E3 ubiquitin transferase ATL6)	AT2G17290	Calcium-dependent protein kinase 6 (EC 2.7.11.1) (Calcium-dependent protein kinase isoform CDPK3) (AtCDPK3) (Calmodulin-domain protein kinase CDPK isoform 6)	CDPk Super Family	Yes
AT2G37180	Aquaporin PIP2-3 (Plasma membrane intrinsic protein 2-3) (AtPIP2;3) (Plasma membrane intrinsic protein 2c) (PIP2c) (RD28-PIP) (TMP2C) (Water stress-induced tonoplast intrinsic protein) (WSI-TIP)	AT2G31500	Calcium-dependent protein kinase 24 (EC 2.7.11.1)	CDPk Super Family	Yes
AT1G33265	Protein FATTY ACID EXPORT 4, chloroplastic (At-FAX4)	AT2G31500	Calcium-dependent protein kinase 24 (EC 2.7.11.1)	CDPk Super Family	Yes
AT5G52040	Serine/arginine-rich splicing factor RS41 (At-RSp41) (AtRS41)	AT2G31500	Calcium-dependent protein kinase 24 (EC 2.7.11.1)	CDPk Super Family	Yes
AT3G05200	E3 ubiquitin-protein ligase ATL6 (EC 2.3.2.27) (RING-H2 finger protein ATL6) (RING-type E3 ubiquitin transferase ATL6)	AT2G31500	Calcium-dependent protein kinase 24 (EC 2.7.11.1)	CDPk Super Family	Yes
AT1G10900	Phosphatidylinositol 4-phosphate 5-kinase 7 (AtPIP5K7) (EC 2.7.1.68) (1-phosphatidylinositol 4-phosphate kinase 7) (Diphosphoinositide kinase 7) (AtP5K2) (PtdIns(4)P-5-kinase 7)	AT2G31500	Calcium-dependent protein kinase 24 (EC 2.7.11.1)	CDPk Super Family	Yes
AT3G55460	Serine/arginine-rich SC35-like splicing factor SCL30 (At-SCL30) (AtSCL30) (SC35-like splicing factor 30) (Serine/arginine-rich splicing factor 30)	AT2G31500	Calcium-dependent protein kinase 24 (EC 2.7.11.1)	CDPk Super Family	Yes
AT5G67200	Probable inactive receptor kinase At5g67200	AT2G31500	Calcium-dependent protein kinase 24 (EC 2.7.11.1)	CDPk Super Family	Yes
AT1G12000	Pyrophosphate--fructose 6-phosphate 1-phosphotransferase subunit beta 1 (PFP 1) (EC 2.7.1.90) (6-phosphofructokinase, pyrophosphate dependent 1) (PPi-PFK 1) (Pyrophosphate-dependent 6-phosphofructose-1-kinase 1)	AT2G31500	Calcium-dependent protein kinase 24 (EC 2.7.11.1)	CDPk Super Family	Yes
AT2G31820	PGG domain-containing protein	AT2G31500	Calcium-dependent protein kinase 24 (EC 2.7.11.1)	CDPk Super Family	Yes
AT1G59610	Dynamin-2B (EC 3.6.5.5) (Dynamin-like protein 3) (Dynamin-related protein 2B)	AT2G31500	Calcium-dependent protein kinase 24 (EC 2.7.11.1)	CDPk Super Family	Yes
AT1G36310	tRNA (carboxymethyluridine(34)-5-O)-methyltransferase (EC 2.1.1.229) (tRNA methyltransferase 9 homolog) (AtTRM9)	AT2G31500	Calcium-dependent protein kinase 24 (EC 2.7.11.1)	CDPk Super Family	Yes
AT2G21150	Protein XAP5 CIRCADIAN TIMEKEEPER	AT2G31500	Calcium-dependent protein kinase 24 (EC 2.7.11.1)	CDPk Super Family	Yes
AT1G53050	F8L10.9 protein (Protein kinase superfamily protein)	AT2G31500	Calcium-dependent protein kinase 24 (EC 2.7.11.1)	CDPk Super Family	Yes
AT5G35750	Histidine kinase 2 (EC 2.7.13.3) (Arabidopsis histidine kinase 2) (AtHK2) (Protein AUTHENTIC HIS-KINASE 2)	AT2G31500	Calcium-dependent protein kinase 24 (EC 2.7.11.1)	CDPk Super Family	Yes
AT3G53230	Cell division control protein 48 homolog D (AtCDC48d) (Transitional endoplasmic reticulum ATPase D)	AT2G31500	Calcium-dependent protein kinase 24 (EC 2.7.11.1)	CDPk Super Family	Yes
AT1G45688	Transmembrane protein	AT2G31500	Calcium-dependent protein kinase 24 (EC 2.7.11.1)	CDPk Super Family	Yes
AT4G03470	Ankyrin repeat family protein	AT2G31500	Calcium-dependent protein kinase 24 (EC 2.7.11.1)	CDPk Super Family	Yes
AT5G19320	RAN GTPase-activating protein 2 (AtRanGAP2) (RanGAP2)	AT2G31500	Calcium-dependent protein kinase 24 (EC 2.7.11.1)	CDPk Super Family	Yes
AT5G20490	Myosin-17 (Myosin XI K) (AtXIK)	AT2G31500	Calcium-dependent protein kinase 24 (EC 2.7.11.1)	CDPk Super Family	Yes
AT2G36570	Leucine-rich repeat receptor-like protein kinase PXC1 (Protein PXY/TDR-CORRELATED 1)	AT2G31500	Calcium-dependent protein kinase 24 (EC 2.7.11.1)	CDPk Super Family	Yes
AT3G26935	Probable protein S-acyltransferase 7 (EC 2.3.1.225) (Probable palmitoyltransferase At3g26935) (Zinc finger DHHC domain-containing protein At3g26935)	AT2G31500	Calcium-dependent protein kinase 24 (EC 2.7.11.1)	CDPk Super Family	Yes
AT4G02300	Probable pectinesterase/pectinesterase inhibitor 39 [Includes: Pectinesterase inhibitor 39 (Pectin methylesterase inhibitor 39); Pectinesterase 39 (PE 39) (EC 3.1.1.11) (Pectin methylesterase 39) (AtPME39)]	AT2G31500	Calcium-dependent protein kinase 24 (EC 2.7.11.1)	CDPk Super Family	Yes
AT3G11330	Plant intracellular Ras-group-related LRR protein 9	AT2G31500	Calcium-dependent protein kinase 24 (EC 2.7.11.1)	CDPk Super Family	Yes
AT5G53440	LOW protein: zinc finger CCCH domain protein	AT2G31500	Calcium-dependent protein kinase 24 (EC 2.7.11.1)	CDPk Super Family	Yes
AT1G49580	CDPK-related kinase 8 (AtCRK8) (EC 2.7.11.1) (Calcium/calmodulin-dependent protein kinase CRK8)	AT2G31500	Calcium-dependent protein kinase 24 (EC 2.7.11.1)	CDPk Super Family	Yes
AT2G41830	ARM repeat superfamily protein	AT2G31500	Calcium-dependent protein kinase 24 (EC 2.7.11.1)	CDPk Super Family	Yes
AT1G07110	6-phosphofructo-2-kinase/fructose-2,6-bisphosphatase (6PF-2-K/Fru-2,6-P2ase) (AtF2KP) (PFK/FBPase) [Includes: 6-phosphofructo-2-kinase (EC 2.7.1.105); Fructose-2,6-bisphosphatase (EC 3.1.3.46)]	AT2G31500	Calcium-dependent protein kinase 24 (EC 2.7.11.1)	CDPk Super Family	Yes
AT5G18500	Probable receptor-like protein kinase At5g18500 (EC 2.7.11.1)	AT2G31500	Calcium-dependent protein kinase 24 (EC 2.7.11.1)	CDPk Super Family	Yes
AT3G23540	Alpha/beta-Hydrolases superfamily protein	AT2G31500	Calcium-dependent protein kinase 24 (EC 2.7.11.1)	CDPk Super Family	Yes
AT2G16650	Proteinaceous RNase P 2 (EC 3.1.26.5)	AT2G31500	Calcium-dependent protein kinase 24 (EC 2.7.11.1)	CDPk Super Family	Yes
AT2G29210	Splicing factor PWI domain-containing protein	AT2G31500	Calcium-dependent protein kinase 24 (EC 2.7.11.1)	CDPk Super Family	Yes
AT1G15400	Uncharacterized protein At1g15400	AT2G31500	Calcium-dependent protein kinase 24 (EC 2.7.11.1)	CDPk Super Family	Yes
AT3G17650	Probable metal-nicotianamine transporter YSL5 (Protein YELLOW STRIPE LIKE 5) (AtYSL5)	AT2G31500	Calcium-dependent protein kinase 24 (EC 2.7.11.1)	CDPk Super Family	Yes
AT2G38280	AMP deaminase (AtAMPD) (EC 3.5.4.6) (Protein EMBRYONIC FACTOR 1)	AT2G31500	Calcium-dependent protein kinase 24 (EC 2.7.11.1)	CDPk Super Family	Yes
AT1G68840	AP2/ERF and B3 domain-containing transcription repressor RAV2 (Ethylene-responsive transcription factor RAV2) (Protein RELATED TO ABI3/VP1 2) (Protein RELATED TO APETALA2 8) (Protein TEMPRANILLO 2)	AT2G31500	Calcium-dependent protein kinase 24 (EC 2.7.11.1)	CDPk Super Family	Yes
AT3G51890	Clathrin light chain 3	AT3G19100	CDPK-related kinase 2 (AtCRK2) (EC 2.7.11.1) (Calcium/calmodulin-dependent protein kinase 2)	CDPk Super Family	Yes
AT1G53590	C2 domain-containing protein At1g53590 (N-terminal-TM-C2 domain type 6 protein 1) (NTMC2TYPE6.1)	AT3G57530	Calcium-dependent protein kinase 32 (EC 2.7.11.1)	CDPk Super Family	Yes
AT1G74690	Protein IQ-DOMAIN 31 (AtIQD31)	AT3G57530	Calcium-dependent protein kinase 32 (EC 2.7.11.1)	CDPk Super Family	Yes
AT5G67200	Probable inactive receptor kinase At5g67200	AT3G57530	Calcium-dependent protein kinase 32 (EC 2.7.11.1)	CDPk Super Family	Yes
AT2G31820	PGG domain-containing protein	AT3G57530	Calcium-dependent protein kinase 32 (EC 2.7.11.1)	CDPk Super Family	Yes
AT1G07350	Serine/arginine-rich splicing factor SR45a (At-SR45A) (AtSR45a) (Protein TRANSFORMER2-like) (atTra2)	AT3G57530	Calcium-dependent protein kinase 32 (EC 2.7.11.1)	CDPk Super Family	Yes
AT1G59610	Dynamin-2B (EC 3.6.5.5) (Dynamin-like protein 3) (Dynamin-related protein 2B)	AT3G57530	Calcium-dependent protein kinase 32 (EC 2.7.11.1)	CDPk Super Family	Yes
AT2G21150	Protein XAP5 CIRCADIAN TIMEKEEPER	AT3G57530	Calcium-dependent protein kinase 32 (EC 2.7.11.1)	CDPk Super Family	Yes
AT1G36310	tRNA (carboxymethyluridine(34)-5-O)-methyltransferase (EC 2.1.1.229) (tRNA methyltransferase 9 homolog) (AtTRM9)	AT3G57530	Calcium-dependent protein kinase 32 (EC 2.7.11.1)	CDPk Super Family	Yes
AT1G53050	F8L10.9 protein (Protein kinase superfamily protein)	AT3G57530	Calcium-dependent protein kinase 32 (EC 2.7.11.1)	CDPk Super Family	Yes
AT1G26150	Proline-rich receptor-like protein kinase PERK10 (EC 2.7.11.1) (Proline-rich extensin-like receptor kinase 10) (AtPERK10)	AT3G57530	Calcium-dependent protein kinase 32 (EC 2.7.11.1)	CDPk Super Family	Yes
AT5G35750	Histidine kinase 2 (EC 2.7.13.3) (Arabidopsis histidine kinase 2) (AtHK2) (Protein AUTHENTIC HIS-KINASE 2)	AT3G57530	Calcium-dependent protein kinase 32 (EC 2.7.11.1)	CDPk Super Family	Yes
AT3G53230	Cell division control protein 48 homolog D (AtCDC48d) (Transitional endoplasmic reticulum ATPase D)	AT3G57530	Calcium-dependent protein kinase 32 (EC 2.7.11.1)	CDPk Super Family	Yes
AT5G19320	RAN GTPase-activating protein 2 (AtRanGAP2) (RanGAP2)	AT3G57530	Calcium-dependent protein kinase 32 (EC 2.7.11.1)	CDPk Super Family	Yes
AT2G36570	Leucine-rich repeat receptor-like protein kinase PXC1 (Protein PXY/TDR-CORRELATED 1)	AT3G57530	Calcium-dependent protein kinase 32 (EC 2.7.11.1)	CDPk Super Family	Yes
AT3G06810	Probable acyl-CoA dehydrogenase IBR3 (EC 1.3.99.-) (Protein INDOLE-3-BUTYRIC ACID RESPONSE 3)	AT3G57530	Calcium-dependent protein kinase 32 (EC 2.7.11.1)	CDPk Super Family	Yes
AT3G26935	Probable protein S-acyltransferase 7 (EC 2.3.1.225) (Probable palmitoyltransferase At3g26935) (Zinc finger DHHC domain-containing protein At3g26935)	AT3G57530	Calcium-dependent protein kinase 32 (EC 2.7.11.1)	CDPk Super Family	Yes
AT4G02300	Probable pectinesterase/pectinesterase inhibitor 39 [Includes: Pectinesterase inhibitor 39 (Pectin methylesterase inhibitor 39); Pectinesterase 39 (PE 39) (EC 3.1.1.11) (Pectin methylesterase 39) (AtPME39)]	AT3G57530	Calcium-dependent protein kinase 32 (EC 2.7.11.1)	CDPk Super Family	Yes
AT5G53440	LOW protein: zinc finger CCCH domain protein	AT3G57530	Calcium-dependent protein kinase 32 (EC 2.7.11.1)	CDPk Super Family	Yes
AT2G16650	Proteinaceous RNase P 2 (EC 3.1.26.5)	AT3G57530	Calcium-dependent protein kinase 32 (EC 2.7.11.1)	CDPk Super Family	Yes
AT5G10020	Probable inactive receptor kinase At5g10020	AT3G57530	Calcium-dependent protein kinase 32 (EC 2.7.11.1)	CDPk Super Family	Yes
AT2G29210	Splicing factor PWI domain-containing protein	AT3G57530	Calcium-dependent protein kinase 32 (EC 2.7.11.1)	CDPk Super Family	Yes
AT3G48760	Probable protein S-acyltransferase 5 (EC 2.3.1.225) (Probable palmitoyltransferase At3g48760) (Zinc finger DHHC domain-containing protein At3g48760)	AT3G57530	Calcium-dependent protein kinase 32 (EC 2.7.11.1)	CDPk Super Family	Yes
AT1G07630	Probable protein phosphatase 2C 4 (AtPP2C04) (EC 3.1.3.16) (Protein POLTERGEIST-LIKE 5) (Protein phosphatase 2C PLL5) (PP2C PLL5)	AT3G57530	Calcium-dependent protein kinase 32 (EC 2.7.11.1)	CDPk Super Family	Yes
AT1G15400	Uncharacterized protein At1g15400	AT3G57530	Calcium-dependent protein kinase 32 (EC 2.7.11.1)	CDPk Super Family	Yes
AT2G38280	AMP deaminase (AtAMPD) (EC 3.5.4.6) (Protein EMBRYONIC FACTOR 1)	AT3G57530	Calcium-dependent protein kinase 32 (EC 2.7.11.1)	CDPk Super Family	Yes
AT4G39955	Alpha/beta-Hydrolases superfamily protein (At4g39955)	AT3G57530	Calcium-dependent protein kinase 32 (EC 2.7.11.1)	CDPk Super Family	Yes
AT2G35030	Pentatricopeptide repeat-containing protein At2g35030, mitochondrial	AT3G57530	Calcium-dependent protein kinase 32 (EC 2.7.11.1)	CDPk Super Family	Yes
AT2G37180	Aquaporin PIP2-3 (Plasma membrane intrinsic protein 2-3) (AtPIP2;3) (Plasma membrane intrinsic protein 2c) (PIP2c) (RD28-PIP) (TMP2C) (Water stress-induced tonoplast intrinsic protein) (WSI-TIP)	AT4G23650	Calcium-dependent protein kinase 3 (EC 2.7.11.1) (Calcium-dependent protein kinase isoform CDPK6) (AtCDPK6)	CDPk Super Family	Yes
AT3G13910	Uncharacterized protein	AT4G23650	Calcium-dependent protein kinase 3 (EC 2.7.11.1) (Calcium-dependent protein kinase isoform CDPK6) (AtCDPK6)	CDPk Super Family	Yes
AT4G38900	bZIP transcription factor 29 (AtbZIP29) (Protein DRINK ME-LIKE)	AT4G23650	Calcium-dependent protein kinase 3 (EC 2.7.11.1) (Calcium-dependent protein kinase isoform CDPK6) (AtCDPK6)	CDPk Super Family	Yes
AT5G43830	DUF3700 domain-containing protein	AT4G23650	Calcium-dependent protein kinase 3 (EC 2.7.11.1) (Calcium-dependent protein kinase isoform CDPK6) (AtCDPK6)	CDPk Super Family	Yes
AT1G24300	GYF domain-containing protein	AT4G23650	Calcium-dependent protein kinase 3 (EC 2.7.11.1) (Calcium-dependent protein kinase isoform CDPK6) (AtCDPK6)	CDPk Super Family	Yes
AT3G50370	Uncharacterized protein	AT4G23650	Calcium-dependent protein kinase 3 (EC 2.7.11.1) (Calcium-dependent protein kinase isoform CDPK6) (AtCDPK6)	CDPk Super Family	Yes
AT3G13860	Chaperonin CPN60-like 2, mitochondrial (HSP60-like 2)	AT4G23650	Calcium-dependent protein kinase 3 (EC 2.7.11.1) (Calcium-dependent protein kinase isoform CDPK6) (AtCDPK6)	CDPk Super Family	Yes
AT3G05200	E3 ubiquitin-protein ligase ATL6 (EC 2.3.2.27) (RING-H2 finger protein ATL6) (RING-type E3 ubiquitin transferase ATL6)	AT4G23650	Calcium-dependent protein kinase 3 (EC 2.7.11.1) (Calcium-dependent protein kinase isoform CDPK6) (AtCDPK6)	CDPk Super Family	Yes
AT5G25220	Homeobox protein knotted-1-like 3 (Protein KNAT3)	AT4G23650	Calcium-dependent protein kinase 3 (EC 2.7.11.1) (Calcium-dependent protein kinase isoform CDPK6) (AtCDPK6)	CDPk Super Family	Yes
AT5G49760	Leucine-rich repeat receptor protein kinase HPCA1 (EC 2.7.11.1) (Protein HYDROGEN-PEROXIDE-INDUCED CALCIUM INCREASES 1)	AT4G23650	Calcium-dependent protein kinase 3 (EC 2.7.11.1) (Calcium-dependent protein kinase isoform CDPK6) (AtCDPK6)	CDPk Super Family	Yes
AT5G67200	Probable inactive receptor kinase At5g67200	AT4G23650	Calcium-dependent protein kinase 3 (EC 2.7.11.1) (Calcium-dependent protein kinase isoform CDPK6) (AtCDPK6)	CDPk Super Family	Yes
AT1G37130	Nitrate reductase [NADH] 2 (NR2) (EC 1.7.1.1)	AT4G23650	Calcium-dependent protein kinase 3 (EC 2.7.11.1) (Calcium-dependent protein kinase isoform CDPK6) (AtCDPK6)	CDPk Super Family	Yes
AT1G74910	ADP-glucose pyrophosphorylase family protein	AT4G23650	Calcium-dependent protein kinase 3 (EC 2.7.11.1) (Calcium-dependent protein kinase isoform CDPK6) (AtCDPK6)	CDPk Super Family	Yes
AT1G53050	F8L10.9 protein (Protein kinase superfamily protein)	AT4G23650	Calcium-dependent protein kinase 3 (EC 2.7.11.1) (Calcium-dependent protein kinase isoform CDPK6) (AtCDPK6)	CDPk Super Family	Yes
AT3G02830	Zinc finger CCCH domain-containing protein 33 (AtC3H33) (Zinc finger CCCH domain-containing protein ZFN1)	AT4G23650	Calcium-dependent protein kinase 3 (EC 2.7.11.1) (Calcium-dependent protein kinase isoform CDPK6) (AtCDPK6)	CDPk Super Family	Yes
AT5G19320	RAN GTPase-activating protein 2 (AtRanGAP2) (RanGAP2)	AT4G23650	Calcium-dependent protein kinase 3 (EC 2.7.11.1) (Calcium-dependent protein kinase isoform CDPK6) (AtCDPK6)	CDPk Super Family	Yes
AT2G36570	Leucine-rich repeat receptor-like protein kinase PXC1 (Protein PXY/TDR-CORRELATED 1)	AT4G23650	Calcium-dependent protein kinase 3 (EC 2.7.11.1) (Calcium-dependent protein kinase isoform CDPK6) (AtCDPK6)	CDPk Super Family	Yes
AT1G16520	(thale cress) hypothetical protein	AT4G23650	Calcium-dependent protein kinase 3 (EC 2.7.11.1) (Calcium-dependent protein kinase isoform CDPK6) (AtCDPK6)	CDPk Super Family	Yes
AT4G02300	Probable pectinesterase/pectinesterase inhibitor 39 [Includes: Pectinesterase inhibitor 39 (Pectin methylesterase inhibitor 39); Pectinesterase 39 (PE 39) (EC 3.1.1.11) (Pectin methylesterase 39) (AtPME39)]	AT4G23650	Calcium-dependent protein kinase 3 (EC 2.7.11.1) (Calcium-dependent protein kinase isoform CDPK6) (AtCDPK6)	CDPk Super Family	Yes
AT3G11330	Plant intracellular Ras-group-related LRR protein 9	AT4G23650	Calcium-dependent protein kinase 3 (EC 2.7.11.1) (Calcium-dependent protein kinase isoform CDPK6) (AtCDPK6)	CDPk Super Family	Yes
AT5G53440	LOW protein: zinc finger CCCH domain protein	AT4G23650	Calcium-dependent protein kinase 3 (EC 2.7.11.1) (Calcium-dependent protein kinase isoform CDPK6) (AtCDPK6)	CDPk Super Family	Yes
AT5G49720	Endoglucanase 25 (EC 3.2.1.4) (Cellulase homolog OR16pep) (Endo-1,4-beta glucanase 25) (Protein KORRIGAN) (Protein RADIALLY SWOLLEN 2)	AT4G23650	Calcium-dependent protein kinase 3 (EC 2.7.11.1) (Calcium-dependent protein kinase isoform CDPK6) (AtCDPK6)	CDPk Super Family	Yes
AT1G55350	Calpain-type cysteine protease DEK1 (EC 3.4.22.-) (Phytocalpain DEK1) (Protein DEFECTIVE KERNEL 1) (AtDEK1) (Protein EMBRYO DEFECTIVE 1275) (Protein EMBRYO DEFECTIVE 80)	AT4G23650	Calcium-dependent protein kinase 3 (EC 2.7.11.1) (Calcium-dependent protein kinase isoform CDPK6) (AtCDPK6)	CDPk Super Family	Yes
AT2G16650	Proteinaceous RNase P 2 (EC 3.1.26.5)	AT4G23650	Calcium-dependent protein kinase 3 (EC 2.7.11.1) (Calcium-dependent protein kinase isoform CDPK6) (AtCDPK6)	CDPk Super Family	Yes
AT5G09410	Calmodulin-binding transcription activator 1 (AtCAMTA1) (Ethylene-induced calmodulin-binding protein b) (EICBP.b) (Signal-responsive protein 2) (AtSR2)	AT4G23650	Calcium-dependent protein kinase 3 (EC 2.7.11.1) (Calcium-dependent protein kinase isoform CDPK6) (AtCDPK6)	CDPk Super Family	Yes
AT3G48760	Probable protein S-acyltransferase 5 (EC 2.3.1.225) (Probable palmitoyltransferase At3g48760) (Zinc finger DHHC domain-containing protein At3g48760)	AT4G23650	Calcium-dependent protein kinase 3 (EC 2.7.11.1) (Calcium-dependent protein kinase isoform CDPK6) (AtCDPK6)	CDPk Super Family	Yes
AT2G37790	Aldo-keto reductase family 4 member C10 (EC 1.1.1.-)	AT4G23650	Calcium-dependent protein kinase 3 (EC 2.7.11.1) (Calcium-dependent protein kinase isoform CDPK6) (AtCDPK6)	CDPk Super Family	Yes
AT1G01550	Protein BPS1, chloroplastic (Protein BYPASS 1)	AT4G23650	Calcium-dependent protein kinase 3 (EC 2.7.11.1) (Calcium-dependent protein kinase isoform CDPK6) (AtCDPK6)	CDPk Super Family	Yes
AT4G19930	F-box/kelch-repeat protein At4g19930	AT4G23650	Calcium-dependent protein kinase 3 (EC 2.7.11.1) (Calcium-dependent protein kinase isoform CDPK6) (AtCDPK6)	CDPk Super Family	Yes
AT2G38280	AMP deaminase (AtAMPD) (EC 3.5.4.6) (Protein EMBRYONIC FACTOR 1)	AT4G23650	Calcium-dependent protein kinase 3 (EC 2.7.11.1) (Calcium-dependent protein kinase isoform CDPK6) (AtCDPK6)	CDPk Super Family	Yes
AT2G22760	Transcription factor bHLH19 (Basic helix-loop-helix protein 19) (AtbHLH19) (bHLH 19) (Transcription factor EN 26) (bHLH transcription factor bHLH019)	AT4G23650	Calcium-dependent protein kinase 3 (EC 2.7.11.1) (Calcium-dependent protein kinase isoform CDPK6) (AtCDPK6)	CDPk Super Family	Yes
AT1G68840	AP2/ERF and B3 domain-containing transcription repressor RAV2 (Ethylene-responsive transcription factor RAV2) (Protein RELATED TO ABI3/VP1 2) (Protein RELATED TO APETALA2 8) (Protein TEMPRANILLO 2)	AT4G23650	Calcium-dependent protein kinase 3 (EC 2.7.11.1) (Calcium-dependent protein kinase isoform CDPK6) (AtCDPK6)	CDPk Super Family	Yes
AT3G05200	E3 ubiquitin-protein ligase ATL6 (EC 2.3.2.27) (RING-H2 finger protein ATL6) (RING-type E3 ubiquitin transferase ATL6)	AT4G23650	Calcium-dependent protein kinase 3 (EC 2.7.11.1) (Calcium-dependent protein kinase isoform CDPK6) (AtCDPK6)	CDPk Super Family	Yes
AT2G37180	Aquaporin PIP2-3 (Plasma membrane intrinsic protein 2-3) (AtPIP2;3) (Plasma membrane intrinsic protein 2c) (PIP2c) (RD28-PIP) (TMP2C) (Water stress-induced tonoplast intrinsic protein) (WSI-TIP)	AT5G04870	Calcium-dependent protein kinase 1 (AtCDPK 1) (CDPK 1) (EC 2.7.11.1) (Calcium-dependent protein kinase isoform AK1)	CDPk Super Family	Yes
AT3G13860	Chaperonin CPN60-like 2, mitochondrial (HSP60-like 2)	AT5G04870	Calcium-dependent protein kinase 1 (AtCDPK 1) (CDPK 1) (EC 2.7.11.1) (Calcium-dependent protein kinase isoform AK1)	CDPk Super Family	Yes
AT5G25220	Homeobox protein knotted-1-like 3 (Protein KNAT3)	AT5G04870	Calcium-dependent protein kinase 1 (AtCDPK 1) (CDPK 1) (EC 2.7.11.1) (Calcium-dependent protein kinase isoform AK1)	CDPk Super Family	Yes
AT5G19320	RAN GTPase-activating protein 2 (AtRanGAP2) (RanGAP2)	AT5G04870	Calcium-dependent protein kinase 1 (AtCDPK 1) (CDPK 1) (EC 2.7.11.1) (Calcium-dependent protein kinase isoform AK1)	CDPk Super Family	Yes
AT2G40860	Protein kinase and PP2C-like domain-containing protein [Includes: Probable serine/threonine protein kinase At2g40860 (EC 2.7.11.1); Probable protein phosphatase 2C 31 (AtPP2C31) (EC 3.1.3.16)]	AT5G04870	Calcium-dependent protein kinase 1 (AtCDPK 1) (CDPK 1) (EC 2.7.11.1) (Calcium-dependent protein kinase isoform AK1)	CDPk Super Family	Yes
AT1G74910	ADP-glucose pyrophosphorylase family protein	AT5G04870	Calcium-dependent protein kinase 1 (AtCDPK 1) (CDPK 1) (EC 2.7.11.1) (Calcium-dependent protein kinase isoform AK1)	CDPk Super Family	Yes
AT2G05710	Aconitate hydratase 3, mitochondrial (Aconitase 3) (mACO1) (EC 4.2.1.3) (Citrate hydro-lyase 3)	AT5G04870	Calcium-dependent protein kinase 1 (AtCDPK 1) (CDPK 1) (EC 2.7.11.1) (Calcium-dependent protein kinase isoform AK1)	CDPk Super Family	Yes
AT2G40640	U-box domain-containing protein 63 (EC 2.3.2.27) (Plant U-box protein 63) (RING-type E3 ubiquitin transferase PUB63)	AT5G04870	Calcium-dependent protein kinase 1 (AtCDPK 1) (CDPK 1) (EC 2.7.11.1) (Calcium-dependent protein kinase isoform AK1)	CDPk Super Family	Yes
AT5G59560	Protein SENSITIVITY TO RED LIGHT REDUCED 1	AT5G04870	Calcium-dependent protein kinase 1 (AtCDPK 1) (CDPK 1) (EC 2.7.11.1) (Calcium-dependent protein kinase isoform AK1)	CDPk Super Family	Yes
AT3G48760	Probable protein S-acyltransferase 5 (EC 2.3.1.225) (Probable palmitoyltransferase At3g48760) (Zinc finger DHHC domain-containing protein At3g48760)	AT5G04870	Calcium-dependent protein kinase 1 (AtCDPK 1) (CDPK 1) (EC 2.7.11.1) (Calcium-dependent protein kinase isoform AK1)	CDPk Super Family	Yes
AT1G53590	C2 domain-containing protein At1g53590 (N-terminal-TM-C2 domain type 6 protein 1) (NTMC2TYPE6.1)	AT5G04870	Calcium-dependent protein kinase 1 (AtCDPK 1) (CDPK 1) (EC 2.7.11.1) (Calcium-dependent protein kinase isoform AK1)	CDPk Super Family	Yes
AT1G07110	6-phosphofructo-2-kinase/fructose-2,6-bisphosphatase (6PF-2-K/Fru-2,6-P2ase) (AtF2KP) (PFK/FBPase) [Includes: 6-phosphofructo-2-kinase (EC 2.7.1.105); Fructose-2,6-bisphosphatase (EC 3.1.3.46)]	AT5G04870	Calcium-dependent protein kinase 1 (AtCDPK 1) (CDPK 1) (EC 2.7.11.1) (Calcium-dependent protein kinase isoform AK1)	CDPk Super Family	Yes
AT5G12080	Mechanosensitive ion channel protein 10 (Mechanosensitive channel of small conductance-like 10) (MscS-Like protein 10) (AtMSL10)	AT5G04870	Calcium-dependent protein kinase 1 (AtCDPK 1) (CDPK 1) (EC 2.7.11.1) (Calcium-dependent protein kinase isoform AK1)	CDPk Super Family	Yes
AT2G22760	Transcription factor bHLH19 (Basic helix-loop-helix protein 19) (AtbHLH19) (bHLH 19) (Transcription factor EN 26) (bHLH transcription factor bHLH019)	AT5G04870	Calcium-dependent protein kinase 1 (AtCDPK 1) (CDPK 1) (EC 2.7.11.1) (Calcium-dependent protein kinase isoform AK1)	CDPk Super Family	Yes
AT5G35750	Histidine kinase 2 (EC 2.7.13.3) (Arabidopsis histidine kinase 2) (AtHK2) (Protein AUTHENTIC HIS-KINASE 2)	AT5G04870	Calcium-dependent protein kinase 1 (AtCDPK 1) (CDPK 1) (EC 2.7.11.1) (Calcium-dependent protein kinase isoform AK1)	CDPk Super Family	Yes
AT1G32750	Transcription initiation factor TFIID subunit 1 (TAFII250-A) (TBP-associated factor 1) (AtTAF1) (Transcription initiation factor TFIID subunit 1-A)	AT5G04870	Calcium-dependent protein kinase 1 (AtCDPK 1) (CDPK 1) (EC 2.7.11.1) (Calcium-dependent protein kinase isoform AK1)	CDPk Super Family	Yes
AT1G53590	C2 domain-containing protein At1g53590 (N-terminal-TM-C2 domain type 6 protein 1) (NTMC2TYPE6.1)	AT5G04870	Calcium-dependent protein kinase 1 (AtCDPK 1) (CDPK 1) (EC 2.7.11.1) (Calcium-dependent protein kinase isoform AK1)	CDPk Super Family	Yes
AT4G03480	Ankyrin repeat family protein	AT5G04870	Calcium-dependent protein kinase 1 (AtCDPK 1) (CDPK 1) (EC 2.7.11.1) (Calcium-dependent protein kinase isoform AK1)	CDPk Super Family	Yes
AT3G05200	E3 ubiquitin-protein ligase ATL6 (EC 2.3.2.27) (RING-H2 finger protein ATL6) (RING-type E3 ubiquitin transferase ATL6)	AT5G04870	Calcium-dependent protein kinase 1 (AtCDPK 1) (CDPK 1) (EC 2.7.11.1) (Calcium-dependent protein kinase isoform AK1)	CDPk Super Family	Yes
AT3G60240	Eukaryotic translation initiation factor 4G (eIF-4G) (eIF4G) (Protein cucumovirus multiplication 2) (Protein synthesis initiation factor 4G)	AT5G04870	Calcium-dependent protein kinase 1 (AtCDPK 1) (CDPK 1) (EC 2.7.11.1) (Calcium-dependent protein kinase isoform AK1)	CDPk Super Family	Yes
AT2G37790	Aldo-keto reductase family 4 member C10 (EC 1.1.1.-)	AT5G04870	Calcium-dependent protein kinase 1 (AtCDPK 1) (CDPK 1) (EC 2.7.11.1) (Calcium-dependent protein kinase isoform AK1)	CDPk Super Family	Yes
AT3G12100	Metal tolerance protein C2 (AtMTPc2) (AtMTP5)	AT5G04870	Calcium-dependent protein kinase 1 (AtCDPK 1) (CDPK 1) (EC 2.7.11.1) (Calcium-dependent protein kinase isoform AK1)	CDPk Super Family	Yes
AT5G45930	Magnesium-chelatase subunit ChlI-2, chloroplastic (Mg-chelatase subunit I-2) (EC 6.6.1.1) (Mg-protoporphyrin IX chelatase subunit ChlI-2)	AT5G04870	Calcium-dependent protein kinase 1 (AtCDPK 1) (CDPK 1) (EC 2.7.11.1) (Calcium-dependent protein kinase isoform AK1)	CDPk Super Family	Yes
AT2G37050	Leucine-rich repeat protein kinase family protein	AT5G04870	Calcium-dependent protein kinase 1 (AtCDPK 1) (CDPK 1) (EC 2.7.11.1) (Calcium-dependent protein kinase isoform AK1)	CDPk Super Family	Yes
AT2G36570	Leucine-rich repeat receptor-like protein kinase PXC1 (Protein PXY/TDR-CORRELATED 1)	AT5G04870	Calcium-dependent protein kinase 1 (AtCDPK 1) (CDPK 1) (EC 2.7.11.1) (Calcium-dependent protein kinase isoform AK1)	CDPk Super Family	Yes
AT1G75990	26S proteasome non-ATPase regulatory subunit 3 homolog B (26S proteasome regulatory subunit RPN3b) (AtRPN3b) (26S proteasome regulatory subunit S3 homolog B)	AT5G04870	Calcium-dependent protein kinase 1 (AtCDPK 1) (CDPK 1) (EC 2.7.11.1) (Calcium-dependent protein kinase isoform AK1)	CDPk Super Family	Yes
AT3G19510	Homeobox protein HAT3.1	AT5G04870	Calcium-dependent protein kinase 1 (AtCDPK 1) (CDPK 1) (EC 2.7.11.1) (Calcium-dependent protein kinase isoform AK1)	CDPk Super Family	Yes
AT1G53050	F8L10.9 protein (Protein kinase superfamily protein)	AT5G04870	Calcium-dependent protein kinase 1 (AtCDPK 1) (CDPK 1) (EC 2.7.11.1) (Calcium-dependent protein kinase isoform AK1)	CDPk Super Family	Yes
AT1G04080	Pre-mRNA-processing factor 39-1 (AtPRP39-1) (PRP39 homolog A) (Pre-mRNA-processing factor 39a)	AT5G04870	Calcium-dependent protein kinase 1 (AtCDPK 1) (CDPK 1) (EC 2.7.11.1) (Calcium-dependent protein kinase isoform AK1)	CDPk Super Family	Yes
AT1G55350	Calpain-type cysteine protease DEK1 (EC 3.4.22.-) (Phytocalpain DEK1) (Protein DEFECTIVE KERNEL 1) (AtDEK1) (Protein EMBRYO DEFECTIVE 1275) (Protein EMBRYO DEFECTIVE 80)	AT5G04870	Calcium-dependent protein kinase 1 (AtCDPK 1) (CDPK 1) (EC 2.7.11.1) (Calcium-dependent protein kinase isoform AK1)	CDPk Super Family	Yes
AT1G01550	Protein BPS1, chloroplastic (Protein BYPASS 1)	AT5G04870	Calcium-dependent protein kinase 1 (AtCDPK 1) (CDPK 1) (EC 2.7.11.1) (Calcium-dependent protein kinase isoform AK1)	CDPk Super Family	Yes
AT5G67200	Probable inactive receptor kinase At5g67200	AT5G04870	Calcium-dependent protein kinase 1 (AtCDPK 1) (CDPK 1) (EC 2.7.11.1) (Calcium-dependent protein kinase isoform AK1)	CDPk Super Family	Yes
AT3G52950	CBS domain-containing protein CBSCBSPB3	AT5G04870	Calcium-dependent protein kinase 1 (AtCDPK 1) (CDPK 1) (EC 2.7.11.1) (Calcium-dependent protein kinase isoform AK1)	CDPk Super Family	Yes
AT4G02300	Probable pectinesterase/pectinesterase inhibitor 39 [Includes: Pectinesterase inhibitor 39 (Pectin methylesterase inhibitor 39); Pectinesterase 39 (PE 39) (EC 3.1.1.11) (Pectin methylesterase 39) (AtPME39)]	AT5G04870	Calcium-dependent protein kinase 1 (AtCDPK 1) (CDPK 1) (EC 2.7.11.1) (Calcium-dependent protein kinase isoform AK1)	CDPk Super Family	Yes
AT1G15400	Uncharacterized protein At1g15400	AT5G04870	Calcium-dependent protein kinase 1 (AtCDPK 1) (CDPK 1) (EC 2.7.11.1) (Calcium-dependent protein kinase isoform AK1)	CDPk Super Family	Yes
AT3G11330	Plant intracellular Ras-group-related LRR protein 9	AT5G04870	Calcium-dependent protein kinase 1 (AtCDPK 1) (CDPK 1) (EC 2.7.11.1) (Calcium-dependent protein kinase isoform AK1)	CDPk Super Family	Yes
AT2G38280	AMP deaminase (AtAMPD) (EC 3.5.4.6) (Protein EMBRYONIC FACTOR 1)	AT5G04870	Calcium-dependent protein kinase 1 (AtCDPK 1) (CDPK 1) (EC 2.7.11.1) (Calcium-dependent protein kinase isoform AK1)	CDPk Super Family	Yes
AT2G35030	Pentatricopeptide repeat-containing protein At2g35030, mitochondrial	AT5G04870	Calcium-dependent protein kinase 1 (AtCDPK 1) (CDPK 1) (EC 2.7.11.1) (Calcium-dependent protein kinase isoform AK1)	CDPk Super Family	Yes
AT3G05200	E3 ubiquitin-protein ligase ATL6 (EC 2.3.2.27) (RING-H2 finger protein ATL6) (RING-type E3 ubiquitin transferase ATL6)	AT5G04870	Calcium-dependent protein kinase 1 (AtCDPK 1) (CDPK 1) (EC 2.7.11.1) (Calcium-dependent protein kinase isoform AK1)	CDPk Super Family	Yes
AT1G63210	Transcription elongation factor SPT6-like	AT5G04870	Calcium-dependent protein kinase 1 (AtCDPK 1) (CDPK 1) (EC 2.7.11.1) (Calcium-dependent protein kinase isoform AK1)	CDPk Super Family	Yes
AT2G37050	Leucine-rich repeat protein kinase family protein	AT5G04870	Calcium-dependent protein kinase 1 (AtCDPK 1) (CDPK 1) (EC 2.7.11.1) (Calcium-dependent protein kinase isoform AK1)	CDPk Super Family	Yes
AT3G05200	E3 ubiquitin-protein ligase ATL6 (EC 2.3.2.27) (RING-H2 finger protein ATL6) (RING-type E3 ubiquitin transferase ATL6)	AT5G04870	Calcium-dependent protein kinase 1 (AtCDPK 1) (CDPK 1) (EC 2.7.11.1) (Calcium-dependent protein kinase isoform AK1)	CDPk Super Family	Yes
AT5G25220	Homeobox protein knotted-1-like 3 (Protein KNAT3)	AT5G04870	Calcium-dependent protein kinase 1 (AtCDPK 1) (CDPK 1) (EC 2.7.11.1) (Calcium-dependent protein kinase isoform AK1)	CDPk Super Family	Yes
AT1G75990	26S proteasome non-ATPase regulatory subunit 3 homolog B (26S proteasome regulatory subunit RPN3b) (AtRPN3b) (26S proteasome regulatory subunit S3 homolog B)	AT5G04870	Calcium-dependent protein kinase 1 (AtCDPK 1) (CDPK 1) (EC 2.7.11.1) (Calcium-dependent protein kinase isoform AK1)	CDPk Super Family	Yes
AT1G53590	C2 domain-containing protein At1g53590 (N-terminal-TM-C2 domain type 6 protein 1) (NTMC2TYPE6.1)	AT5G04870	Calcium-dependent protein kinase 1 (AtCDPK 1) (CDPK 1) (EC 2.7.11.1) (Calcium-dependent protein kinase isoform AK1)	CDPk Super Family	Yes
AT3G60240	Eukaryotic translation initiation factor 4G (eIF-4G) (eIF4G) (Protein cucumovirus multiplication 2) (Protein synthesis initiation factor 4G)	AT5G04870	Calcium-dependent protein kinase 1 (AtCDPK 1) (CDPK 1) (EC 2.7.11.1) (Calcium-dependent protein kinase isoform AK1)	CDPk Super Family	Yes
AT2G05710	Aconitate hydratase 3, mitochondrial (Aconitase 3) (mACO1) (EC 4.2.1.3) (Citrate hydro-lyase 3)	AT5G04870	Calcium-dependent protein kinase 1 (AtCDPK 1) (CDPK 1) (EC 2.7.11.1) (Calcium-dependent protein kinase isoform AK1)	CDPk Super Family	Yes
AT5G67200	Probable inactive receptor kinase At5g67200	AT5G04870	Calcium-dependent protein kinase 1 (AtCDPK 1) (CDPK 1) (EC 2.7.11.1) (Calcium-dependent protein kinase isoform AK1)	CDPk Super Family	Yes
AT1G04080	Pre-mRNA-processing factor 39-1 (AtPRP39-1) (PRP39 homolog A) (Pre-mRNA-processing factor 39a)	AT5G04870	Calcium-dependent protein kinase 1 (AtCDPK 1) (CDPK 1) (EC 2.7.11.1) (Calcium-dependent protein kinase isoform AK1)	CDPk Super Family	Yes
AT3G52950	CBS domain-containing protein CBSCBSPB3	AT5G04870	Calcium-dependent protein kinase 1 (AtCDPK 1) (CDPK 1) (EC 2.7.11.1) (Calcium-dependent protein kinase isoform AK1)	CDPk Super Family	Yes
AT1G63210	Transcription elongation factor SPT6-like	AT5G04870	Calcium-dependent protein kinase 1 (AtCDPK 1) (CDPK 1) (EC 2.7.11.1) (Calcium-dependent protein kinase isoform AK1)	CDPk Super Family	Yes
AT2G40640	U-box domain-containing protein 63 (EC 2.3.2.27) (Plant U-box protein 63) (RING-type E3 ubiquitin transferase PUB63)	AT5G04870	Calcium-dependent protein kinase 1 (AtCDPK 1) (CDPK 1) (EC 2.7.11.1) (Calcium-dependent protein kinase isoform AK1)	CDPk Super Family	Yes
AT1G74910	ADP-glucose pyrophosphorylase family protein	AT5G04870	Calcium-dependent protein kinase 1 (AtCDPK 1) (CDPK 1) (EC 2.7.11.1) (Calcium-dependent protein kinase isoform AK1)	CDPk Super Family	Yes
AT1G53590	C2 domain-containing protein At1g53590 (N-terminal-TM-C2 domain type 6 protein 1) (NTMC2TYPE6.1)	AT5G04870	Calcium-dependent protein kinase 1 (AtCDPK 1) (CDPK 1) (EC 2.7.11.1) (Calcium-dependent protein kinase isoform AK1)	CDPk Super Family	Yes
AT1G53050	F8L10.9 protein (Protein kinase superfamily protein)	AT5G04870	Calcium-dependent protein kinase 1 (AtCDPK 1) (CDPK 1) (EC 2.7.11.1) (Calcium-dependent protein kinase isoform AK1)	CDPk Super Family	Yes
AT5G35750	Histidine kinase 2 (EC 2.7.13.3) (Arabidopsis histidine kinase 2) (AtHK2) (Protein AUTHENTIC HIS-KINASE 2)	AT5G04870	Calcium-dependent protein kinase 1 (AtCDPK 1) (CDPK 1) (EC 2.7.11.1) (Calcium-dependent protein kinase isoform AK1)	CDPk Super Family	Yes
AT5G19320	RAN GTPase-activating protein 2 (AtRanGAP2) (RanGAP2)	AT5G04870	Calcium-dependent protein kinase 1 (AtCDPK 1) (CDPK 1) (EC 2.7.11.1) (Calcium-dependent protein kinase isoform AK1)	CDPk Super Family	Yes
AT2G36570	Leucine-rich repeat receptor-like protein kinase PXC1 (Protein PXY/TDR-CORRELATED 1)	AT5G04870	Calcium-dependent protein kinase 1 (AtCDPK 1) (CDPK 1) (EC 2.7.11.1) (Calcium-dependent protein kinase isoform AK1)	CDPk Super Family	Yes
AT5G59560	Protein SENSITIVITY TO RED LIGHT REDUCED 1	AT5G04870	Calcium-dependent protein kinase 1 (AtCDPK 1) (CDPK 1) (EC 2.7.11.1) (Calcium-dependent protein kinase isoform AK1)	CDPk Super Family	Yes
AT4G02300	Probable pectinesterase/pectinesterase inhibitor 39 [Includes: Pectinesterase inhibitor 39 (Pectin methylesterase inhibitor 39); Pectinesterase 39 (PE 39) (EC 3.1.1.11) (Pectin methylesterase 39) (AtPME39)]	AT5G04870	Calcium-dependent protein kinase 1 (AtCDPK 1) (CDPK 1) (EC 2.7.11.1) (Calcium-dependent protein kinase isoform AK1)	CDPk Super Family	Yes
AT3G11330	Plant intracellular Ras-group-related LRR protein 9	AT5G04870	Calcium-dependent protein kinase 1 (AtCDPK 1) (CDPK 1) (EC 2.7.11.1) (Calcium-dependent protein kinase isoform AK1)	CDPk Super Family	Yes
AT5G12080	Mechanosensitive ion channel protein 10 (Mechanosensitive channel of small conductance-like 10) (MscS-Like protein 10) (AtMSL10)	AT5G04870	Calcium-dependent protein kinase 1 (AtCDPK 1) (CDPK 1) (EC 2.7.11.1) (Calcium-dependent protein kinase isoform AK1)	CDPk Super Family	Yes
AT3G19510	Homeobox protein HAT3.1	AT5G04870	Calcium-dependent protein kinase 1 (AtCDPK 1) (CDPK 1) (EC 2.7.11.1) (Calcium-dependent protein kinase isoform AK1)	CDPk Super Family	Yes
AT1G07110	6-phosphofructo-2-kinase/fructose-2,6-bisphosphatase (6PF-2-K/Fru-2,6-P2ase) (AtF2KP) (PFK/FBPase) [Includes: 6-phosphofructo-2-kinase (EC 2.7.1.105); Fructose-2,6-bisphosphatase (EC 3.1.3.46)]	AT5G04870	Calcium-dependent protein kinase 1 (AtCDPK 1) (CDPK 1) (EC 2.7.11.1) (Calcium-dependent protein kinase isoform AK1)	CDPk Super Family	Yes
AT1G55350	Calpain-type cysteine protease DEK1 (EC 3.4.22.-) (Phytocalpain DEK1) (Protein DEFECTIVE KERNEL 1) (AtDEK1) (Protein EMBRYO DEFECTIVE 1275) (Protein EMBRYO DEFECTIVE 80)	AT5G04870	Calcium-dependent protein kinase 1 (AtCDPK 1) (CDPK 1) (EC 2.7.11.1) (Calcium-dependent protein kinase isoform AK1)	CDPk Super Family	Yes
AT4G03480	Ankyrin repeat family protein	AT5G04870	Calcium-dependent protein kinase 1 (AtCDPK 1) (CDPK 1) (EC 2.7.11.1) (Calcium-dependent protein kinase isoform AK1)	CDPk Super Family	Yes
AT2G37790	Aldo-keto reductase family 4 member C10 (EC 1.1.1.-)	AT5G04870	Calcium-dependent protein kinase 1 (AtCDPK 1) (CDPK 1) (EC 2.7.11.1) (Calcium-dependent protein kinase isoform AK1)	CDPk Super Family	Yes
AT2G40860	Protein kinase and PP2C-like domain-containing protein [Includes: Probable serine/threonine protein kinase At2g40860 (EC 2.7.11.1); Probable protein phosphatase 2C 31 (AtPP2C31) (EC 3.1.3.16)]	AT5G04870	Calcium-dependent protein kinase 1 (AtCDPK 1) (CDPK 1) (EC 2.7.11.1) (Calcium-dependent protein kinase isoform AK1)	CDPk Super Family	Yes
AT3G48760	Probable protein S-acyltransferase 5 (EC 2.3.1.225) (Probable palmitoyltransferase At3g48760) (Zinc finger DHHC domain-containing protein At3g48760)	AT5G04870	Calcium-dependent protein kinase 1 (AtCDPK 1) (CDPK 1) (EC 2.7.11.1) (Calcium-dependent protein kinase isoform AK1)	CDPk Super Family	Yes
AT1G01550	Protein BPS1, chloroplastic (Protein BYPASS 1)	AT5G04870	Calcium-dependent protein kinase 1 (AtCDPK 1) (CDPK 1) (EC 2.7.11.1) (Calcium-dependent protein kinase isoform AK1)	CDPk Super Family	Yes
AT1G15400	Uncharacterized protein At1g15400	AT5G04870	Calcium-dependent protein kinase 1 (AtCDPK 1) (CDPK 1) (EC 2.7.11.1) (Calcium-dependent protein kinase isoform AK1)	CDPk Super Family	Yes
AT1G32750	Transcription initiation factor TFIID subunit 1 (TAFII250-A) (TBP-associated factor 1) (AtTAF1) (Transcription initiation factor TFIID subunit 1-A)	AT5G04870	Calcium-dependent protein kinase 1 (AtCDPK 1) (CDPK 1) (EC 2.7.11.1) (Calcium-dependent protein kinase isoform AK1)	CDPk Super Family	Yes
AT2G38280	AMP deaminase (AtAMPD) (EC 3.5.4.6) (Protein EMBRYONIC FACTOR 1)	AT5G04870	Calcium-dependent protein kinase 1 (AtCDPK 1) (CDPK 1) (EC 2.7.11.1) (Calcium-dependent protein kinase isoform AK1)	CDPk Super Family	Yes
AT2G22760	Transcription factor bHLH19 (Basic helix-loop-helix protein 19) (AtbHLH19) (bHLH 19) (Transcription factor EN 26) (bHLH transcription factor bHLH019)	AT5G04870	Calcium-dependent protein kinase 1 (AtCDPK 1) (CDPK 1) (EC 2.7.11.1) (Calcium-dependent protein kinase isoform AK1)	CDPk Super Family	Yes
AT5G45930	Magnesium-chelatase subunit ChlI-2, chloroplastic (Mg-chelatase subunit I-2) (EC 6.6.1.1) (Mg-protoporphyrin IX chelatase subunit ChlI-2)	AT5G04870	Calcium-dependent protein kinase 1 (AtCDPK 1) (CDPK 1) (EC 2.7.11.1) (Calcium-dependent protein kinase isoform AK1)	CDPk Super Family	Yes
AT3G05200	E3 ubiquitin-protein ligase ATL6 (EC 2.3.2.27) (RING-H2 finger protein ATL6) (RING-type E3 ubiquitin transferase ATL6)	AT5G04870	Calcium-dependent protein kinase 1 (AtCDPK 1) (CDPK 1) (EC 2.7.11.1) (Calcium-dependent protein kinase isoform AK1)	CDPk Super Family	Yes
AT3G12100	Metal tolerance protein C2 (AtMTPc2) (AtMTP5)	AT5G04870	Calcium-dependent protein kinase 1 (AtCDPK 1) (CDPK 1) (EC 2.7.11.1) (Calcium-dependent protein kinase isoform AK1)	CDPk Super Family	Yes
AT2G35030	Pentatricopeptide repeat-containing protein At2g35030, mitochondrial	AT5G04870	Calcium-dependent protein kinase 1 (AtCDPK 1) (CDPK 1) (EC 2.7.11.1) (Calcium-dependent protein kinase isoform AK1)	CDPk Super Family	Yes
AT5G19450	Calcium-dependent protein kinase 8 (EC 2.7.11.1) (Calcium-dependent protein kinase isoform CDPK19) (AtCDPK19)	AT5G12180	Calcium-dependent protein kinase 17 (EC 2.7.11.1)	CDPk Super Family	Yes
AT1G78840	Putative F-box/FBD/LRR-repeat protein At1g78840	AT5G12180	Calcium-dependent protein kinase 17 (EC 2.7.11.1)	CDPk Super Family	Yes
AT1G14850	Nuclear pore complex protein NUP155 (Nucleoporin 155)	AT5G12180	Calcium-dependent protein kinase 17 (EC 2.7.11.1)	CDPk Super Family	Yes
AT1G05805	Transcription factor bHLH128 (Basic helix-loop-helix protein 128) (AtbHLH128) (bHLH 128) (Transcription factor EN 74) (bHLH transcription factor bHLH128)	AT5G12180	Calcium-dependent protein kinase 17 (EC 2.7.11.1)	CDPk Super Family	Yes
AT3G03250	UTP--glucose-1-phosphate uridylyltransferase 2 (EC 2.7.7.9) (UDP-glucose pyrophosphorylase 2) (AtUGP2) (UDPGP 2) (UGPase 2)	AT5G12180	Calcium-dependent protein kinase 17 (EC 2.7.11.1)	CDPk Super Family	Yes
AT1G60440	Pantothenate kinase 1 (AtPANK1) (EC 2.7.1.33) (AtCoaA) (Pantothenic acid kinase 1)	AT5G12180	Calcium-dependent protein kinase 17 (EC 2.7.11.1)	CDPk Super Family	Yes
AT1G45207	Remorin family protein	AT5G12180	Calcium-dependent protein kinase 17 (EC 2.7.11.1)	CDPk Super Family	Yes
AT2G04560	Probable lipid-A-disaccharide synthase, mitochondrial (EC 2.4.1.182) (Protein LIPID X B) (AtLpxB)	AT5G12180	Calcium-dependent protein kinase 17 (EC 2.7.11.1)	CDPk Super Family	Yes
AT3G18770	Autophagy-related protein 13b (AtAPG13b)	AT5G12180	Calcium-dependent protein kinase 17 (EC 2.7.11.1)	CDPk Super Family	Yes
AT1G66480	Uncharacterized protein At1g66480	AT5G12180	Calcium-dependent protein kinase 17 (EC 2.7.11.1)	CDPk Super Family	Yes
AT1G15440	Periodic tryptophan protein 2 (AtPWP2)	AT5G12180	Calcium-dependent protein kinase 17 (EC 2.7.11.1)	CDPk Super Family	Yes
AT3G19960	Myosin-1 (AtATM1)	AT5G12180	Calcium-dependent protein kinase 17 (EC 2.7.11.1)	CDPk Super Family	Yes
AT5G13530	E3 ubiquitin-protein ligase KEG (EC 2.3.2.27) (EC 2.7.11.1) (Protein KEEP ON GOING) (RING finger protein KEG) (RING-type E3 ubiquitin transferase KEG)	AT5G12180	Calcium-dependent protein kinase 17 (EC 2.7.11.1)	CDPk Super Family	Yes
AT4G19930	F-box/kelch-repeat protein At4g19930	AT5G12180	Calcium-dependent protein kinase 17 (EC 2.7.11.1)	CDPk Super Family	Yes
AT2G38280	AMP deaminase (AtAMPD) (EC 3.5.4.6) (Protein EMBRYONIC FACTOR 1)	AT5G12180	Calcium-dependent protein kinase 17 (EC 2.7.11.1)	CDPk Super Family	Yes
AT2G39130	Amino acid transporter AVT1C (AtAvt1C)	AT5G12180	Calcium-dependent protein kinase 17 (EC 2.7.11.1)	CDPk Super Family	Yes
AT4G19930	F-box/kelch-repeat protein At4g19930	AT5G12180	Calcium-dependent protein kinase 17 (EC 2.7.11.1)	CDPk Super Family	Yes
AT5G40640	Transmembrane protein	AT5G12180	Calcium-dependent protein kinase 17 (EC 2.7.11.1)	CDPk Super Family	Yes
AT2G41070	ABSCISIC ACID-INSENSITIVE 5-like protein 3 (Dc3 promoter-binding factor 4) (AtDPBF4) (Protein ENHANCED EM LEVEL) (bZIP transcription factor 12) (AtbZIP12)	AT5G12180	Calcium-dependent protein kinase 17 (EC 2.7.11.1)	CDPk Super Family	Yes
AT3G52400	Syntaxin-122 (AtSYP122) (Synt4)	AT5G12180	Calcium-dependent protein kinase 17 (EC 2.7.11.1)	CDPk Super Family	Yes
AT2G22760	Transcription factor bHLH19 (Basic helix-loop-helix protein 19) (AtbHLH19) (bHLH 19) (Transcription factor EN 26) (bHLH transcription factor bHLH019)	AT5G12180	Calcium-dependent protein kinase 17 (EC 2.7.11.1)	CDPk Super Family	Yes
AT4G39955	Alpha/beta-Hydrolases superfamily protein (At4g39955)	AT5G12180	Calcium-dependent protein kinase 17 (EC 2.7.11.1)	CDPk Super Family	Yes
AT2G46495	Putative RING-H2 finger protein ATL21A (EC 2.3.2.27) (RING-type E3 ubiquitin transferase ATL21A)	AT5G12180	Calcium-dependent protein kinase 17 (EC 2.7.11.1)	CDPk Super Family	Yes
AT1G68840	AP2/ERF and B3 domain-containing transcription repressor RAV2 (Ethylene-responsive transcription factor RAV2) (Protein RELATED TO ABI3/VP1 2) (Protein RELATED TO APETALA2 8) (Protein TEMPRANILLO 2)	AT5G12180	Calcium-dependent protein kinase 17 (EC 2.7.11.1)	CDPk Super Family	Yes
AT1G29400	Protein MEI2-like 5 (AML5) (MEI2-like protein 5)	AT5G12180	Calcium-dependent protein kinase 17 (EC 2.7.11.1)	CDPk Super Family	Yes
AT2G46495	Putative RING-H2 finger protein ATL21A (EC 2.3.2.27) (RING-type E3 ubiquitin transferase ATL21A)	AT5G12180	Calcium-dependent protein kinase 17 (EC 2.7.11.1)	CDPk Super Family	Yes
AT5G53440	LOW protein: zinc finger CCCH domain protein	AT5G12180	Calcium-dependent protein kinase 17 (EC 2.7.11.1)	CDPk Super Family	Yes
AT5G37710	Alpha/beta-Hydrolases superfamily protein	AT5G12180	Calcium-dependent protein kinase 17 (EC 2.7.11.1)	CDPk Super Family	Yes
AT3G05200	E3 ubiquitin-protein ligase ATL6 (EC 2.3.2.27) (RING-H2 finger protein ATL6) (RING-type E3 ubiquitin transferase ATL6)	AT5G12180	Calcium-dependent protein kinase 17 (EC 2.7.11.1)	CDPk Super Family	Yes
AT2G28260	Putative cyclic nucleotide-gated ion channel 15 (Cyclic nucleotide- and calmodulin-regulated ion channel 15)	AT5G12180	Calcium-dependent protein kinase 17 (EC 2.7.11.1)	CDPk Super Family	Yes
AT5G02430	Transducin/WD40 repeat-like superfamily protein	AT5G12180	Calcium-dependent protein kinase 17 (EC 2.7.11.1)	CDPk Super Family	Yes
AT3G12100	Metal tolerance protein C2 (AtMTPc2) (AtMTP5)	AT5G12180	Calcium-dependent protein kinase 17 (EC 2.7.11.1)	CDPk Super Family	Yes
AT5G35180	ENHANCED DISEASE RESISTANCE protein (DUF1336)	AT5G12180	Calcium-dependent protein kinase 17 (EC 2.7.11.1)	CDPk Super Family	Yes
AT4G08180	Oxysterol-binding protein-related protein 1C (OSBP-related protein 1C)	AT5G12180	Calcium-dependent protein kinase 17 (EC 2.7.11.1)	CDPk Super Family	Yes
AT2G35030	Pentatricopeptide repeat-containing protein At2g35030, mitochondrial	AT5G12180	Calcium-dependent protein kinase 17 (EC 2.7.11.1)	CDPk Super Family	Yes
AT3G13470	Chaperonin 60 subunit beta 2, chloroplastic (CPN-60 beta 2)	AT5G12180	Calcium-dependent protein kinase 17 (EC 2.7.11.1)	CDPk Super Family	Yes
AT5G18760	RING/U-box superfamily protein	AT5G12180	Calcium-dependent protein kinase 17 (EC 2.7.11.1)	CDPk Super Family	Yes
AT2G37180	Aquaporin PIP2-3 (Plasma membrane intrinsic protein 2-3) (AtPIP2;3) (Plasma membrane intrinsic protein 2c) (PIP2c) (RD28-PIP) (TMP2C) (Water stress-induced tonoplast intrinsic protein) (WSI-TIP)	AT5G19450	Calcium-dependent protein kinase 8 (EC 2.7.11.1) (Calcium-dependent protein kinase isoform CDPK19) (AtCDPK19)	CDPk Super Family	Yes
AT1G33265	Protein FATTY ACID EXPORT 4, chloroplastic (At-FAX4)	AT5G19450	Calcium-dependent protein kinase 8 (EC 2.7.11.1) (Calcium-dependent protein kinase isoform CDPK19) (AtCDPK19)	CDPk Super Family	Yes
AT3G51890	Clathrin light chain 3	AT5G19450	Calcium-dependent protein kinase 8 (EC 2.7.11.1) (Calcium-dependent protein kinase isoform CDPK19) (AtCDPK19)	CDPk Super Family	Yes
AT4G38900	bZIP transcription factor 29 (AtbZIP29) (Protein DRINK ME-LIKE)	AT5G19450	Calcium-dependent protein kinase 8 (EC 2.7.11.1) (Calcium-dependent protein kinase isoform CDPK19) (AtCDPK19)	CDPk Super Family	Yes
AT3G02180	Protein SPIRAL1-like 3	AT5G19450	Calcium-dependent protein kinase 8 (EC 2.7.11.1) (Calcium-dependent protein kinase isoform CDPK19) (AtCDPK19)	CDPk Super Family	Yes
AT1G75990	26S proteasome non-ATPase regulatory subunit 3 homolog B (26S proteasome regulatory subunit RPN3b) (AtRPN3b) (26S proteasome regulatory subunit S3 homolog B)	AT5G19450	Calcium-dependent protein kinase 8 (EC 2.7.11.1) (Calcium-dependent protein kinase isoform CDPK19) (AtCDPK19)	CDPk Super Family	Yes
AT1G77180	SNW/SKI-interacting protein (AtSKIP) (Protein EARLY FLOWERING AND INSENSITIVE TO PHOTOPERIOD 1) (SNW domain-containing protein)	AT5G19450	Calcium-dependent protein kinase 8 (EC 2.7.11.1) (Calcium-dependent protein kinase isoform CDPK19) (AtCDPK19)	CDPk Super Family	Yes
AT2G16850	Probable aquaporin PIP2-8 (Plasma membrane intrinsic protein 2-8) (AtPIP2;8) (Plasma membrane intrinsic protein 3b) (PIP3b)	AT5G19450	Calcium-dependent protein kinase 8 (EC 2.7.11.1) (Calcium-dependent protein kinase isoform CDPK19) (AtCDPK19)	CDPk Super Family	Yes
AT5G67200	Probable inactive receptor kinase At5g67200	AT5G19450	Calcium-dependent protein kinase 8 (EC 2.7.11.1) (Calcium-dependent protein kinase isoform CDPK19) (AtCDPK19)	CDPk Super Family	Yes
AT3G48050	Protein SUO	AT5G19450	Calcium-dependent protein kinase 8 (EC 2.7.11.1) (Calcium-dependent protein kinase isoform CDPK19) (AtCDPK19)	CDPk Super Family	Yes
AT2G31820	PGG domain-containing protein	AT5G19450	Calcium-dependent protein kinase 8 (EC 2.7.11.1) (Calcium-dependent protein kinase isoform CDPK19) (AtCDPK19)	CDPk Super Family	Yes
AT3G52950	CBS domain-containing protein CBSCBSPB3	AT5G19450	Calcium-dependent protein kinase 8 (EC 2.7.11.1) (Calcium-dependent protein kinase isoform CDPK19) (AtCDPK19)	CDPk Super Family	Yes
AT1G53050	F8L10.9 protein (Protein kinase superfamily protein)	AT5G19450	Calcium-dependent protein kinase 8 (EC 2.7.11.1) (Calcium-dependent protein kinase isoform CDPK19) (AtCDPK19)	CDPk Super Family	Yes
AT3G02830	Zinc finger CCCH domain-containing protein 33 (AtC3H33) (Zinc finger CCCH domain-containing protein ZFN1)	AT5G19450	Calcium-dependent protein kinase 8 (EC 2.7.11.1) (Calcium-dependent protein kinase isoform CDPK19) (AtCDPK19)	CDPk Super Family	Yes
AT3G17840	Probable inactive receptor kinase RLK902 (Receptor-like kinase 902)	AT5G19450	Calcium-dependent protein kinase 8 (EC 2.7.11.1) (Calcium-dependent protein kinase isoform CDPK19) (AtCDPK19)	CDPk Super Family	Yes
AT3G53230	Cell division control protein 48 homolog D (AtCDC48d) (Transitional endoplasmic reticulum ATPase D)	AT5G19450	Calcium-dependent protein kinase 8 (EC 2.7.11.1) (Calcium-dependent protein kinase isoform CDPK19) (AtCDPK19)	CDPk Super Family	Yes
AT2G36570	Leucine-rich repeat receptor-like protein kinase PXC1 (Protein PXY/TDR-CORRELATED 1)	AT5G19450	Calcium-dependent protein kinase 8 (EC 2.7.11.1) (Calcium-dependent protein kinase isoform CDPK19) (AtCDPK19)	CDPk Super Family	Yes
AT4G02300	Probable pectinesterase/pectinesterase inhibitor 39 [Includes: Pectinesterase inhibitor 39 (Pectin methylesterase inhibitor 39); Pectinesterase 39 (PE 39) (EC 3.1.1.11) (Pectin methylesterase 39) (AtPME39)]	AT5G19450	Calcium-dependent protein kinase 8 (EC 2.7.11.1) (Calcium-dependent protein kinase isoform CDPK19) (AtCDPK19)	CDPk Super Family	Yes
AT5G53420	CCT domain-containing protein	AT5G19450	Calcium-dependent protein kinase 8 (EC 2.7.11.1) (Calcium-dependent protein kinase isoform CDPK19) (AtCDPK19)	CDPk Super Family	Yes
AT3G04470	(thale cress) hypothetical protein	AT5G19450	Calcium-dependent protein kinase 8 (EC 2.7.11.1) (Calcium-dependent protein kinase isoform CDPK19) (AtCDPK19)	CDPk Super Family	Yes
AT4G03480	Ankyrin repeat family protein	AT5G19450	Calcium-dependent protein kinase 8 (EC 2.7.11.1) (Calcium-dependent protein kinase isoform CDPK19) (AtCDPK19)	CDPk Super Family	Yes
AT2G16650	Proteinaceous RNase P 2 (EC 3.1.26.5)	AT5G19450	Calcium-dependent protein kinase 8 (EC 2.7.11.1) (Calcium-dependent protein kinase isoform CDPK19) (AtCDPK19)	CDPk Super Family	Yes
AT3G48760	Probable protein S-acyltransferase 5 (EC 2.3.1.225) (Probable palmitoyltransferase At3g48760) (Zinc finger DHHC domain-containing protein At3g48760)	AT5G19450	Calcium-dependent protein kinase 8 (EC 2.7.11.1) (Calcium-dependent protein kinase isoform CDPK19) (AtCDPK19)	CDPk Super Family	Yes
AT1G01550	Protein BPS1, chloroplastic (Protein BYPASS 1)	AT5G19450	Calcium-dependent protein kinase 8 (EC 2.7.11.1) (Calcium-dependent protein kinase isoform CDPK19) (AtCDPK19)	CDPk Super Family	Yes
AT1G18550	Kinesin-like protein KIN-8A	AT5G19450	Calcium-dependent protein kinase 8 (EC 2.7.11.1) (Calcium-dependent protein kinase isoform CDPK19) (AtCDPK19)	CDPk Super Family	Yes
AT5G13530	E3 ubiquitin-protein ligase KEG (EC 2.3.2.27) (EC 2.7.11.1) (Protein KEEP ON GOING) (RING finger protein KEG) (RING-type E3 ubiquitin transferase KEG)	AT5G19450	Calcium-dependent protein kinase 8 (EC 2.7.11.1) (Calcium-dependent protein kinase isoform CDPK19) (AtCDPK19)	CDPk Super Family	Yes
AT3G17650	Probable metal-nicotianamine transporter YSL5 (Protein YELLOW STRIPE LIKE 5) (AtYSL5)	AT5G19450	Calcium-dependent protein kinase 8 (EC 2.7.11.1) (Calcium-dependent protein kinase isoform CDPK19) (AtCDPK19)	CDPk Super Family	Yes
AT2G38280	AMP deaminase (AtAMPD) (EC 3.5.4.6) (Protein EMBRYONIC FACTOR 1)	AT5G19450	Calcium-dependent protein kinase 8 (EC 2.7.11.1) (Calcium-dependent protein kinase isoform CDPK19) (AtCDPK19)	CDPk Super Family	Yes
AT5G06905	Cytochrome P450, family 712, subfamily A, polypeptide 2	AT5G19450	Calcium-dependent protein kinase 8 (EC 2.7.11.1) (Calcium-dependent protein kinase isoform CDPK19) (AtCDPK19)	CDPk Super Family	Yes
AT2G35030	Pentatricopeptide repeat-containing protein At2g35030, mitochondrial	AT5G19450	Calcium-dependent protein kinase 8 (EC 2.7.11.1) (Calcium-dependent protein kinase isoform CDPK19) (AtCDPK19)	CDPk Super Family	Yes
AT2G37180	Aquaporin PIP2-3 (Plasma membrane intrinsic protein 2-3) (AtPIP2;3) (Plasma membrane intrinsic protein 2c) (PIP2c) (RD28-PIP) (TMP2C) (Water stress-induced tonoplast intrinsic protein) (WSI-TIP)	AT5G24430	CDPK-related kinase 4 (AtCRK4) (EC 2.7.11.1) (Calcium/calmodulin-dependent protein kinase CRK4)	CDPk Super Family	Yes
AT3G51890	Clathrin light chain 3	AT5G24430	CDPK-related kinase 4 (AtCRK4) (EC 2.7.11.1) (Calcium/calmodulin-dependent protein kinase CRK4)	CDPk Super Family	Yes
AT2G37180	Aquaporin PIP2-3 (Plasma membrane intrinsic protein 2-3) (AtPIP2;3) (Plasma membrane intrinsic protein 2c) (PIP2c) (RD28-PIP) (TMP2C) (Water stress-induced tonoplast intrinsic protein) (WSI-TIP)	AT5G66210	Calcium-dependent protein kinase 28 (EC 2.7.11.1)	CDPk Super Family	Yes
AT3G51890	Clathrin light chain 3	AT5G66210	Calcium-dependent protein kinase 28 (EC 2.7.11.1)	CDPk Super Family	Yes
AT4G38900	bZIP transcription factor 29 (AtbZIP29) (Protein DRINK ME-LIKE)	AT5G66210	Calcium-dependent protein kinase 28 (EC 2.7.11.1)	CDPk Super Family	Yes
AT3G13860	Chaperonin CPN60-like 2, mitochondrial (HSP60-like 2)	AT5G66210	Calcium-dependent protein kinase 28 (EC 2.7.11.1)	CDPk Super Family	Yes
AT1G77180	SNW/SKI-interacting protein (AtSKIP) (Protein EARLY FLOWERING AND INSENSITIVE TO PHOTOPERIOD 1) (SNW domain-containing protein)	AT5G66210	Calcium-dependent protein kinase 28 (EC 2.7.11.1)	CDPk Super Family	Yes
AT2G16850	Probable aquaporin PIP2-8 (Plasma membrane intrinsic protein 2-8) (AtPIP2;8) (Plasma membrane intrinsic protein 3b) (PIP3b)	AT5G66210	Calcium-dependent protein kinase 28 (EC 2.7.11.1)	CDPk Super Family	Yes
AT5G67200	Probable inactive receptor kinase At5g67200	AT5G66210	Calcium-dependent protein kinase 28 (EC 2.7.11.1)	CDPk Super Family	Yes
AT2G31820	PGG domain-containing protein	AT5G66210	Calcium-dependent protein kinase 28 (EC 2.7.11.1)	CDPk Super Family	Yes
AT3G52950	CBS domain-containing protein CBSCBSPB3	AT5G66210	Calcium-dependent protein kinase 28 (EC 2.7.11.1)	CDPk Super Family	Yes
AT3G49010	Large ribosomal subunit protein eL13z (60S ribosomal protein L13-1) (Protein BBC1 homolog)	AT5G66210	Calcium-dependent protein kinase 28 (EC 2.7.11.1)	CDPk Super Family	Yes
AT1G53050	F8L10.9 protein (Protein kinase superfamily protein)	AT5G66210	Calcium-dependent protein kinase 28 (EC 2.7.11.1)	CDPk Super Family	Yes
AT3G17840	Probable inactive receptor kinase RLK902 (Receptor-like kinase 902)	AT5G66210	Calcium-dependent protein kinase 28 (EC 2.7.11.1)	CDPk Super Family	Yes
AT3G53230	Cell division control protein 48 homolog D (AtCDC48d) (Transitional endoplasmic reticulum ATPase D)	AT5G66210	Calcium-dependent protein kinase 28 (EC 2.7.11.1)	CDPk Super Family	Yes
AT2G43680	Protein IQ-DOMAIN 14 (AtIQD14)	AT5G66210	Calcium-dependent protein kinase 28 (EC 2.7.11.1)	CDPk Super Family	Yes
AT2G36570	Leucine-rich repeat receptor-like protein kinase PXC1 (Protein PXY/TDR-CORRELATED 1)	AT5G66210	Calcium-dependent protein kinase 28 (EC 2.7.11.1)	CDPk Super Family	Yes
AT4G02300	Probable pectinesterase/pectinesterase inhibitor 39 [Includes: Pectinesterase inhibitor 39 (Pectin methylesterase inhibitor 39); Pectinesterase 39 (PE 39) (EC 3.1.1.11) (Pectin methylesterase 39) (AtPME39)]	AT5G66210	Calcium-dependent protein kinase 28 (EC 2.7.11.1)	CDPk Super Family	Yes
AT1G73980	Inorganic pyrophosphatase TTM1 (EC 3.6.1.1) (Triphosphate tunnel metalloenzyme 1) (AtTTM1)	AT5G66210	Calcium-dependent protein kinase 28 (EC 2.7.11.1)	CDPk Super Family	Yes
AT3G04470	(thale cress) hypothetical protein	AT5G66210	Calcium-dependent protein kinase 28 (EC 2.7.11.1)	CDPk Super Family	Yes
AT5G42590	Cytochrome P450 71A16 (EC 1.14.-.-) (Marneral oxidase)	AT5G66210	Calcium-dependent protein kinase 28 (EC 2.7.11.1)	CDPk Super Family	Yes
AT2G16650	Proteinaceous RNase P 2 (EC 3.1.26.5)	AT5G66210	Calcium-dependent protein kinase 28 (EC 2.7.11.1)	CDPk Super Family	Yes
AT3G48760	Probable protein S-acyltransferase 5 (EC 2.3.1.225) (Probable palmitoyltransferase At3g48760) (Zinc finger DHHC domain-containing protein At3g48760)	AT5G66210	Calcium-dependent protein kinase 28 (EC 2.7.11.1)	CDPk Super Family	Yes
AT1G07630	Probable protein phosphatase 2C 4 (AtPP2C04) (EC 3.1.3.16) (Protein POLTERGEIST-LIKE 5) (Protein phosphatase 2C PLL5) (PP2C PLL5)	AT5G66210	Calcium-dependent protein kinase 28 (EC 2.7.11.1)	CDPk Super Family	Yes
AT1G15400	Uncharacterized protein At1g15400	AT5G66210	Calcium-dependent protein kinase 28 (EC 2.7.11.1)	CDPk Super Family	Yes
AT1G01550	Protein BPS1, chloroplastic (Protein BYPASS 1)	AT5G66210	Calcium-dependent protein kinase 28 (EC 2.7.11.1)	CDPk Super Family	Yes
AT5G18660	Divinyl chlorophyllide a 8-vinyl-reductase, chloroplastic (EC 1.3.1.75) (Protein PALE-GREEN AND CHLOROPHYLL B REDUCED 2)	AT5G66210	Calcium-dependent protein kinase 28 (EC 2.7.11.1)	CDPk Super Family	Yes
AT3G63460	Protein transport protein SEC31 homolog B (SEC31-like protein B)	AT5G66210	Calcium-dependent protein kinase 28 (EC 2.7.11.1)	CDPk Super Family	Yes
AT3G62700	ABC transporter C family member 14 (ABC transporter ABCC.14) (AtABCC14) (EC 7.6.2.2) (ATP-energized glutathione S-conjugate pump 10) (Glutathione S-conjugate-transporting ATPase 10) (Multidrug resistance-associated protein 10)	AT5G66210	Calcium-dependent protein kinase 28 (EC 2.7.11.1)	CDPk Super Family	Yes
AT4G18820	Protein STICHEL-like 3	AT5G66210	Calcium-dependent protein kinase 28 (EC 2.7.11.1)	CDPk Super Family	Yes
AT2G33620	AT-hook motif nuclear-localized protein 10 (AT-hook protein 1)	AT5G66210	Calcium-dependent protein kinase 28 (EC 2.7.11.1)	CDPk Super Family	Yes
AT2G35030	Pentatricopeptide repeat-containing protein At2g35030, mitochondrial	AT5G66210	Calcium-dependent protein kinase 28 (EC 2.7.11.1)	CDPk Super Family	Yes
AT1G27340	F-box only protein 6	AT5G60300	L-type lectin-domain containing receptor kinase I.9 (LecRK-I.9) (LecRK79) (EC 2.7.11.1) (Protein DOES NOT RESPOND TO NUCLEOTIDES 1) (Purinoreceptor kinase 1)	Lectin Receptor Kinase family	Yes
AT2G31900	Myosin-12 (Myosin XI F) (AtXIF)	AT5G60300	L-type lectin-domain containing receptor kinase I.9 (LecRK-I.9) (LecRK79) (EC 2.7.11.1) (Protein DOES NOT RESPOND TO NUCLEOTIDES 1) (Purinoreceptor kinase 1)	Lectin Receptor Kinase family	Yes
AT4G26130	DUF4408 domain-containing protein	AT5G60300	L-type lectin-domain containing receptor kinase I.9 (LecRK-I.9) (LecRK79) (EC 2.7.11.1) (Protein DOES NOT RESPOND TO NUCLEOTIDES 1) (Purinoreceptor kinase 1)	Lectin Receptor Kinase family	Yes
AT5G55860	WEB family protein At5g55860	AT5G60300	L-type lectin-domain containing receptor kinase I.9 (LecRK-I.9) (LecRK79) (EC 2.7.11.1) (Protein DOES NOT RESPOND TO NUCLEOTIDES 1) (Purinoreceptor kinase 1)	Lectin Receptor Kinase family	Yes
AT1G31970	DEAD-box ATP-dependent RNA helicase 5 (EC 3.6.4.13)	AT5G60300	L-type lectin-domain containing receptor kinase I.9 (LecRK-I.9) (LecRK79) (EC 2.7.11.1) (Protein DOES NOT RESPOND TO NUCLEOTIDES 1) (Purinoreceptor kinase 1)	Lectin Receptor Kinase family	Yes
AT5G46570	Serine/threonine-protein kinase BSK2 (EC 2.7.11.1) (Brassinosteroid-signaling kinase 2)	AT5G60300	L-type lectin-domain containing receptor kinase I.9 (LecRK-I.9) (LecRK79) (EC 2.7.11.1) (Protein DOES NOT RESPOND TO NUCLEOTIDES 1) (Purinoreceptor kinase 1)	Lectin Receptor Kinase family	Yes
AT4G35390	AT-hook motif nuclear-localized protein 25 (AT-hook protein of GA feedback 1)	AT5G60300	L-type lectin-domain containing receptor kinase I.9 (LecRK-I.9) (LecRK79) (EC 2.7.11.1) (Protein DOES NOT RESPOND TO NUCLEOTIDES 1) (Purinoreceptor kinase 1)	Lectin Receptor Kinase family	Yes
AT4G11690	Pentatricopeptide repeat-containing protein At4g11690	AT5G60300	L-type lectin-domain containing receptor kinase I.9 (LecRK-I.9) (LecRK79) (EC 2.7.11.1) (Protein DOES NOT RESPOND TO NUCLEOTIDES 1) (Purinoreceptor kinase 1)	Lectin Receptor Kinase family	Yes
AT3G53520	UDP-glucuronic acid decarboxylase 1 (EC 4.1.1.35) (UDP-XYL synthase 1) (UDP-glucuronate decarboxylase 1) (UGD) (UXS-1)	AT5G60300	L-type lectin-domain containing receptor kinase I.9 (LecRK-I.9) (LecRK79) (EC 2.7.11.1) (Protein DOES NOT RESPOND TO NUCLEOTIDES 1) (Purinoreceptor kinase 1)	Lectin Receptor Kinase family	Yes
AT1G66210	Subtilisin-like protease SBT3.16 (EC 3.4.21.-) (Subtilase subfamily 3 member 16) (AtSBT3.16)	AT5G60300	L-type lectin-domain containing receptor kinase I.9 (LecRK-I.9) (LecRK79) (EC 2.7.11.1) (Protein DOES NOT RESPOND TO NUCLEOTIDES 1) (Purinoreceptor kinase 1)	Lectin Receptor Kinase family	Yes
LOC_OS12G36890.1	#N/A	AT5G60300	L-type lectin-domain containing receptor kinase I.9 (LecRK-I.9) (LecRK79) (EC 2.7.11.1) (Protein DOES NOT RESPOND TO NUCLEOTIDES 1) (Purinoreceptor kinase 1)	Lectin Receptor Kinase family	Yes
AT3G25050	Xyloglucan endotransglucosylase/hydrolase protein 3 (At-XTH3) (XTH-3) (EC 2.4.1.207)	AT5G60300	L-type lectin-domain containing receptor kinase I.9 (LecRK-I.9) (LecRK79) (EC 2.7.11.1) (Protein DOES NOT RESPOND TO NUCLEOTIDES 1) (Purinoreceptor kinase 1)	Lectin Receptor Kinase family	Yes
AT1G09720	Protein NETWORKED 2B	AT5G60300	L-type lectin-domain containing receptor kinase I.9 (LecRK-I.9) (LecRK79) (EC 2.7.11.1) (Protein DOES NOT RESPOND TO NUCLEOTIDES 1) (Purinoreceptor kinase 1)	Lectin Receptor Kinase family	Yes
AT3G05200	E3 ubiquitin-protein ligase ATL6 (EC 2.3.2.27) (RING-H2 finger protein ATL6) (RING-type E3 ubiquitin transferase ATL6)	AT5G60300	L-type lectin-domain containing receptor kinase I.9 (LecRK-I.9) (LecRK79) (EC 2.7.11.1) (Protein DOES NOT RESPOND TO NUCLEOTIDES 1) (Purinoreceptor kinase 1)	Lectin Receptor Kinase family	Yes
AT3G07330	Probable xyloglucan glycosyltransferase 6 (EC 2.4.1.-) (Cellulose synthase-like protein C6) (AtCslC6)	AT5G60300	L-type lectin-domain containing receptor kinase I.9 (LecRK-I.9) (LecRK79) (EC 2.7.11.1) (Protein DOES NOT RESPOND TO NUCLEOTIDES 1) (Purinoreceptor kinase 1)	Lectin Receptor Kinase family	Yes
AT1G17930	Protein MAINTENANCE OF MERISTEMS	AT5G60300	L-type lectin-domain containing receptor kinase I.9 (LecRK-I.9) (LecRK79) (EC 2.7.11.1) (Protein DOES NOT RESPOND TO NUCLEOTIDES 1) (Purinoreceptor kinase 1)	Lectin Receptor Kinase family	Yes
AT2G45560	Cytochrome P450 76C1 (EC 1.14.-.-)	AT5G60300	L-type lectin-domain containing receptor kinase I.9 (LecRK-I.9) (LecRK79) (EC 2.7.11.1) (Protein DOES NOT RESPOND TO NUCLEOTIDES 1) (Purinoreceptor kinase 1)	Lectin Receptor Kinase family	No
AT3G01060	T4P13.26 protein	AT5G60300	L-type lectin-domain containing receptor kinase I.9 (LecRK-I.9) (LecRK79) (EC 2.7.11.1) (Protein DOES NOT RESPOND TO NUCLEOTIDES 1) (Purinoreceptor kinase 1)	Lectin Receptor Kinase family	Yes
AT2G26300	Guanine nucleotide-binding protein alpha-1 subunit (GP-alpha-1)	AT5G60300	L-type lectin-domain containing receptor kinase I.9 (LecRK-I.9) (LecRK79) (EC 2.7.11.1) (Protein DOES NOT RESPOND TO NUCLEOTIDES 1) (Purinoreceptor kinase 1)	Lectin Receptor Kinase family	Yes
AT4G20930	Probable 3-hydroxyisobutyrate dehydrogenase, mitochondrial (HIBADH) (EC 1.1.1.31)	AT5G60300	L-type lectin-domain containing receptor kinase I.9 (LecRK-I.9) (LecRK79) (EC 2.7.11.1) (Protein DOES NOT RESPOND TO NUCLEOTIDES 1) (Purinoreceptor kinase 1)	Lectin Receptor Kinase family	No
AT5G59090	Subtilisin-like protease SBT4.12 (EC 3.4.21.-) (Subtilase subfamily 4 member 12) (AtSBT4.12)	AT5G60300	L-type lectin-domain containing receptor kinase I.9 (LecRK-I.9) (LecRK79) (EC 2.7.11.1) (Protein DOES NOT RESPOND TO NUCLEOTIDES 1) (Purinoreceptor kinase 1)	Lectin Receptor Kinase family	Yes
AT3G14270	1-phosphatidylinositol-3-phosphate 5-kinase FAB1B (Phosphatidylinositol 3-phosphate 5-kinase) (EC 2.7.1.150) (FYVE finger-containing phosphoinositide kinase) (PIKfyve) (Phosphatidylinositol 3-phosphate 5-kinase type III) (PIPkin-III) (Type III PIP kinase) (Protein FORMS APLOID AND BINUCLEATE CELLS 1B)	AT5G60300	L-type lectin-domain containing receptor kinase I.9 (LecRK-I.9) (LecRK79) (EC 2.7.11.1) (Protein DOES NOT RESPOND TO NUCLEOTIDES 1) (Purinoreceptor kinase 1)	Lectin Receptor Kinase family	Yes
AT2G39970	Peroxisomal nicotinamide adenine dinucleotide carrier (Peroxisomal NAD carrier) (Peroxisomal membrane protein 38, (PMP36)) (AtPMP38) (Protein ABERRANT PEROXISOME MORPHOLOGY 3) (Solute carrier family 25 member 17)	AT5G60300	L-type lectin-domain containing receptor kinase I.9 (LecRK-I.9) (LecRK79) (EC 2.7.11.1) (Protein DOES NOT RESPOND TO NUCLEOTIDES 1) (Purinoreceptor kinase 1)	Lectin Receptor Kinase family	No
AT1G69420	Probable protein S-acyltransferase 22 (EC 2.3.1.225) (Probable palmitoyltransferase At1g69420) (Zinc finger DHHC domain-containing protein At1g69420)	AT5G60300	L-type lectin-domain containing receptor kinase I.9 (LecRK-I.9) (LecRK79) (EC 2.7.11.1) (Protein DOES NOT RESPOND TO NUCLEOTIDES 1) (Purinoreceptor kinase 1)	Lectin Receptor Kinase family	Yes
AT3G17760	Glutamate decarboxylase 5 (GAD 5) (EC 4.1.1.15)	AT5G60300	L-type lectin-domain containing receptor kinase I.9 (LecRK-I.9) (LecRK79) (EC 2.7.11.1) (Protein DOES NOT RESPOND TO NUCLEOTIDES 1) (Purinoreceptor kinase 1)	Lectin Receptor Kinase family	Yes
AT1G06230	Transcription factor GTE4 (Bromodomain-containing protein GTE4) (Protein GLOBAL TRANSCRIPTION FACTOR GROUP E4)	AT5G60300	L-type lectin-domain containing receptor kinase I.9 (LecRK-I.9) (LecRK79) (EC 2.7.11.1) (Protein DOES NOT RESPOND TO NUCLEOTIDES 1) (Purinoreceptor kinase 1)	Lectin Receptor Kinase family	Yes
AT5G46870	At5g46870 (RNA-binding (RRM/RBD/RNP motifs) family protein)	AT5G60300	L-type lectin-domain containing receptor kinase I.9 (LecRK-I.9) (LecRK79) (EC 2.7.11.1) (Protein DOES NOT RESPOND TO NUCLEOTIDES 1) (Purinoreceptor kinase 1)	Lectin Receptor Kinase family	Yes
AT3G50700	Zinc finger protein GAI-ASSOCIATED FACTOR 1 (Protein indeterminate-domain 2)	AT5G60300	L-type lectin-domain containing receptor kinase I.9 (LecRK-I.9) (LecRK79) (EC 2.7.11.1) (Protein DOES NOT RESPOND TO NUCLEOTIDES 1) (Purinoreceptor kinase 1)	Lectin Receptor Kinase family	Yes
AT2G25100	Ribonuclease H2 subunit A (RNase H2 subunit A) (EC 3.1.26.4) (Ribonuclease HI large subunit) (RNase HI large subunit) (Ribonuclease HI subunit A)	AT5G60300	L-type lectin-domain containing receptor kinase I.9 (LecRK-I.9) (LecRK79) (EC 2.7.11.1) (Protein DOES NOT RESPOND TO NUCLEOTIDES 1) (Purinoreceptor kinase 1)	Lectin Receptor Kinase family	Yes
AT3G25210	Pentatricopeptide repeat-containing protein At3g25210, mitochondrial	AT5G60300	L-type lectin-domain containing receptor kinase I.9 (LecRK-I.9) (LecRK79) (EC 2.7.11.1) (Protein DOES NOT RESPOND TO NUCLEOTIDES 1) (Purinoreceptor kinase 1)	Lectin Receptor Kinase family	Yes
AT1G20640	Protein NLP4 (AtNLP4) (NIN-like protein 4) (Nodule inception protein-like protein 4)	AT5G60300	L-type lectin-domain containing receptor kinase I.9 (LecRK-I.9) (LecRK79) (EC 2.7.11.1) (Protein DOES NOT RESPOND TO NUCLEOTIDES 1) (Purinoreceptor kinase 1)	Lectin Receptor Kinase family	Yes
AT1G67090	Ribulose bisphosphate carboxylase small subunit 1A, chloroplastic (RuBisCO small subunit 1A)	AT5G60300	L-type lectin-domain containing receptor kinase I.9 (LecRK-I.9) (LecRK79) (EC 2.7.11.1) (Protein DOES NOT RESPOND TO NUCLEOTIDES 1) (Purinoreceptor kinase 1)	Lectin Receptor Kinase family	Yes
AT1G16010	Magnesium transporter MRS2-1 (Magnesium Transporter 2) (AtMGT2)	AT5G60300	L-type lectin-domain containing receptor kinase I.9 (LecRK-I.9) (LecRK79) (EC 2.7.11.1) (Protein DOES NOT RESPOND TO NUCLEOTIDES 1) (Purinoreceptor kinase 1)	Lectin Receptor Kinase family	No
AT4G00230	Subtilisin-like protease SBT4.14 (EC 3.4.21.-) (Cucumisin-like protein) (Subtilase subfamily 4 member 14) (AtSBT4.14) (Xylem serine proteinase 1) (AtXSP1)	AT5G60300	L-type lectin-domain containing receptor kinase I.9 (LecRK-I.9) (LecRK79) (EC 2.7.11.1) (Protein DOES NOT RESPOND TO NUCLEOTIDES 1) (Purinoreceptor kinase 1)	Lectin Receptor Kinase family	Yes
AT5G20080	NADH-cytochrome b5 reductase-like protein (B5R) (EC 1.6.2.2)	AT5G60300	L-type lectin-domain containing receptor kinase I.9 (LecRK-I.9) (LecRK79) (EC 2.7.11.1) (Protein DOES NOT RESPOND TO NUCLEOTIDES 1) (Purinoreceptor kinase 1)	Lectin Receptor Kinase family	Yes
AT3G14910	Rab3-GAP regulatory subunit N-terminal domain-containing protein	AT5G60300	L-type lectin-domain containing receptor kinase I.9 (LecRK-I.9) (LecRK79) (EC 2.7.11.1) (Protein DOES NOT RESPOND TO NUCLEOTIDES 1) (Purinoreceptor kinase 1)	Lectin Receptor Kinase family	Yes
AT5G45300	Beta-amylase 8 (EC 3.2.1.2) (1,4-alpha-D-glucan maltohydrolase) (Beta-amylase 2)	AT5G60300	L-type lectin-domain containing receptor kinase I.9 (LecRK-I.9) (LecRK79) (EC 2.7.11.1) (Protein DOES NOT RESPOND TO NUCLEOTIDES 1) (Purinoreceptor kinase 1)	Lectin Receptor Kinase family	No
AT1G06143	Pentatricopeptide repeat-containing protein At1g06143 (Protein EMBRYO DEFECTIVE 1444)	AT5G60300	L-type lectin-domain containing receptor kinase I.9 (LecRK-I.9) (LecRK79) (EC 2.7.11.1) (Protein DOES NOT RESPOND TO NUCLEOTIDES 1) (Purinoreceptor kinase 1)	Lectin Receptor Kinase family	Yes
AT1G23360	2-phytyl-1,4-beta-naphthoquinone methyltransferase, chloroplastic (EC 2.1.1.329) (Demethylphylloquinone methyltransferase) (Menaquinone biosynthesis methyltransferase ubiE-like protein)	AT5G60300	L-type lectin-domain containing receptor kinase I.9 (LecRK-I.9) (LecRK79) (EC 2.7.11.1) (Protein DOES NOT RESPOND TO NUCLEOTIDES 1) (Purinoreceptor kinase 1)	Lectin Receptor Kinase family	Yes
AT2G41220	Ferredoxin-dependent glutamate synthase 2, chloroplastic (EC 1.4.7.1) (Fd-GOGAT 2)	AT5G60300	L-type lectin-domain containing receptor kinase I.9 (LecRK-I.9) (LecRK79) (EC 2.7.11.1) (Protein DOES NOT RESPOND TO NUCLEOTIDES 1) (Purinoreceptor kinase 1)	Lectin Receptor Kinase family	Yes
AT4G28210	(thale cress) hypothetical protein	AT5G60300	L-type lectin-domain containing receptor kinase I.9 (LecRK-I.9) (LecRK79) (EC 2.7.11.1) (Protein DOES NOT RESPOND TO NUCLEOTIDES 1) (Purinoreceptor kinase 1)	Lectin Receptor Kinase family	Yes
AT5G49770	Probable leucine-rich repeat receptor-like protein kinase At5g49770 (EC 2.7.11.1)	AT5G60300	L-type lectin-domain containing receptor kinase I.9 (LecRK-I.9) (LecRK79) (EC 2.7.11.1) (Protein DOES NOT RESPOND TO NUCLEOTIDES 1) (Purinoreceptor kinase 1)	Lectin Receptor Kinase family	Yes
AT1G20640	Protein NLP4 (AtNLP4) (NIN-like protein 4) (Nodule inception protein-like protein 4)	AT5G60300	L-type lectin-domain containing receptor kinase I.9 (LecRK-I.9) (LecRK79) (EC 2.7.11.1) (Protein DOES NOT RESPOND TO NUCLEOTIDES 1) (Purinoreceptor kinase 1)	Lectin Receptor Kinase family	Yes
AT2G18470	Proline-rich receptor-like protein kinase PERK4 (EC 2.7.11.1) (Proline-rich extensin-like receptor kinase 4) (AtPERK4)	AT5G60300	L-type lectin-domain containing receptor kinase I.9 (LecRK-I.9) (LecRK79) (EC 2.7.11.1) (Protein DOES NOT RESPOND TO NUCLEOTIDES 1) (Purinoreceptor kinase 1)	Lectin Receptor Kinase family	Yes
AT4G02030	Vacuolar protein sorting-associated protein 51 homolog (Protein UNHINGED)	AT5G60300	L-type lectin-domain containing receptor kinase I.9 (LecRK-I.9) (LecRK79) (EC 2.7.11.1) (Protein DOES NOT RESPOND TO NUCLEOTIDES 1) (Purinoreceptor kinase 1)	Lectin Receptor Kinase family	Yes
AT1G66530	Arginine--tRNA ligase, cytoplasmic (EC 6.1.1.19) (Arginyl-tRNA synthetase) (ArgRS)	AT5G60300	L-type lectin-domain containing receptor kinase I.9 (LecRK-I.9) (LecRK79) (EC 2.7.11.1) (Protein DOES NOT RESPOND TO NUCLEOTIDES 1) (Purinoreceptor kinase 1)	Lectin Receptor Kinase family	Yes
AT2G34690	Accelerated cell death 11 (Ceramide-1-phosphate transfer protein ACD11) (Glycolipid transfer protein domain-containing protein ACD11)	AT5G60300	L-type lectin-domain containing receptor kinase I.9 (LecRK-I.9) (LecRK79) (EC 2.7.11.1) (Protein DOES NOT RESPOND TO NUCLEOTIDES 1) (Purinoreceptor kinase 1)	Lectin Receptor Kinase family	Yes
AT5G59090	Subtilisin-like protease SBT4.12 (EC 3.4.21.-) (Subtilase subfamily 4 member 12) (AtSBT4.12)	AT5G60300	L-type lectin-domain containing receptor kinase I.9 (LecRK-I.9) (LecRK79) (EC 2.7.11.1) (Protein DOES NOT RESPOND TO NUCLEOTIDES 1) (Purinoreceptor kinase 1)	Lectin Receptor Kinase family	Yes
AT2G46225	Protein ABIL1 (Abl interactor-like protein 1) (AtABIL1)	AT5G60300	L-type lectin-domain containing receptor kinase I.9 (LecRK-I.9) (LecRK79) (EC 2.7.11.1) (Protein DOES NOT RESPOND TO NUCLEOTIDES 1) (Purinoreceptor kinase 1)	Lectin Receptor Kinase family	No
AT4G34980	Subtilisin-like protease SBT1.6 (EC 3.4.21.-) (Subtilase subfamily 1 member 6) (AtSBT1.6) (Subtilisin-like serine protease 2) (At-SLP2)	AT5G60300	L-type lectin-domain containing receptor kinase I.9 (LecRK-I.9) (LecRK79) (EC 2.7.11.1) (Protein DOES NOT RESPOND TO NUCLEOTIDES 1) (Purinoreceptor kinase 1)	Lectin Receptor Kinase family	Yes
AT4G24290	MACPF domain-containing protein At4g24290	AT5G60300	L-type lectin-domain containing receptor kinase I.9 (LecRK-I.9) (LecRK79) (EC 2.7.11.1) (Protein DOES NOT RESPOND TO NUCLEOTIDES 1) (Purinoreceptor kinase 1)	Lectin Receptor Kinase family	Yes
AT5G04550	(thale cress) hypothetical protein	AT5G60300	L-type lectin-domain containing receptor kinase I.9 (LecRK-I.9) (LecRK79) (EC 2.7.11.1) (Protein DOES NOT RESPOND TO NUCLEOTIDES 1) (Purinoreceptor kinase 1)	Lectin Receptor Kinase family	Yes
AT1G07750	At1g07750/F24B9_13 (F24B9.13 protein) (Putative globulin protein) (RmlC-like cupins superfamily protein)	AT5G60300	L-type lectin-domain containing receptor kinase I.9 (LecRK-I.9) (LecRK79) (EC 2.7.11.1) (Protein DOES NOT RESPOND TO NUCLEOTIDES 1) (Purinoreceptor kinase 1)	Lectin Receptor Kinase family	No
AT1G28280	VQ motif-containing protein 4 (AtVQ4) (MPK3/6-targeted VQ-motif-containing protein 1)	AT5G60300	L-type lectin-domain containing receptor kinase I.9 (LecRK-I.9) (LecRK79) (EC 2.7.11.1) (Protein DOES NOT RESPOND TO NUCLEOTIDES 1) (Purinoreceptor kinase 1)	Lectin Receptor Kinase family	Yes
AT1G79750	NADP-dependent malic enzyme 4, chloroplastic (AtNADP-ME4) (NADP-malic enzyme 4) (EC 1.1.1.40)	AT5G60300	L-type lectin-domain containing receptor kinase I.9 (LecRK-I.9) (LecRK79) (EC 2.7.11.1) (Protein DOES NOT RESPOND TO NUCLEOTIDES 1) (Purinoreceptor kinase 1)	Lectin Receptor Kinase family	No
AT3G23070	CRM-domain containing factor CFM3A, chloroplastic/mitochondrial (Protein CRM FAMILY MEMBER 3A) (AtCFM3a)	AT5G60300	L-type lectin-domain containing receptor kinase I.9 (LecRK-I.9) (LecRK79) (EC 2.7.11.1) (Protein DOES NOT RESPOND TO NUCLEOTIDES 1) (Purinoreceptor kinase 1)	Lectin Receptor Kinase family	Yes
AT5G49770	Probable leucine-rich repeat receptor-like protein kinase At5g49770 (EC 2.7.11.1)	AT5G60300	L-type lectin-domain containing receptor kinase I.9 (LecRK-I.9) (LecRK79) (EC 2.7.11.1) (Protein DOES NOT RESPOND TO NUCLEOTIDES 1) (Purinoreceptor kinase 1)	Lectin Receptor Kinase family	Yes
AT5G47100	Calcineurin B-like protein 9	AT5G60300	L-type lectin-domain containing receptor kinase I.9 (LecRK-I.9) (LecRK79) (EC 2.7.11.1) (Protein DOES NOT RESPOND TO NUCLEOTIDES 1) (Purinoreceptor kinase 1)	Lectin Receptor Kinase family	Yes
AT1G50670	OVARIAN TUMOR DOMAIN-containing deubiquitinating enzyme 2 (OTU domain-containing protein 2) (EC 3.4.19.12) (Deubiquitinating enzyme OTU2)	AT5G60300	L-type lectin-domain containing receptor kinase I.9 (LecRK-I.9) (LecRK79) (EC 2.7.11.1) (Protein DOES NOT RESPOND TO NUCLEOTIDES 1) (Purinoreceptor kinase 1)	Lectin Receptor Kinase family	Yes
AT4G19650	Mitochondrial transcription termination factor family protein	AT5G60300	L-type lectin-domain containing receptor kinase I.9 (LecRK-I.9) (LecRK79) (EC 2.7.11.1) (Protein DOES NOT RESPOND TO NUCLEOTIDES 1) (Purinoreceptor kinase 1)	Lectin Receptor Kinase family	Yes
AT2G45310	UDP-glucuronate 4-epimerase 4 (EC 5.1.3.6) (UDP-glucuronic acid epimerase 4) (AtUGlcAE1)	AT5G60300	L-type lectin-domain containing receptor kinase I.9 (LecRK-I.9) (LecRK79) (EC 2.7.11.1) (Protein DOES NOT RESPOND TO NUCLEOTIDES 1) (Purinoreceptor kinase 1)	Lectin Receptor Kinase family	Yes
AT3G49190	Wax ester synthase/diacylglycerol acyltransferase 4 (WS/DGAT 4) (Diacylglycerol O-acyltransferase WSD4) (EC 2.3.1.20) (Long-chain-alcohol O-fatty-acyltransferase WSD4) (EC 2.3.1.75)	AT5G60300	L-type lectin-domain containing receptor kinase I.9 (LecRK-I.9) (LecRK79) (EC 2.7.11.1) (Protein DOES NOT RESPOND TO NUCLEOTIDES 1) (Purinoreceptor kinase 1)	Lectin Receptor Kinase family	Yes
AT2G18170	Mitogen-activated protein kinase 7 (AtMPK7) (MAP kinase 7) (EC 2.7.11.24)	AT5G60300	L-type lectin-domain containing receptor kinase I.9 (LecRK-I.9) (LecRK79) (EC 2.7.11.1) (Protein DOES NOT RESPOND TO NUCLEOTIDES 1) (Purinoreceptor kinase 1)	Lectin Receptor Kinase family	Yes
AT2G01140	Fructose-bisphosphate aldolase 3, chloroplastic (AtFBA3) (EC 4.1.2.13) (Protein PIGMENT DEFECTIVE 345)	AT5G60300	L-type lectin-domain containing receptor kinase I.9 (LecRK-I.9) (LecRK79) (EC 2.7.11.1) (Protein DOES NOT RESPOND TO NUCLEOTIDES 1) (Purinoreceptor kinase 1)	Lectin Receptor Kinase family	Yes
AT2G24610	Probable cyclic nucleotide-gated ion channel 14 (Cyclic nucleotide- and calmodulin-regulated ion channel 14)	AT5G60300	L-type lectin-domain containing receptor kinase I.9 (LecRK-I.9) (LecRK79) (EC 2.7.11.1) (Protein DOES NOT RESPOND TO NUCLEOTIDES 1) (Purinoreceptor kinase 1)	Lectin Receptor Kinase family	Yes
AT3G54670	Structural maintenance of chromosomes protein 1 (SMC protein 1) (SMC-1) (Chromosome segregation protein SMC-1) (Cohesin complex subunit SMC-1) (Protein TITAN8)	AT5G60300	L-type lectin-domain containing receptor kinase I.9 (LecRK-I.9) (LecRK79) (EC 2.7.11.1) (Protein DOES NOT RESPOND TO NUCLEOTIDES 1) (Purinoreceptor kinase 1)	Lectin Receptor Kinase family	Yes
AT1G16900	Alpha-1,2-mannosyltransferase ALG9 (EC 2.4.1.259) (EC 2.4.1.261) (Asparagine-linked glycosylation protein 9) (Dol-P-Man:Man(6)GlcNAc(2)-PP-Dol alpha-1,2-mannosyltransferase) (Dol-P-Man:Man(8)GlcNAc(2)-PP-Dol alpha-1,2-mannosyltransferase)	AT5G60300	L-type lectin-domain containing receptor kinase I.9 (LecRK-I.9) (LecRK79) (EC 2.7.11.1) (Protein DOES NOT RESPOND TO NUCLEOTIDES 1) (Purinoreceptor kinase 1)	Lectin Receptor Kinase family	Yes
AT3G54510	CSC1-like protein At3g54510	AT5G60300	L-type lectin-domain containing receptor kinase I.9 (LecRK-I.9) (LecRK79) (EC 2.7.11.1) (Protein DOES NOT RESPOND TO NUCLEOTIDES 1) (Purinoreceptor kinase 1)	Lectin Receptor Kinase family	Yes
AT1G18910	Zinc finger protein BRUTUS-like At1g18910	AT5G60300	L-type lectin-domain containing receptor kinase I.9 (LecRK-I.9) (LecRK79) (EC 2.7.11.1) (Protein DOES NOT RESPOND TO NUCLEOTIDES 1) (Purinoreceptor kinase 1)	Lectin Receptor Kinase family	Yes
AT4G26130	DUF4408 domain-containing protein	AT5G60300	L-type lectin-domain containing receptor kinase I.9 (LecRK-I.9) (LecRK79) (EC 2.7.11.1) (Protein DOES NOT RESPOND TO NUCLEOTIDES 1) (Purinoreceptor kinase 1)	Lectin Receptor Kinase family	Yes
AT2G24400	SAUR-like auxin-responsive protein family	AT5G60300	L-type lectin-domain containing receptor kinase I.9 (LecRK-I.9) (LecRK79) (EC 2.7.11.1) (Protein DOES NOT RESPOND TO NUCLEOTIDES 1) (Purinoreceptor kinase 1)	Lectin Receptor Kinase family	Yes
AT2G17220	Probable serine/threonine-protein kinase PIX13 (EC 2.7.11.1)	AT5G60300	L-type lectin-domain containing receptor kinase I.9 (LecRK-I.9) (LecRK79) (EC 2.7.11.1) (Protein DOES NOT RESPOND TO NUCLEOTIDES 1) (Purinoreceptor kinase 1)	Lectin Receptor Kinase family	Yes
AT1G75640	F10A5.16 (Leucine-rich receptor-like protein kinase family protein) (Putative receptor-like protein kinase)	AT5G60300	L-type lectin-domain containing receptor kinase I.9 (LecRK-I.9) (LecRK79) (EC 2.7.11.1) (Protein DOES NOT RESPOND TO NUCLEOTIDES 1) (Purinoreceptor kinase 1)	Lectin Receptor Kinase family	Yes
AT5G58520	Protein kinase domain-containing protein	AT5G60300	L-type lectin-domain containing receptor kinase I.9 (LecRK-I.9) (LecRK79) (EC 2.7.11.1) (Protein DOES NOT RESPOND TO NUCLEOTIDES 1) (Purinoreceptor kinase 1)	Lectin Receptor Kinase family	Yes
AT5G24690	AT5g24690/MXC17_8 (Plant/protein, putative (DUF3411))	AT5G60300	L-type lectin-domain containing receptor kinase I.9 (LecRK-I.9) (LecRK79) (EC 2.7.11.1) (Protein DOES NOT RESPOND TO NUCLEOTIDES 1) (Purinoreceptor kinase 1)	Lectin Receptor Kinase family	Yes
AT5G32470	Bifunctional TH2 protein, mitochondrial (THIAMINE REQUIRING 2) [Includes: Thiamine phosphate phosphatase (EC 3.1.3.100); Aminopyrimidine aminohydrolase (EC 3.5.99.2)]	AT5G60300	L-type lectin-domain containing receptor kinase I.9 (LecRK-I.9) (LecRK79) (EC 2.7.11.1) (Protein DOES NOT RESPOND TO NUCLEOTIDES 1) (Purinoreceptor kinase 1)	Lectin Receptor Kinase family	Yes
AT5G06780	Protein EMSY-LIKE 2 (AtEML2)	AT5G60300	L-type lectin-domain containing receptor kinase I.9 (LecRK-I.9) (LecRK79) (EC 2.7.11.1) (Protein DOES NOT RESPOND TO NUCLEOTIDES 1) (Purinoreceptor kinase 1)	Lectin Receptor Kinase family	Yes
AT4G12420	Monocopper oxidase-like protein SKU5 (Skewed roots)	AT5G60300	L-type lectin-domain containing receptor kinase I.9 (LecRK-I.9) (LecRK79) (EC 2.7.11.1) (Protein DOES NOT RESPOND TO NUCLEOTIDES 1) (Purinoreceptor kinase 1)	Lectin Receptor Kinase family	Yes
AT1G23020	Ferric reduction oxidase 3, mitochondrial (AtFRO3) (EC 1.16.1.7) (Ferric-chelate reductase 3)	AT5G60300	L-type lectin-domain containing receptor kinase I.9 (LecRK-I.9) (LecRK79) (EC 2.7.11.1) (Protein DOES NOT RESPOND TO NUCLEOTIDES 1) (Purinoreceptor kinase 1)	Lectin Receptor Kinase family	Yes
AT1G18150	Mitogen-activated protein kinase 8 (AtMPK8) (MAP kinase 8) (EC 2.7.11.24)	AT5G60300	L-type lectin-domain containing receptor kinase I.9 (LecRK-I.9) (LecRK79) (EC 2.7.11.1) (Protein DOES NOT RESPOND TO NUCLEOTIDES 1) (Purinoreceptor kinase 1)	Lectin Receptor Kinase family	Yes
AT3G11590	Golgin family A protein	AT5G60300	L-type lectin-domain containing receptor kinase I.9 (LecRK-I.9) (LecRK79) (EC 2.7.11.1) (Protein DOES NOT RESPOND TO NUCLEOTIDES 1) (Purinoreceptor kinase 1)	Lectin Receptor Kinase family	Yes
AT5G06811	Transcription termination factor family protein	AT5G60300	L-type lectin-domain containing receptor kinase I.9 (LecRK-I.9) (LecRK79) (EC 2.7.11.1) (Protein DOES NOT RESPOND TO NUCLEOTIDES 1) (Purinoreceptor kinase 1)	Lectin Receptor Kinase family	Yes
AT3G04680	Protein CLP1 homolog (CLP-like protein 3) (Protein CLP-SIMILAR PROTEIN 3)	AT5G60300	L-type lectin-domain containing receptor kinase I.9 (LecRK-I.9) (LecRK79) (EC 2.7.11.1) (Protein DOES NOT RESPOND TO NUCLEOTIDES 1) (Purinoreceptor kinase 1)	Lectin Receptor Kinase family	Yes
AT1G71410	SCY1-like protein 2 B (Inactive protein kinase SCYL2B)	AT5G60300	L-type lectin-domain containing receptor kinase I.9 (LecRK-I.9) (LecRK79) (EC 2.7.11.1) (Protein DOES NOT RESPOND TO NUCLEOTIDES 1) (Purinoreceptor kinase 1)	Lectin Receptor Kinase family	Yes
AT3G45980	Histone H2B.6 (H2BAt) (HTB9)	AT5G60300	L-type lectin-domain containing receptor kinase I.9 (LecRK-I.9) (LecRK79) (EC 2.7.11.1) (Protein DOES NOT RESPOND TO NUCLEOTIDES 1) (Purinoreceptor kinase 1)	Lectin Receptor Kinase family	Yes
AT5G10960	Probable CCR4-associated factor 1 homolog 10 (EC 3.1.13.4)	AT5G60300	L-type lectin-domain containing receptor kinase I.9 (LecRK-I.9) (LecRK79) (EC 2.7.11.1) (Protein DOES NOT RESPOND TO NUCLEOTIDES 1) (Purinoreceptor kinase 1)	Lectin Receptor Kinase family	Yes
AT4G16310	Lysine-specific histone demethylase 1 homolog 3 (EC 1.-.-.-) (Flavin-containing amine oxidase domain-containing protein 3) (Protein LSD1-like 3)	AT5G60300	L-type lectin-domain containing receptor kinase I.9 (LecRK-I.9) (LecRK79) (EC 2.7.11.1) (Protein DOES NOT RESPOND TO NUCLEOTIDES 1) (Purinoreceptor kinase 1)	Lectin Receptor Kinase family	Yes
AT3G07790	(thale cress) hypothetical protein	AT5G60300	L-type lectin-domain containing receptor kinase I.9 (LecRK-I.9) (LecRK79) (EC 2.7.11.1) (Protein DOES NOT RESPOND TO NUCLEOTIDES 1) (Purinoreceptor kinase 1)	Lectin Receptor Kinase family	Yes
AT5G47060	FCS-Like Zinc finger 1	AT5G60300	L-type lectin-domain containing receptor kinase I.9 (LecRK-I.9) (LecRK79) (EC 2.7.11.1) (Protein DOES NOT RESPOND TO NUCLEOTIDES 1) (Purinoreceptor kinase 1)	Lectin Receptor Kinase family	Yes
AT3G16310	Nuclear pore complex protein NUP35 (Nucleoporin 35)	AT5G60300	L-type lectin-domain containing receptor kinase I.9 (LecRK-I.9) (LecRK79) (EC 2.7.11.1) (Protein DOES NOT RESPOND TO NUCLEOTIDES 1) (Purinoreceptor kinase 1)	Lectin Receptor Kinase family	Yes
AT3G49470	Nascent polypeptide-associated complex subunit alpha-like protein 2 (NAC-alpha-like protein 2) (Alpha-NAC-like protein 2)	AT5G60300	L-type lectin-domain containing receptor kinase I.9 (LecRK-I.9) (LecRK79) (EC 2.7.11.1) (Protein DOES NOT RESPOND TO NUCLEOTIDES 1) (Purinoreceptor kinase 1)	Lectin Receptor Kinase family	Yes
AT3G13530	MAP3K epsilon protein kinase 1 (AtM3KE1) (EC 2.7.11.1) (Mitogen-activated protein kinase kinase kinase 7)	AT5G60300	L-type lectin-domain containing receptor kinase I.9 (LecRK-I.9) (LecRK79) (EC 2.7.11.1) (Protein DOES NOT RESPOND TO NUCLEOTIDES 1) (Purinoreceptor kinase 1)	Lectin Receptor Kinase family	Yes
AT1G58250	Protein SABRE (Protein HYPERSENSITIVE TO PI STARVATION 4)	AT5G60300	L-type lectin-domain containing receptor kinase I.9 (LecRK-I.9) (LecRK79) (EC 2.7.11.1) (Protein DOES NOT RESPOND TO NUCLEOTIDES 1) (Purinoreceptor kinase 1)	Lectin Receptor Kinase family	Yes
AT1G25380	Nicotinamide adenine dinucleotide transporter 2, mitochondrial (AtNDT2) (NAD(+) transporter 2)	AT5G60300	L-type lectin-domain containing receptor kinase I.9 (LecRK-I.9) (LecRK79) (EC 2.7.11.1) (Protein DOES NOT RESPOND TO NUCLEOTIDES 1) (Purinoreceptor kinase 1)	Lectin Receptor Kinase family	Yes
AT2G32730	26S proteasome non-ATPase regulatory subunit 1 homolog A (26S proteasome regulatory subunit RPN2a) (AtRPN2a) (26S proteasome regulatory subunit S1 homolog A)	AT5G60300	L-type lectin-domain containing receptor kinase I.9 (LecRK-I.9) (LecRK79) (EC 2.7.11.1) (Protein DOES NOT RESPOND TO NUCLEOTIDES 1) (Purinoreceptor kinase 1)	Lectin Receptor Kinase family	Yes
AT5G42750	BRI1 kinase inhibitor 1	AT5G60300	L-type lectin-domain containing receptor kinase I.9 (LecRK-I.9) (LecRK79) (EC 2.7.11.1) (Protein DOES NOT RESPOND TO NUCLEOTIDES 1) (Purinoreceptor kinase 1)	Lectin Receptor Kinase family	Yes
AT3G58730	V-type proton ATPase subunit D (V-ATPase subunit D) (Vacuolar H(+)-ATPase subunit D) (Vacuolar proton pump subunit D)	AT5G60300	L-type lectin-domain containing receptor kinase I.9 (LecRK-I.9) (LecRK79) (EC 2.7.11.1) (Protein DOES NOT RESPOND TO NUCLEOTIDES 1) (Purinoreceptor kinase 1)	Lectin Receptor Kinase family	Yes
AT4G18910	Aquaporin NIP1-2 (NOD26-like intrinsic protein 1-2) (AtNIP1;2) (Nodulin-26-like major intrinsic protein 2) (NodLikeMip2) (Protein NLM2)	AT5G60300	L-type lectin-domain containing receptor kinase I.9 (LecRK-I.9) (LecRK79) (EC 2.7.11.1) (Protein DOES NOT RESPOND TO NUCLEOTIDES 1) (Purinoreceptor kinase 1)	Lectin Receptor Kinase family	Yes
AT4G34310	Alpha/beta-Hydrolases superfamily protein	AT5G60300	L-type lectin-domain containing receptor kinase I.9 (LecRK-I.9) (LecRK79) (EC 2.7.11.1) (Protein DOES NOT RESPOND TO NUCLEOTIDES 1) (Purinoreceptor kinase 1)	Lectin Receptor Kinase family	Yes
AT4G11130	RNA-dependent RNA polymerase 2 (AtRDRP2) (EC 2.7.7.48) (Protein SILENCING MOVEMENT DEFICIENT 1) (RNA-directed RNA polymerase 2)	AT5G60300	L-type lectin-domain containing receptor kinase I.9 (LecRK-I.9) (LecRK79) (EC 2.7.11.1) (Protein DOES NOT RESPOND TO NUCLEOTIDES 1) (Purinoreceptor kinase 1)	Lectin Receptor Kinase family	Yes
AT3G26600	Armadillo repeat only 4	AT5G60300	L-type lectin-domain containing receptor kinase I.9 (LecRK-I.9) (LecRK79) (EC 2.7.11.1) (Protein DOES NOT RESPOND TO NUCLEOTIDES 1) (Purinoreceptor kinase 1)	Lectin Receptor Kinase family	Yes
AT1G08730	Myosin-9 (Myosin XI C) (AtXIC)	AT5G60300	L-type lectin-domain containing receptor kinase I.9 (LecRK-I.9) (LecRK79) (EC 2.7.11.1) (Protein DOES NOT RESPOND TO NUCLEOTIDES 1) (Purinoreceptor kinase 1)	Lectin Receptor Kinase family	Yes
AT4G17140	Pleckstrin homology (PH) domain-containing protein	AT5G60300	L-type lectin-domain containing receptor kinase I.9 (LecRK-I.9) (LecRK79) (EC 2.7.11.1) (Protein DOES NOT RESPOND TO NUCLEOTIDES 1) (Purinoreceptor kinase 1)	Lectin Receptor Kinase family	Yes
AT1G76520	Protein PIN-LIKES 3 (Auxin efflux carrier-like protein 3)	AT5G60300	L-type lectin-domain containing receptor kinase I.9 (LecRK-I.9) (LecRK79) (EC 2.7.11.1) (Protein DOES NOT RESPOND TO NUCLEOTIDES 1) (Purinoreceptor kinase 1)	Lectin Receptor Kinase family	Yes
AT2G36910	ABC transporter B family member 1 (ABC transporter ABCB.1) (AtABCB1) (Multidrug resistance protein 1) (P-glycoprotein 1) (AtPgp1)	AT5G60300	L-type lectin-domain containing receptor kinase I.9 (LecRK-I.9) (LecRK79) (EC 2.7.11.1) (Protein DOES NOT RESPOND TO NUCLEOTIDES 1) (Purinoreceptor kinase 1)	Lectin Receptor Kinase family	Yes
AT3G03550	RING-H2 finger protein ATL51 (EC 2.3.2.27) (RING-type E3 ubiquitin transferase ATL51)	AT5G60300	L-type lectin-domain containing receptor kinase I.9 (LecRK-I.9) (LecRK79) (EC 2.7.11.1) (Protein DOES NOT RESPOND TO NUCLEOTIDES 1) (Purinoreceptor kinase 1)	Lectin Receptor Kinase family	Yes
AT1G50920	Nucleolar GTP-binding protein 1	AT5G60300	L-type lectin-domain containing receptor kinase I.9 (LecRK-I.9) (LecRK79) (EC 2.7.11.1) (Protein DOES NOT RESPOND TO NUCLEOTIDES 1) (Purinoreceptor kinase 1)	Lectin Receptor Kinase family	Yes
AT3G46680	UDP-glycosyltransferase 76E6 (EC 2.4.1.-)	AT5G60300	L-type lectin-domain containing receptor kinase I.9 (LecRK-I.9) (LecRK79) (EC 2.7.11.1) (Protein DOES NOT RESPOND TO NUCLEOTIDES 1) (Purinoreceptor kinase 1)	Lectin Receptor Kinase family	Yes
AT2G45030	Elongation factor G-2, mitochondrial (EF-Gmt) (mEF-G 1-2) (Elongation factor G1-2)	AT5G60300	L-type lectin-domain containing receptor kinase I.9 (LecRK-I.9) (LecRK79) (EC 2.7.11.1) (Protein DOES NOT RESPOND TO NUCLEOTIDES 1) (Purinoreceptor kinase 1)	Lectin Receptor Kinase family	Yes
AT3G14067	Subtilisin-like protease SBT1.4 (EC 3.4.21.-) (Subtilase subfamily 1 member 4) (AtSBT1.4)	AT5G60300	L-type lectin-domain containing receptor kinase I.9 (LecRK-I.9) (LecRK79) (EC 2.7.11.1) (Protein DOES NOT RESPOND TO NUCLEOTIDES 1) (Purinoreceptor kinase 1)	Lectin Receptor Kinase family	Yes
AT3G23580	Ribonucleoside-diphosphate reductase small chain A (EC 1.17.4.1) (Ribonucleoside-diphosphate reductase R2A subunit) (AtRNR2) (Protein R2at) (Ribonucleotide reductase small subunit A)	AT5G60300	L-type lectin-domain containing receptor kinase I.9 (LecRK-I.9) (LecRK79) (EC 2.7.11.1) (Protein DOES NOT RESPOND TO NUCLEOTIDES 1) (Purinoreceptor kinase 1)	Lectin Receptor Kinase family	Yes
AT5G63970	E3 ubiquitin-protein ligase RGLG3 (EC 2.3.2.27) (RING domain ligase 3)	AT5G60300	L-type lectin-domain containing receptor kinase I.9 (LecRK-I.9) (LecRK79) (EC 2.7.11.1) (Protein DOES NOT RESPOND TO NUCLEOTIDES 1) (Purinoreceptor kinase 1)	Lectin Receptor Kinase family	Yes
AT2G21490	Probable dehydrin LEA	AT5G60300	L-type lectin-domain containing receptor kinase I.9 (LecRK-I.9) (LecRK79) (EC 2.7.11.1) (Protein DOES NOT RESPOND TO NUCLEOTIDES 1) (Purinoreceptor kinase 1)	Lectin Receptor Kinase family	Yes
AT2G41705	Camphor resistance CrcB family protein	AT5G60300	L-type lectin-domain containing receptor kinase I.9 (LecRK-I.9) (LecRK79) (EC 2.7.11.1) (Protein DOES NOT RESPOND TO NUCLEOTIDES 1) (Purinoreceptor kinase 1)	Lectin Receptor Kinase family	Yes
AT5G06610	Gb|AAD30234.1 (Lipase (DUF620))	AT5G60300	L-type lectin-domain containing receptor kinase I.9 (LecRK-I.9) (LecRK79) (EC 2.7.11.1) (Protein DOES NOT RESPOND TO NUCLEOTIDES 1) (Purinoreceptor kinase 1)	Lectin Receptor Kinase family	Yes
AT5G49070	Probable 3-ketoacyl-CoA synthase 21 (KCS-21) (EC 2.3.1.199) (Very long-chain fatty acid condensing enzyme 21) (VLCFA condensing enzyme 21)	AT5G60300	L-type lectin-domain containing receptor kinase I.9 (LecRK-I.9) (LecRK79) (EC 2.7.11.1) (Protein DOES NOT RESPOND TO NUCLEOTIDES 1) (Purinoreceptor kinase 1)	Lectin Receptor Kinase family	Yes
AT5G60050	BTB/POZ domain-containing protein At5g60050	AT5G60300	L-type lectin-domain containing receptor kinase I.9 (LecRK-I.9) (LecRK79) (EC 2.7.11.1) (Protein DOES NOT RESPOND TO NUCLEOTIDES 1) (Purinoreceptor kinase 1)	Lectin Receptor Kinase family	Yes
AT3G22370	Ubiquinol oxidase 1a, mitochondrial (EC 1.10.3.11) (Alternative oxidase 1a)	AT5G60300	L-type lectin-domain containing receptor kinase I.9 (LecRK-I.9) (LecRK79) (EC 2.7.11.1) (Protein DOES NOT RESPOND TO NUCLEOTIDES 1) (Purinoreceptor kinase 1)	Lectin Receptor Kinase family	Yes
AT4G15010	(thale cress) hypothetical protein	AT5G60300	L-type lectin-domain containing receptor kinase I.9 (LecRK-I.9) (LecRK79) (EC 2.7.11.1) (Protein DOES NOT RESPOND TO NUCLEOTIDES 1) (Purinoreceptor kinase 1)	Lectin Receptor Kinase family	Yes
LOC_OS06G03970.1	#N/A	AT5G60300	L-type lectin-domain containing receptor kinase I.9 (LecRK-I.9) (LecRK79) (EC 2.7.11.1) (Protein DOES NOT RESPOND TO NUCLEOTIDES 1) (Purinoreceptor kinase 1)	Lectin Receptor Kinase family	Yes
AT1G71090	Protein PIN-LIKES 2 (Auxin efflux carrier-like protein 2)	AT5G60300	L-type lectin-domain containing receptor kinase I.9 (LecRK-I.9) (LecRK79) (EC 2.7.11.1) (Protein DOES NOT RESPOND TO NUCLEOTIDES 1) (Purinoreceptor kinase 1)	Lectin Receptor Kinase family	Yes
AT2G35350	Protein phosphatase 2C 29 (AtPP2C29) (EC 3.1.3.16) (Protein POLTERGEIST-LIKE 1) (Protein phosphatase 2C PLL1) (PP2C PLL1)	AT5G60300	L-type lectin-domain containing receptor kinase I.9 (LecRK-I.9) (LecRK79) (EC 2.7.11.1) (Protein DOES NOT RESPOND TO NUCLEOTIDES 1) (Purinoreceptor kinase 1)	Lectin Receptor Kinase family	Yes
AT1G77760	Nitrate reductase [NADH] 1 (NR1) (EC 1.7.1.1)	AT5G60300	L-type lectin-domain containing receptor kinase I.9 (LecRK-I.9) (LecRK79) (EC 2.7.11.1) (Protein DOES NOT RESPOND TO NUCLEOTIDES 1) (Purinoreceptor kinase 1)	Lectin Receptor Kinase family	Yes
AT1G07750	At1g07750/F24B9_13 (F24B9.13 protein) (Putative globulin protein) (RmlC-like cupins superfamily protein)	AT5G60300	L-type lectin-domain containing receptor kinase I.9 (LecRK-I.9) (LecRK79) (EC 2.7.11.1) (Protein DOES NOT RESPOND TO NUCLEOTIDES 1) (Purinoreceptor kinase 1)	Lectin Receptor Kinase family	Yes
AT4G32300	G-type lectin S-receptor-like serine/threonine-protein kinase SD2-5 (EC 2.7.11.1) (S-domain-2 (SD2) receptor kinase 5) (SD2-5)	AT5G60300	L-type lectin-domain containing receptor kinase I.9 (LecRK-I.9) (LecRK79) (EC 2.7.11.1) (Protein DOES NOT RESPOND TO NUCLEOTIDES 1) (Purinoreceptor kinase 1)	Lectin Receptor Kinase family	Yes
AT2G29210	Splicing factor PWI domain-containing protein	AT5G60300	L-type lectin-domain containing receptor kinase I.9 (LecRK-I.9) (LecRK79) (EC 2.7.11.1) (Protein DOES NOT RESPOND TO NUCLEOTIDES 1) (Purinoreceptor kinase 1)	Lectin Receptor Kinase family	Yes
AT2G21170	Triosephosphate isomerase, chloroplastic (TIM) (Triose-phosphate isomerase) (EC 5.3.1.1)	AT5G60300	L-type lectin-domain containing receptor kinase I.9 (LecRK-I.9) (LecRK79) (EC 2.7.11.1) (Protein DOES NOT RESPOND TO NUCLEOTIDES 1) (Purinoreceptor kinase 1)	Lectin Receptor Kinase family	Yes
AT3G10980	(thale cress) hypothetical protein	AT5G60300	L-type lectin-domain containing receptor kinase I.9 (LecRK-I.9) (LecRK79) (EC 2.7.11.1) (Protein DOES NOT RESPOND TO NUCLEOTIDES 1) (Purinoreceptor kinase 1)	Lectin Receptor Kinase family	Yes
AT3G46680	UDP-glycosyltransferase 76E6 (EC 2.4.1.-)	AT5G60300	L-type lectin-domain containing receptor kinase I.9 (LecRK-I.9) (LecRK79) (EC 2.7.11.1) (Protein DOES NOT RESPOND TO NUCLEOTIDES 1) (Purinoreceptor kinase 1)	Lectin Receptor Kinase family	Yes
AT3G25760	Allene oxide cyclase 1, chloroplastic (EC 5.3.99.6) (Early-responsive to dehydration 12 protein)	AT5G60300	L-type lectin-domain containing receptor kinase I.9 (LecRK-I.9) (LecRK79) (EC 2.7.11.1) (Protein DOES NOT RESPOND TO NUCLEOTIDES 1) (Purinoreceptor kinase 1)	Lectin Receptor Kinase family	Yes
AT4G29810	Mitogen-activated protein kinase kinase 2 (AtMAP2Kbeta) (AtMKK2) (MAP kinase kinase 2) (EC 2.7.12.2)	AT5G60300	L-type lectin-domain containing receptor kinase I.9 (LecRK-I.9) (LecRK79) (EC 2.7.11.1) (Protein DOES NOT RESPOND TO NUCLEOTIDES 1) (Purinoreceptor kinase 1)	Lectin Receptor Kinase family	Yes
AT2G24500	Cytoplasmic 60S subunit biogenesis factor REI1 homolog 2 (Protein REI1-LIKE 2) (pre-60S factor REI1 homolog 2)	AT5G60300	L-type lectin-domain containing receptor kinase I.9 (LecRK-I.9) (LecRK79) (EC 2.7.11.1) (Protein DOES NOT RESPOND TO NUCLEOTIDES 1) (Purinoreceptor kinase 1)	Lectin Receptor Kinase family	Yes
AT5G16760	Inositol-tetrakisphosphate 1-kinase 1 (EC 2.7.1.134) (Inositol 1,3,4-trisphosphate 5/6-kinase 1) (AtItpk-1) (Inositol-triphosphate 5/6-kinase 1) (Ins(1,3,4)P(3) 5/6-kinase 1) (EC 2.7.1.159)	AT5G60300	L-type lectin-domain containing receptor kinase I.9 (LecRK-I.9) (LecRK79) (EC 2.7.11.1) (Protein DOES NOT RESPOND TO NUCLEOTIDES 1) (Purinoreceptor kinase 1)	Lectin Receptor Kinase family	Yes
AT5G23060	Calcium sensing receptor, chloroplastic (Sulfurtransferase 3) (AtStr3)	AT5G60300	L-type lectin-domain containing receptor kinase I.9 (LecRK-I.9) (LecRK79) (EC 2.7.11.1) (Protein DOES NOT RESPOND TO NUCLEOTIDES 1) (Purinoreceptor kinase 1)	Lectin Receptor Kinase family	Yes
AT1G42550	Protein PLASTID MOVEMENT IMPAIRED 1	AT5G60300	L-type lectin-domain containing receptor kinase I.9 (LecRK-I.9) (LecRK79) (EC 2.7.11.1) (Protein DOES NOT RESPOND TO NUCLEOTIDES 1) (Purinoreceptor kinase 1)	Lectin Receptor Kinase family	Yes
AT5G15490	UDP-glucose 6-dehydrogenase 3 (UDP-Glc dehydrogenase 3) (UDP-GlcDH 3) (UDPGDH 3) (EC 1.1.1.22) (At-UGD3)	AT5G60300	L-type lectin-domain containing receptor kinase I.9 (LecRK-I.9) (LecRK79) (EC 2.7.11.1) (Protein DOES NOT RESPOND TO NUCLEOTIDES 1) (Purinoreceptor kinase 1)	Lectin Receptor Kinase family	Yes
AT1G64790	Protein ILITYHIA	AT5G60300	L-type lectin-domain containing receptor kinase I.9 (LecRK-I.9) (LecRK79) (EC 2.7.11.1) (Protein DOES NOT RESPOND TO NUCLEOTIDES 1) (Purinoreceptor kinase 1)	Lectin Receptor Kinase family	Yes
AT4G24290	MACPF domain-containing protein At4g24290	AT5G60300	L-type lectin-domain containing receptor kinase I.9 (LecRK-I.9) (LecRK79) (EC 2.7.11.1) (Protein DOES NOT RESPOND TO NUCLEOTIDES 1) (Purinoreceptor kinase 1)	Lectin Receptor Kinase family	Yes
AT5G66430	S-adenosyl-L-methionine-dependent methyltransferases superfamily protein (S-adenosyl-L-methionine:salicylic acid carboxyl methyltransferase-like protein)	AT5G60300	L-type lectin-domain containing receptor kinase I.9 (LecRK-I.9) (LecRK79) (EC 2.7.11.1) (Protein DOES NOT RESPOND TO NUCLEOTIDES 1) (Purinoreceptor kinase 1)	Lectin Receptor Kinase family	Yes
AT2G36530	Bifunctional enolase 2/transcriptional activator (EC 4.2.1.11) (2-phospho-D-glycerate hydro-lyase 2) (2-phosphoglycerate dehydratase 2) (LOW EXPRESSION OF OSMOTICALLY RESPONSIVE GENES 1)	AT5G60300	L-type lectin-domain containing receptor kinase I.9 (LecRK-I.9) (LecRK79) (EC 2.7.11.1) (Protein DOES NOT RESPOND TO NUCLEOTIDES 1) (Purinoreceptor kinase 1)	Lectin Receptor Kinase family	Yes
AT5G20320	Dicer-like protein 4 (EC 3.1.26.-)	AT5G60300	L-type lectin-domain containing receptor kinase I.9 (LecRK-I.9) (LecRK79) (EC 2.7.11.1) (Protein DOES NOT RESPOND TO NUCLEOTIDES 1) (Purinoreceptor kinase 1)	Lectin Receptor Kinase family	Yes
AT5G10050	3-oxoacyl-[acyl-carrier-protein] reductase	AT5G60300	L-type lectin-domain containing receptor kinase I.9 (LecRK-I.9) (LecRK79) (EC 2.7.11.1) (Protein DOES NOT RESPOND TO NUCLEOTIDES 1) (Purinoreceptor kinase 1)	Lectin Receptor Kinase family	Yes
AT1G47900	Filament-like plant protein 6 (AtFPP6)	AT5G60300	L-type lectin-domain containing receptor kinase I.9 (LecRK-I.9) (LecRK79) (EC 2.7.11.1) (Protein DOES NOT RESPOND TO NUCLEOTIDES 1) (Purinoreceptor kinase 1)	Lectin Receptor Kinase family	Yes
AT5G47070	Probable serine/threonine-protein kinase PBL19 (EC 2.7.11.1) (PBS1-like protein 19)	AT5G60300	L-type lectin-domain containing receptor kinase I.9 (LecRK-I.9) (LecRK79) (EC 2.7.11.1) (Protein DOES NOT RESPOND TO NUCLEOTIDES 1) (Purinoreceptor kinase 1)	Lectin Receptor Kinase family	Yes
AT1G28440	Receptor-like protein kinase HSL1 (EC 2.7.11.1) (Protein HAESA-LIKE1)	AT5G60300	L-type lectin-domain containing receptor kinase I.9 (LecRK-I.9) (LecRK79) (EC 2.7.11.1) (Protein DOES NOT RESPOND TO NUCLEOTIDES 1) (Purinoreceptor kinase 1)	Lectin Receptor Kinase family	Yes
AT3G02730	Thioredoxin F1, chloroplastic (AtTrxf1) (Thioredoxin F2) (AtTrxf2)	AT5G60300	L-type lectin-domain containing receptor kinase I.9 (LecRK-I.9) (LecRK79) (EC 2.7.11.1) (Protein DOES NOT RESPOND TO NUCLEOTIDES 1) (Purinoreceptor kinase 1)	Lectin Receptor Kinase family	Yes
AT3G52930	Fructose-bisphosphate aldolase 8, cytosolic (AtFBA8) (EC 4.1.2.13) (Cytosolic aldolase 1) (cAld1)	AT5G60300	L-type lectin-domain containing receptor kinase I.9 (LecRK-I.9) (LecRK79) (EC 2.7.11.1) (Protein DOES NOT RESPOND TO NUCLEOTIDES 1) (Purinoreceptor kinase 1)	Lectin Receptor Kinase family	Yes
AT5G20720	20 kDa chaperonin, chloroplastic (Chaperonin 10) (Ch-CPN10) (Cpn10) (Chaperonin 20) (Protein Cpn21)	AT5G60300	L-type lectin-domain containing receptor kinase I.9 (LecRK-I.9) (LecRK79) (EC 2.7.11.1) (Protein DOES NOT RESPOND TO NUCLEOTIDES 1) (Purinoreceptor kinase 1)	Lectin Receptor Kinase family	Yes
AT1G17880	Basic transcription factor 3 (AtBTF3) (Nascent polypeptide-associated complex subunit beta)	AT5G60300	L-type lectin-domain containing receptor kinase I.9 (LecRK-I.9) (LecRK79) (EC 2.7.11.1) (Protein DOES NOT RESPOND TO NUCLEOTIDES 1) (Purinoreceptor kinase 1)	Lectin Receptor Kinase family	Yes
AT4G25420	Gibberellin 20 oxidase 1 (EC 1.14.11.-) (GA 20-oxidase 1) (AtGA20ox1) (Gibberellin C-20 oxidase 1)	AT5G60300	L-type lectin-domain containing receptor kinase I.9 (LecRK-I.9) (LecRK79) (EC 2.7.11.1) (Protein DOES NOT RESPOND TO NUCLEOTIDES 1) (Purinoreceptor kinase 1)	Lectin Receptor Kinase family	Yes
AT1G69800	SNF1-related protein kinase regulatory subunit gamma-1-like (AKIN subunit gamma-1-like) (CBS domain-containing protein CBSCBS2)	AT5G60300	L-type lectin-domain containing receptor kinase I.9 (LecRK-I.9) (LecRK79) (EC 2.7.11.1) (Protein DOES NOT RESPOND TO NUCLEOTIDES 1) (Purinoreceptor kinase 1)	Lectin Receptor Kinase family	Yes
AT1G54340	Peroxisomal isocitrate dehydrogenase [NADP] (EC 1.1.1.42)	AT5G60300	L-type lectin-domain containing receptor kinase I.9 (LecRK-I.9) (LecRK79) (EC 2.7.11.1) (Protein DOES NOT RESPOND TO NUCLEOTIDES 1) (Purinoreceptor kinase 1)	Lectin Receptor Kinase family	Yes
AT5G01750	Protein LURP-one-related 15	AT5G60300	L-type lectin-domain containing receptor kinase I.9 (LecRK-I.9) (LecRK79) (EC 2.7.11.1) (Protein DOES NOT RESPOND TO NUCLEOTIDES 1) (Purinoreceptor kinase 1)	Lectin Receptor Kinase family	Yes
AT1G56280	Protein DEHYDRATION-INDUCED 19 (AtDi19-1)	AT5G60300	L-type lectin-domain containing receptor kinase I.9 (LecRK-I.9) (LecRK79) (EC 2.7.11.1) (Protein DOES NOT RESPOND TO NUCLEOTIDES 1) (Purinoreceptor kinase 1)	Lectin Receptor Kinase family	Yes
AT2G29550	Tubulin beta-7 chain (Beta-7-tubulin)	AT5G60300	L-type lectin-domain containing receptor kinase I.9 (LecRK-I.9) (LecRK79) (EC 2.7.11.1) (Protein DOES NOT RESPOND TO NUCLEOTIDES 1) (Purinoreceptor kinase 1)	Lectin Receptor Kinase family	Yes
AT3G09520	Exocyst subunit Exo70 family protein	AT5G60300	L-type lectin-domain containing receptor kinase I.9 (LecRK-I.9) (LecRK79) (EC 2.7.11.1) (Protein DOES NOT RESPOND TO NUCLEOTIDES 1) (Purinoreceptor kinase 1)	Lectin Receptor Kinase family	Yes
AT5G26980	Tlg2p-like protein a (AtTLG2a) (Syntaxin-41) (AtSYP41)	AT5G60300	L-type lectin-domain containing receptor kinase I.9 (LecRK-I.9) (LecRK79) (EC 2.7.11.1) (Protein DOES NOT RESPOND TO NUCLEOTIDES 1) (Purinoreceptor kinase 1)	Lectin Receptor Kinase family	Yes
AT3G27050	Uncharacterized protein	AT5G60300	L-type lectin-domain containing receptor kinase I.9 (LecRK-I.9) (LecRK79) (EC 2.7.11.1) (Protein DOES NOT RESPOND TO NUCLEOTIDES 1) (Purinoreceptor kinase 1)	Lectin Receptor Kinase family	Yes
AT2G29550	Tubulin beta-7 chain (Beta-7-tubulin)	AT5G60300	L-type lectin-domain containing receptor kinase I.9 (LecRK-I.9) (LecRK79) (EC 2.7.11.1) (Protein DOES NOT RESPOND TO NUCLEOTIDES 1) (Purinoreceptor kinase 1)	Lectin Receptor Kinase family	Yes
AT4G05440	Temperature sensing protein-like protein	AT5G60300	L-type lectin-domain containing receptor kinase I.9 (LecRK-I.9) (LecRK79) (EC 2.7.11.1) (Protein DOES NOT RESPOND TO NUCLEOTIDES 1) (Purinoreceptor kinase 1)	Lectin Receptor Kinase family	Yes
AT3G22370	Ubiquinol oxidase 1a, mitochondrial (EC 1.10.3.11) (Alternative oxidase 1a)	AT5G60300	L-type lectin-domain containing receptor kinase I.9 (LecRK-I.9) (LecRK79) (EC 2.7.11.1) (Protein DOES NOT RESPOND TO NUCLEOTIDES 1) (Purinoreceptor kinase 1)	Lectin Receptor Kinase family	Yes
AT1G16610	Serine/arginine-rich splicing factor SR45 (At-SR45) (AtSR45) (Serine/arginine-rich ribonucleoprotein 1)	AT5G60300	L-type lectin-domain containing receptor kinase I.9 (LecRK-I.9) (LecRK79) (EC 2.7.11.1) (Protein DOES NOT RESPOND TO NUCLEOTIDES 1) (Purinoreceptor kinase 1)	Lectin Receptor Kinase family	Yes
AT3G30180	Cytochrome P450 85A2 (AtCYP85A2) (EC 1.14.14.180) (28-norcastasterone synthase) (EC 1.14.14.-) (28-nordeoxoteasterone synthase) (EC 1.14.14.-) (28-norteasterone synthase) (EC 1.14.14.-) (28-nortyphasterol synthase) (EC 1.14.14.-) (3-dehydroteasterone synthase) (EC 1.14.14.179) (Brassinolide synthase) (EC 1.14.14.180) (Brassinosteroid-6-oxidase 2) (BR6ox 2) (C6-oxidase 2) (Castasterone synthase) (…	AT5G60300	L-type lectin-domain containing receptor kinase I.9 (LecRK-I.9) (LecRK79) (EC 2.7.11.1) (Protein DOES NOT RESPOND TO NUCLEOTIDES 1) (Purinoreceptor kinase 1)	Lectin Receptor Kinase family	Yes
AT2G26990	COP9 signalosome complex subunit 2 (Signalosome subunit 2) (Protein FUSCA 12)	AT5G60300	L-type lectin-domain containing receptor kinase I.9 (LecRK-I.9) (LecRK79) (EC 2.7.11.1) (Protein DOES NOT RESPOND TO NUCLEOTIDES 1) (Purinoreceptor kinase 1)	Lectin Receptor Kinase family	Yes
AT2G28650	Exocyst subunit Exo70 family protein	AT5G60300	L-type lectin-domain containing receptor kinase I.9 (LecRK-I.9) (LecRK79) (EC 2.7.11.1) (Protein DOES NOT RESPOND TO NUCLEOTIDES 1) (Purinoreceptor kinase 1)	Lectin Receptor Kinase family	Yes
AT1G54270	Eukaryotic initiation factor 4A-2 (eIF-4A-2) (EC 3.6.4.13) (ATP-dependent RNA helicase eIF4A-2) (DEAD-box ATP-dependent RNA helicase 19)	AT5G60300	L-type lectin-domain containing receptor kinase I.9 (LecRK-I.9) (LecRK79) (EC 2.7.11.1) (Protein DOES NOT RESPOND TO NUCLEOTIDES 1) (Purinoreceptor kinase 1)	Lectin Receptor Kinase family	Yes
AT2G37040	Phenylalanine ammonia-lyase 1 (EC 4.3.1.24)	AT5G60300	L-type lectin-domain containing receptor kinase I.9 (LecRK-I.9) (LecRK79) (EC 2.7.11.1) (Protein DOES NOT RESPOND TO NUCLEOTIDES 1) (Purinoreceptor kinase 1)	Lectin Receptor Kinase family	Yes
AT4G13420	Potassium transporter 5 (AtHAK1) (AtHAK5) (AtPOT5)	AT5G60300	L-type lectin-domain containing receptor kinase I.9 (LecRK-I.9) (LecRK79) (EC 2.7.11.1) (Protein DOES NOT RESPOND TO NUCLEOTIDES 1) (Purinoreceptor kinase 1)	Lectin Receptor Kinase family	Yes
AT1G11100	SNF2 domain-containing protein / helicase domain-containing protein / zinc finger protein-like protein	AT5G60300	L-type lectin-domain containing receptor kinase I.9 (LecRK-I.9) (LecRK79) (EC 2.7.11.1) (Protein DOES NOT RESPOND TO NUCLEOTIDES 1) (Purinoreceptor kinase 1)	Lectin Receptor Kinase family	Yes
AT1G57770	FAD/NAD(P)-binding oxidoreductase family protein	AT5G60300	L-type lectin-domain containing receptor kinase I.9 (LecRK-I.9) (LecRK79) (EC 2.7.11.1) (Protein DOES NOT RESPOND TO NUCLEOTIDES 1) (Purinoreceptor kinase 1)	Lectin Receptor Kinase family	Yes
AT5G54080	Homogentisate 1,2-dioxygenase (EC 1.13.11.5) (Homogentisate oxygenase) (Homogentisic acid oxidase) (Homogentisicase)	AT5G60300	L-type lectin-domain containing receptor kinase I.9 (LecRK-I.9) (LecRK79) (EC 2.7.11.1) (Protein DOES NOT RESPOND TO NUCLEOTIDES 1) (Purinoreceptor kinase 1)	Lectin Receptor Kinase family	Yes
AT1G70820	phosphoglucomutase (alpha-D-glucose-1,6-bisphosphate-dependent) (EC 5.4.2.2)	AT5G60300	L-type lectin-domain containing receptor kinase I.9 (LecRK-I.9) (LecRK79) (EC 2.7.11.1) (Protein DOES NOT RESPOND TO NUCLEOTIDES 1) (Purinoreceptor kinase 1)	Lectin Receptor Kinase family	Yes
AT2G41900	Zinc finger CCCH domain-containing protein 30 (AtC3H30)	AT5G60300	L-type lectin-domain containing receptor kinase I.9 (LecRK-I.9) (LecRK79) (EC 2.7.11.1) (Protein DOES NOT RESPOND TO NUCLEOTIDES 1) (Purinoreceptor kinase 1)	Lectin Receptor Kinase family	Yes
AT5G03150	Zinc finger protein JACKDAW (ID1-like zinc finger protein 3) (Protein indeterminate-domain 10)	AT5G60300	L-type lectin-domain containing receptor kinase I.9 (LecRK-I.9) (LecRK79) (EC 2.7.11.1) (Protein DOES NOT RESPOND TO NUCLEOTIDES 1) (Purinoreceptor kinase 1)	Lectin Receptor Kinase family	Yes
AT5G28237	Tryptophan synthase (EC 4.2.1.20)	AT5G60300	L-type lectin-domain containing receptor kinase I.9 (LecRK-I.9) (LecRK79) (EC 2.7.11.1) (Protein DOES NOT RESPOND TO NUCLEOTIDES 1) (Purinoreceptor kinase 1)	Lectin Receptor Kinase family	Yes
AT3G20820	Leucine-rich repeat-containing N-terminal plant-type domain-containing protein	AT5G60300	L-type lectin-domain containing receptor kinase I.9 (LecRK-I.9) (LecRK79) (EC 2.7.11.1) (Protein DOES NOT RESPOND TO NUCLEOTIDES 1) (Purinoreceptor kinase 1)	Lectin Receptor Kinase family	Yes
AT4G12420	Monocopper oxidase-like protein SKU5 (Skewed roots)	AT5G60300	L-type lectin-domain containing receptor kinase I.9 (LecRK-I.9) (LecRK79) (EC 2.7.11.1) (Protein DOES NOT RESPOND TO NUCLEOTIDES 1) (Purinoreceptor kinase 1)	Lectin Receptor Kinase family	Yes
AT3G01680	Protein SIEVE ELEMENT OCCLUSION B (AtSEOb) (Protein SIEVE ELEMENT OCCLUSION-RELATED 1) (AtSEOR1)	AT5G60300	L-type lectin-domain containing receptor kinase I.9 (LecRK-I.9) (LecRK79) (EC 2.7.11.1) (Protein DOES NOT RESPOND TO NUCLEOTIDES 1) (Purinoreceptor kinase 1)	Lectin Receptor Kinase family	Yes
AT3G58120	Basic leucine zipper 61 (AtbZIP61) (bZIP protein 61)	AT5G60300	L-type lectin-domain containing receptor kinase I.9 (LecRK-I.9) (LecRK79) (EC 2.7.11.1) (Protein DOES NOT RESPOND TO NUCLEOTIDES 1) (Purinoreceptor kinase 1)	Lectin Receptor Kinase family	Yes
AT2G25100	Ribonuclease H2 subunit A (RNase H2 subunit A) (EC 3.1.26.4) (Ribonuclease HI large subunit) (RNase HI large subunit) (Ribonuclease HI subunit A)	AT5G60300	L-type lectin-domain containing receptor kinase I.9 (LecRK-I.9) (LecRK79) (EC 2.7.11.1) (Protein DOES NOT RESPOND TO NUCLEOTIDES 1) (Purinoreceptor kinase 1)	Lectin Receptor Kinase family	Yes
AT1G51160	Trafficking protein particle complex subunit	AT5G60300	L-type lectin-domain containing receptor kinase I.9 (LecRK-I.9) (LecRK79) (EC 2.7.11.1) (Protein DOES NOT RESPOND TO NUCLEOTIDES 1) (Purinoreceptor kinase 1)	Lectin Receptor Kinase family	Yes
AT1G01280	Cytochrome P450 703A2 (EC 1.14.14.130) (Protein DEFECTIVE IN EXINE FORMATION 2)	AT5G60300	L-type lectin-domain containing receptor kinase I.9 (LecRK-I.9) (LecRK79) (EC 2.7.11.1) (Protein DOES NOT RESPOND TO NUCLEOTIDES 1) (Purinoreceptor kinase 1)	Lectin Receptor Kinase family	Yes
AT3G05190	Branched-chain-amino-acid aminotransferase-like protein 1 (Atbcat-like)	AT5G60300	L-type lectin-domain containing receptor kinase I.9 (LecRK-I.9) (LecRK79) (EC 2.7.11.1) (Protein DOES NOT RESPOND TO NUCLEOTIDES 1) (Purinoreceptor kinase 1)	Lectin Receptor Kinase family	Yes
AT4G20980	Eukaryotic translation initiation factor 3 subunit D (eIF3d) (Eukaryotic translation initiation factor 3 subunit 7) (eIF-3-zeta) (p66)	AT5G60300	L-type lectin-domain containing receptor kinase I.9 (LecRK-I.9) (LecRK79) (EC 2.7.11.1) (Protein DOES NOT RESPOND TO NUCLEOTIDES 1) (Purinoreceptor kinase 1)	Lectin Receptor Kinase family	Yes
AT1G71010	Putative 1-phosphatidylinositol-3-phosphate 5-kinase FAB1C (Phosphatidylinositol 3-phosphate 5-kinase) (EC 2.7.1.150) (Phosphatidylinositol 3-phosphate 5-kinase type III) (PIPkin-III) (Type III PIP kinase) (Protein FORMS APLOID AND BINUCLEATE CELLS 1C)	AT5G60300	L-type lectin-domain containing receptor kinase I.9 (LecRK-I.9) (LecRK79) (EC 2.7.11.1) (Protein DOES NOT RESPOND TO NUCLEOTIDES 1) (Purinoreceptor kinase 1)	Lectin Receptor Kinase family	Yes
AT3G30290	Cytochrome P450, family 702, subfamily A, polypeptide 8	AT3G55450	Probable serine/threonine-protein kinase PBL1 (EC 2.7.11.1) (BIK1-like protein kinase) (PBS1-like protein 1) (Protein CHANGED CALCIUM ELEVATION 5)	RLCK Family	Yes
AT3G51890	Clathrin light chain 3	AT3G55450	Probable serine/threonine-protein kinase PBL1 (EC 2.7.11.1) (BIK1-like protein kinase) (PBS1-like protein 1) (Protein CHANGED CALCIUM ELEVATION 5)	RLCK Family	Yes
AT1G76970	TOM1-like protein 4	AT3G55450	Probable serine/threonine-protein kinase PBL1 (EC 2.7.11.1) (BIK1-like protein kinase) (PBS1-like protein 1) (Protein CHANGED CALCIUM ELEVATION 5)	RLCK Family	No
AT3G25690	Protein CHUP1, chloroplastic (Protein CHLOROPLAST UNUSUAL POSITIONING 1)	AT3G55450	Probable serine/threonine-protein kinase PBL1 (EC 2.7.11.1) (BIK1-like protein kinase) (PBS1-like protein 1) (Protein CHANGED CALCIUM ELEVATION 5)	RLCK Family	No
AT5G61140	DExH-box ATP-dependent RNA helicase DExH14 (EC 3.6.4.13) (BRR2 homolog C) (AtBRR2C) (Pre-mRNA-splicing helicase BRR2C)	AT3G55450	Probable serine/threonine-protein kinase PBL1 (EC 2.7.11.1) (BIK1-like protein kinase) (PBS1-like protein 1) (Protein CHANGED CALCIUM ELEVATION 5)	RLCK Family	Yes
AT1G02410	Cytochrome c oxidase assembly protein COX11, mitochondrial	AT3G55450	Probable serine/threonine-protein kinase PBL1 (EC 2.7.11.1) (BIK1-like protein kinase) (PBS1-like protein 1) (Protein CHANGED CALCIUM ELEVATION 5)	RLCK Family	Yes
AT2G19710	Regulator of Vps4 activity in the MVB pathway protein	AT1G10940	Serine/threonine-protein kinase SRK2A (EC 2.7.11.1) (Arabidopsis protein SK1) (OST1-kinase-like 7) (SNF1-related kinase 2.4) (SnRK2.4)	Ser/Thr Protein Kinase Superfamily	Yes
AT3G29390	Protein RIK (Rough sheath 2-interacting KH domain protein) (RS2-interacting KH domain protein)	AT1G10940	Serine/threonine-protein kinase SRK2A (EC 2.7.11.1) (Arabidopsis protein SK1) (OST1-kinase-like 7) (SNF1-related kinase 2.4) (SnRK2.4)	Ser/Thr Protein Kinase Superfamily	Yes
AT1G72160	Patellin-3	AT1G10940	Serine/threonine-protein kinase SRK2A (EC 2.7.11.1) (Arabidopsis protein SK1) (OST1-kinase-like 7) (SNF1-related kinase 2.4) (SnRK2.4)	Ser/Thr Protein Kinase Superfamily	Yes
AT1G45160	Probable serine/threonine protein kinase IRE4 (AtIRE4) (EC 2.7.11.1)	AT1G10940	Serine/threonine-protein kinase SRK2A (EC 2.7.11.1) (Arabidopsis protein SK1) (OST1-kinase-like 7) (SNF1-related kinase 2.4) (SnRK2.4)	Ser/Thr Protein Kinase Superfamily	Yes
AT4G31590	Probable xyloglucan glycosyltransferase 5 (EC 2.4.1.-) (Cellulose synthase-like protein C5) (AtCslC5)	AT1G10940	Serine/threonine-protein kinase SRK2A (EC 2.7.11.1) (Arabidopsis protein SK1) (OST1-kinase-like 7) (SNF1-related kinase 2.4) (SnRK2.4)	Ser/Thr Protein Kinase Superfamily	Yes
AT4G02300	Probable pectinesterase/pectinesterase inhibitor 39 [Includes: Pectinesterase inhibitor 39 (Pectin methylesterase inhibitor 39); Pectinesterase 39 (PE 39) (EC 3.1.1.11) (Pectin methylesterase 39) (AtPME39)]	AT1G10940	Serine/threonine-protein kinase SRK2A (EC 2.7.11.1) (Arabidopsis protein SK1) (OST1-kinase-like 7) (SNF1-related kinase 2.4) (SnRK2.4)	Ser/Thr Protein Kinase Superfamily	Yes
AT2G29680	Cell division control protein 6 homolog (AtCDC6) (AtCDC6A) (Cdc6At) (Cell division control protein 6 homolog A)	AT1G10940	Serine/threonine-protein kinase SRK2A (EC 2.7.11.1) (Arabidopsis protein SK1) (OST1-kinase-like 7) (SNF1-related kinase 2.4) (SnRK2.4)	Ser/Thr Protein Kinase Superfamily	Yes
AT1G59453	B-block-binding subunit of TFIIIC protein	AT1G10940	Serine/threonine-protein kinase SRK2A (EC 2.7.11.1) (Arabidopsis protein SK1) (OST1-kinase-like 7) (SNF1-related kinase 2.4) (SnRK2.4)	Ser/Thr Protein Kinase Superfamily	Yes
AT5G35750	Histidine kinase 2 (EC 2.7.13.3) (Arabidopsis histidine kinase 2) (AtHK2) (Protein AUTHENTIC HIS-KINASE 2)	AT1G10940	Serine/threonine-protein kinase SRK2A (EC 2.7.11.1) (Arabidopsis protein SK1) (OST1-kinase-like 7) (SNF1-related kinase 2.4) (SnRK2.4)	Ser/Thr Protein Kinase Superfamily	Yes
AT5G10570	Transcription factor bHLH61 (Basic helix-loop-helix protein 61) (AtbHLH61) (bHLH 61) (Transcription factor EN 46) (bHLH transcription factor bHLH061)	AT1G10940	Serine/threonine-protein kinase SRK2A (EC 2.7.11.1) (Arabidopsis protein SK1) (OST1-kinase-like 7) (SNF1-related kinase 2.4) (SnRK2.4)	Ser/Thr Protein Kinase Superfamily	Yes
AT4G12735	Transmembrane protein	AT1G10940	Serine/threonine-protein kinase SRK2A (EC 2.7.11.1) (Arabidopsis protein SK1) (OST1-kinase-like 7) (SNF1-related kinase 2.4) (SnRK2.4)	Ser/Thr Protein Kinase Superfamily	Yes
AT5G63490	CBS domain-containing protein CBSCBSPB1	AT1G10940	Serine/threonine-protein kinase SRK2A (EC 2.7.11.1) (Arabidopsis protein SK1) (OST1-kinase-like 7) (SNF1-related kinase 2.4) (SnRK2.4)	Ser/Thr Protein Kinase Superfamily	Yes
AT3G19510	Homeobox protein HAT3.1	AT1G10940	Serine/threonine-protein kinase SRK2A (EC 2.7.11.1) (Arabidopsis protein SK1) (OST1-kinase-like 7) (SNF1-related kinase 2.4) (SnRK2.4)	Ser/Thr Protein Kinase Superfamily	No
AT5G61330	rRNA processing protein-like protein	AT1G10940	Serine/threonine-protein kinase SRK2A (EC 2.7.11.1) (Arabidopsis protein SK1) (OST1-kinase-like 7) (SNF1-related kinase 2.4) (SnRK2.4)	Ser/Thr Protein Kinase Superfamily	Yes
AT5G35430	AT5g35440/MOK9_2 (Tetratricopeptide repeat (TPR)-like superfamily protein)	AT1G10940	Serine/threonine-protein kinase SRK2A (EC 2.7.11.1) (Arabidopsis protein SK1) (OST1-kinase-like 7) (SNF1-related kinase 2.4) (SnRK2.4)	Ser/Thr Protein Kinase Superfamily	Yes
AT5G65950	Trafficking protein particle complex subunit 11 domain-containing protein	AT1G10940	Serine/threonine-protein kinase SRK2A (EC 2.7.11.1) (Arabidopsis protein SK1) (OST1-kinase-like 7) (SNF1-related kinase 2.4) (SnRK2.4)	Ser/Thr Protein Kinase Superfamily	Yes
AT3G25500	Formin-like protein 1 (AtFH1) (AtFORMIN-8)	AT1G10940	Serine/threonine-protein kinase SRK2A (EC 2.7.11.1) (Arabidopsis protein SK1) (OST1-kinase-like 7) (SNF1-related kinase 2.4) (SnRK2.4)	Ser/Thr Protein Kinase Superfamily	Yes
AT3G18630	Uracil-DNA glycosylase, mitochondrial (AtUNG) (UDG) (EC 3.2.2.27)	AT1G10940	Serine/threonine-protein kinase SRK2A (EC 2.7.11.1) (Arabidopsis protein SK1) (OST1-kinase-like 7) (SNF1-related kinase 2.4) (SnRK2.4)	Ser/Thr Protein Kinase Superfamily	Yes
AT3G49210	Wax ester synthase/diacylglycerol acyltransferase 6 (WS/DGAT 6) (Diacylglycerol O-acyltransferase WSD6) (EC 2.3.1.20) (Long-chain-alcohol O-fatty-acyltransferase WSD6) (EC 2.3.1.75)	AT1G10940	Serine/threonine-protein kinase SRK2A (EC 2.7.11.1) (Arabidopsis protein SK1) (OST1-kinase-like 7) (SNF1-related kinase 2.4) (SnRK2.4)	Ser/Thr Protein Kinase Superfamily	No
AT3G09020	(thale cress) hypothetical protein	AT1G10940	Serine/threonine-protein kinase SRK2A (EC 2.7.11.1) (Arabidopsis protein SK1) (OST1-kinase-like 7) (SNF1-related kinase 2.4) (SnRK2.4)	Ser/Thr Protein Kinase Superfamily	No
AT5G45275	Major facilitator superfamily protein	AT1G10940	Serine/threonine-protein kinase SRK2A (EC 2.7.11.1) (Arabidopsis protein SK1) (OST1-kinase-like 7) (SNF1-related kinase 2.4) (SnRK2.4)	Ser/Thr Protein Kinase Superfamily	Yes
AT1G73450	Protein kinase superfamily protein	AT1G10940	Serine/threonine-protein kinase SRK2A (EC 2.7.11.1) (Arabidopsis protein SK1) (OST1-kinase-like 7) (SNF1-related kinase 2.4) (SnRK2.4)	Ser/Thr Protein Kinase Superfamily	Yes
AT2G01490	Phytanoyl-CoA dioxygenase (EC 1.14.11.18) (Phytanoyl-CoA 2-hydroxylase)	AT1G10940	Serine/threonine-protein kinase SRK2A (EC 2.7.11.1) (Arabidopsis protein SK1) (OST1-kinase-like 7) (SNF1-related kinase 2.4) (SnRK2.4)	Ser/Thr Protein Kinase Superfamily	No
AT5G44240	Phospholipid-transporting ATPase 2 (AtALA2) (EC 7.6.2.1) (Aminophospholipid ATPase 2) (Aminophospholipid flippase 2)	AT1G10940	Serine/threonine-protein kinase SRK2A (EC 2.7.11.1) (Arabidopsis protein SK1) (OST1-kinase-like 7) (SNF1-related kinase 2.4) (SnRK2.4)	Ser/Thr Protein Kinase Superfamily	Yes
AT1G75990	26S proteasome non-ATPase regulatory subunit 3 homolog B (26S proteasome regulatory subunit RPN3b) (AtRPN3b) (26S proteasome regulatory subunit S3 homolog B)	AT1G10940	Serine/threonine-protein kinase SRK2A (EC 2.7.11.1) (Arabidopsis protein SK1) (OST1-kinase-like 7) (SNF1-related kinase 2.4) (SnRK2.4)	Ser/Thr Protein Kinase Superfamily	Yes
AT4G35230	Serine/threonine-protein kinase BSK1 (EC 2.7.11.1) (Brassinosteroid-signaling kinase 1)	AT1G10940	Serine/threonine-protein kinase SRK2A (EC 2.7.11.1) (Arabidopsis protein SK1) (OST1-kinase-like 7) (SNF1-related kinase 2.4) (SnRK2.4)	Ser/Thr Protein Kinase Superfamily	Yes
AT5G62690	Tubulin beta-2 chain	AT1G10940	Serine/threonine-protein kinase SRK2A (EC 2.7.11.1) (Arabidopsis protein SK1) (OST1-kinase-like 7) (SNF1-related kinase 2.4) (SnRK2.4)	Ser/Thr Protein Kinase Superfamily	Yes
AT1G47670	Lysine histidine transporter-like 8 (Amino acid transporter-like protein 1)	AT1G10940	Serine/threonine-protein kinase SRK2A (EC 2.7.11.1) (Arabidopsis protein SK1) (OST1-kinase-like 7) (SNF1-related kinase 2.4) (SnRK2.4)	Ser/Thr Protein Kinase Superfamily	Yes
AT2G38410	TOM1-like protein 6	AT1G10940	Serine/threonine-protein kinase SRK2A (EC 2.7.11.1) (Arabidopsis protein SK1) (OST1-kinase-like 7) (SNF1-related kinase 2.4) (SnRK2.4)	Ser/Thr Protein Kinase Superfamily	Yes
AT1G79920	Heat shock 70 kDa protein 15 (Heat shock protein 70-15) (AtHsp70-15)	AT1G10940	Serine/threonine-protein kinase SRK2A (EC 2.7.11.1) (Arabidopsis protein SK1) (OST1-kinase-like 7) (SNF1-related kinase 2.4) (SnRK2.4)	Ser/Thr Protein Kinase Superfamily	Yes
AT1G06840	Probable LRR receptor-like serine/threonine-protein kinase At1g06840 (EC 2.7.11.1)	AT1G10940	Serine/threonine-protein kinase SRK2A (EC 2.7.11.1) (Arabidopsis protein SK1) (OST1-kinase-like 7) (SNF1-related kinase 2.4) (SnRK2.4)	Ser/Thr Protein Kinase Superfamily	Yes
AT1G26150	Proline-rich receptor-like protein kinase PERK10 (EC 2.7.11.1) (Proline-rich extensin-like receptor kinase 10) (AtPERK10)	AT1G10940	Serine/threonine-protein kinase SRK2A (EC 2.7.11.1) (Arabidopsis protein SK1) (OST1-kinase-like 7) (SNF1-related kinase 2.4) (SnRK2.4)	Ser/Thr Protein Kinase Superfamily	Yes
AT1G18670	Protein IMPAIRED IN BABA-INDUCED STERILITY 1 (EC 2.7.11.-)	AT1G10940	Serine/threonine-protein kinase SRK2A (EC 2.7.11.1) (Arabidopsis protein SK1) (OST1-kinase-like 7) (SNF1-related kinase 2.4) (SnRK2.4)	Ser/Thr Protein Kinase Superfamily	Yes
AT5G45930	Magnesium-chelatase subunit ChlI-2, chloroplastic (Mg-chelatase subunit I-2) (EC 6.6.1.1) (Mg-protoporphyrin IX chelatase subunit ChlI-2)	AT1G10940	Serine/threonine-protein kinase SRK2A (EC 2.7.11.1) (Arabidopsis protein SK1) (OST1-kinase-like 7) (SNF1-related kinase 2.4) (SnRK2.4)	Ser/Thr Protein Kinase Superfamily	Yes
AT3G52930	Fructose-bisphosphate aldolase 8, cytosolic (AtFBA8) (EC 4.1.2.13) (Cytosolic aldolase 1) (cAld1)	AT1G10940	Serine/threonine-protein kinase SRK2A (EC 2.7.11.1) (Arabidopsis protein SK1) (OST1-kinase-like 7) (SNF1-related kinase 2.4) (SnRK2.4)	Ser/Thr Protein Kinase Superfamily	Yes
AT3G29390	Protein RIK (Rough sheath 2-interacting KH domain protein) (RS2-interacting KH domain protein)	AT1G60940	Serine/threonine-protein kinase SRK2B (EC 2.7.11.1) (OST1-kinase-like 6) (SNF1-related kinase 2.10) (SnRK2.10)	Ser/Thr Protein Kinase Superfamily	Yes
AT5G13240	Repressor of RNA polymerase III transcription	AT1G60940	Serine/threonine-protein kinase SRK2B (EC 2.7.11.1) (OST1-kinase-like 6) (SNF1-related kinase 2.10) (SnRK2.10)	Ser/Thr Protein Kinase Superfamily	Yes
AT3G55020	Ypt/Rab-GAP domain of gyp1p superfamily protein	AT1G60940	Serine/threonine-protein kinase SRK2B (EC 2.7.11.1) (OST1-kinase-like 6) (SNF1-related kinase 2.10) (SnRK2.10)	Ser/Thr Protein Kinase Superfamily	Yes
AT1G72160	Patellin-3	AT1G60940	Serine/threonine-protein kinase SRK2B (EC 2.7.11.1) (OST1-kinase-like 6) (SNF1-related kinase 2.10) (SnRK2.10)	Ser/Thr Protein Kinase Superfamily	Yes
AT1G05890	Probable E3 ubiquitin-protein ligase ARI5 (EC 2.3.2.31) (ARIADNE-like protein ARI5) (Protein ariadne homolog 5) (RING-type E3 ubiquitin transferase ARI5)	AT1G60940	Serine/threonine-protein kinase SRK2B (EC 2.7.11.1) (OST1-kinase-like 6) (SNF1-related kinase 2.10) (SnRK2.10)	Ser/Thr Protein Kinase Superfamily	Yes
AT5G41470	Nuclear transport factor 2 (NTF2) family protein	AT1G60940	Serine/threonine-protein kinase SRK2B (EC 2.7.11.1) (OST1-kinase-like 6) (SNF1-related kinase 2.10) (SnRK2.10)	Ser/Thr Protein Kinase Superfamily	Yes
AT1G08050	Zinc finger (C3HC4-type RING finger) family protein	AT1G60940	Serine/threonine-protein kinase SRK2B (EC 2.7.11.1) (OST1-kinase-like 6) (SNF1-related kinase 2.10) (SnRK2.10)	Ser/Thr Protein Kinase Superfamily	Yes
AT1G45160	Probable serine/threonine protein kinase IRE4 (AtIRE4) (EC 2.7.11.1)	AT1G60940	Serine/threonine-protein kinase SRK2B (EC 2.7.11.1) (OST1-kinase-like 6) (SNF1-related kinase 2.10) (SnRK2.10)	Ser/Thr Protein Kinase Superfamily	Yes
AT2G38280	AMP deaminase (AtAMPD) (EC 3.5.4.6) (Protein EMBRYONIC FACTOR 1)	AT1G60940	Serine/threonine-protein kinase SRK2B (EC 2.7.11.1) (OST1-kinase-like 6) (SNF1-related kinase 2.10) (SnRK2.10)	Ser/Thr Protein Kinase Superfamily	Yes
AT5G45930	Magnesium-chelatase subunit ChlI-2, chloroplastic (Mg-chelatase subunit I-2) (EC 6.6.1.1) (Mg-protoporphyrin IX chelatase subunit ChlI-2)	AT1G60940	Serine/threonine-protein kinase SRK2B (EC 2.7.11.1) (OST1-kinase-like 6) (SNF1-related kinase 2.10) (SnRK2.10)	Ser/Thr Protein Kinase Superfamily	Yes
AT1G07630	Probable protein phosphatase 2C 4 (AtPP2C04) (EC 3.1.3.16) (Protein POLTERGEIST-LIKE 5) (Protein phosphatase 2C PLL5) (PP2C PLL5)	AT1G60940	Serine/threonine-protein kinase SRK2B (EC 2.7.11.1) (OST1-kinase-like 6) (SNF1-related kinase 2.10) (SnRK2.10)	Ser/Thr Protein Kinase Superfamily	Yes
AT3G52115	Protein gamma response 1 (COM1/SAE2-like protein) (Protein gamma response I)	AT1G60940	Serine/threonine-protein kinase SRK2B (EC 2.7.11.1) (OST1-kinase-like 6) (SNF1-related kinase 2.10) (SnRK2.10)	Ser/Thr Protein Kinase Superfamily	Yes
AT2G46920	Protein phosphatase 2C 32 (AtPP2C32) (EC 3.1.3.16) (Protein POLTERGEIST) (Protein phosphatase 2C POL) (PP2C POL)	AT1G60940	Serine/threonine-protein kinase SRK2B (EC 2.7.11.1) (OST1-kinase-like 6) (SNF1-related kinase 2.10) (SnRK2.10)	Ser/Thr Protein Kinase Superfamily	Yes
AT2G21150	Protein XAP5 CIRCADIAN TIMEKEEPER	AT1G60940	Serine/threonine-protein kinase SRK2B (EC 2.7.11.1) (OST1-kinase-like 6) (SNF1-related kinase 2.10) (SnRK2.10)	Ser/Thr Protein Kinase Superfamily	Yes
AT5G10570	Transcription factor bHLH61 (Basic helix-loop-helix protein 61) (AtbHLH61) (bHLH 61) (Transcription factor EN 46) (bHLH transcription factor bHLH061)	AT1G60940	Serine/threonine-protein kinase SRK2B (EC 2.7.11.1) (OST1-kinase-like 6) (SNF1-related kinase 2.10) (SnRK2.10)	Ser/Thr Protein Kinase Superfamily	Yes
AT2G01180	Lipid phosphate phosphatase 1 (AtLPP1) (EC 3.1.3.-) (Phosphatidic acid phosphatase 1) (AtPAP1) (Prenyl diphosphate phosphatase)	AT1G60940	Serine/threonine-protein kinase SRK2B (EC 2.7.11.1) (OST1-kinase-like 6) (SNF1-related kinase 2.10) (SnRK2.10)	Ser/Thr Protein Kinase Superfamily	Yes
AT3G53030	non-specific serine/threonine protein kinase (EC 2.7.11.1)	AT1G60940	Serine/threonine-protein kinase SRK2B (EC 2.7.11.1) (OST1-kinase-like 6) (SNF1-related kinase 2.10) (SnRK2.10)	Ser/Thr Protein Kinase Superfamily	Yes
AT3G60240	Eukaryotic translation initiation factor 4G (eIF-4G) (eIF4G) (Protein cucumovirus multiplication 2) (Protein synthesis initiation factor 4G)	AT1G60940	Serine/threonine-protein kinase SRK2B (EC 2.7.11.1) (OST1-kinase-like 6) (SNF1-related kinase 2.10) (SnRK2.10)	Ser/Thr Protein Kinase Superfamily	Yes
AT5G66230	Chalcone-flavonone isomerase family protein	AT1G60940	Serine/threonine-protein kinase SRK2B (EC 2.7.11.1) (OST1-kinase-like 6) (SNF1-related kinase 2.10) (SnRK2.10)	Ser/Thr Protein Kinase Superfamily	Yes
AT5G47430	E3 ubiquitin ligase PQT3-like (EC 2.3.2.27)	AT1G60940	Serine/threonine-protein kinase SRK2B (EC 2.7.11.1) (OST1-kinase-like 6) (SNF1-related kinase 2.10) (SnRK2.10)	Ser/Thr Protein Kinase Superfamily	Yes
AT5G49110	Fanconi anemia group I-like protein	AT1G60940	Serine/threonine-protein kinase SRK2B (EC 2.7.11.1) (OST1-kinase-like 6) (SNF1-related kinase 2.10) (SnRK2.10)	Ser/Thr Protein Kinase Superfamily	Yes
AT1G50120	Immunoglobulin	AT1G60940	Serine/threonine-protein kinase SRK2B (EC 2.7.11.1) (OST1-kinase-like 6) (SNF1-related kinase 2.10) (SnRK2.10)	Ser/Thr Protein Kinase Superfamily	Yes
AT1G24267	BZIP transcription factor, putative (DUF1664)	AT1G60940	Serine/threonine-protein kinase SRK2B (EC 2.7.11.1) (OST1-kinase-like 6) (SNF1-related kinase 2.10) (SnRK2.10)	Ser/Thr Protein Kinase Superfamily	Yes
AT3G04820	TRUD domain-containing protein	AT1G60940	Serine/threonine-protein kinase SRK2B (EC 2.7.11.1) (OST1-kinase-like 6) (SNF1-related kinase 2.10) (SnRK2.10)	Ser/Thr Protein Kinase Superfamily	Yes
AT2G32450	Uncharacterized TPR repeat-containing protein At2g32450	AT1G60940	Serine/threonine-protein kinase SRK2B (EC 2.7.11.1) (OST1-kinase-like 6) (SNF1-related kinase 2.10) (SnRK2.10)	Ser/Thr Protein Kinase Superfamily	Yes
AT1G57990	Probable purine permease 18 (AtPUP18)	AT1G60940	Serine/threonine-protein kinase SRK2B (EC 2.7.11.1) (OST1-kinase-like 6) (SNF1-related kinase 2.10) (SnRK2.10)	Ser/Thr Protein Kinase Superfamily	Yes
AT2G35030	Pentatricopeptide repeat-containing protein At2g35030, mitochondrial	AT1G60940	Serine/threonine-protein kinase SRK2B (EC 2.7.11.1) (OST1-kinase-like 6) (SNF1-related kinase 2.10) (SnRK2.10)	Ser/Thr Protein Kinase Superfamily	Yes
AT4G30480	Tetratricopeptide repeat (TPR)-like superfamily protein	AT1G60940	Serine/threonine-protein kinase SRK2B (EC 2.7.11.1) (OST1-kinase-like 6) (SNF1-related kinase 2.10) (SnRK2.10)	Ser/Thr Protein Kinase Superfamily	Yes
AT1G75990	26S proteasome non-ATPase regulatory subunit 3 homolog B (26S proteasome regulatory subunit RPN3b) (AtRPN3b) (26S proteasome regulatory subunit S3 homolog B)	AT1G60940	Serine/threonine-protein kinase SRK2B (EC 2.7.11.1) (OST1-kinase-like 6) (SNF1-related kinase 2.10) (SnRK2.10)	Ser/Thr Protein Kinase Superfamily	Yes
AT1G43630	Plant/protein (DUF793)	AT1G60940	Serine/threonine-protein kinase SRK2B (EC 2.7.11.1) (OST1-kinase-like 6) (SNF1-related kinase 2.10) (SnRK2.10)	Ser/Thr Protein Kinase Superfamily	Yes
AT4G31160	DDB1- and CUL4-associated factor homolog 1 (Protein DDB1-CUL4 ASSOCIATED FACTOR 1) (Protein DCAF1)	AT1G60940	Serine/threonine-protein kinase SRK2B (EC 2.7.11.1) (OST1-kinase-like 6) (SNF1-related kinase 2.10) (SnRK2.10)	Ser/Thr Protein Kinase Superfamily	Yes
AT3G29390	Protein RIK (Rough sheath 2-interacting KH domain protein) (RS2-interacting KH domain protein)	AT1G78290	Serine/threonine-protein kinase SRK2C (EC 2.7.11.1) (OST1-kinase-like 4) (SNF1-related kinase 2.8) (SnRK2.8)	Ser/Thr Protein Kinase Superfamily	Yes
AT4G01400	Pentatricopeptide repeat-containing protein At4g01400, mitochondrial	AT1G78290	Serine/threonine-protein kinase SRK2C (EC 2.7.11.1) (OST1-kinase-like 4) (SNF1-related kinase 2.8) (SnRK2.8)	Ser/Thr Protein Kinase Superfamily	Yes
AT1G72160	Patellin-3	AT1G78290	Serine/threonine-protein kinase SRK2C (EC 2.7.11.1) (OST1-kinase-like 4) (SNF1-related kinase 2.8) (SnRK2.8)	Ser/Thr Protein Kinase Superfamily	Yes
AT1G08050	Zinc finger (C3HC4-type RING finger) family protein	AT1G78290	Serine/threonine-protein kinase SRK2C (EC 2.7.11.1) (OST1-kinase-like 4) (SNF1-related kinase 2.8) (SnRK2.8)	Ser/Thr Protein Kinase Superfamily	Yes
AT3G55020	Ypt/Rab-GAP domain of gyp1p superfamily protein	AT1G78290	Serine/threonine-protein kinase SRK2C (EC 2.7.11.1) (OST1-kinase-like 4) (SNF1-related kinase 2.8) (SnRK2.8)	Ser/Thr Protein Kinase Superfamily	Yes
AT3G62280	GDSL esterase/lipase At3g62280 (EC 3.1.1.-) (Extracellular lipase At3g62280)	AT1G78290	Serine/threonine-protein kinase SRK2C (EC 2.7.11.1) (OST1-kinase-like 4) (SNF1-related kinase 2.8) (SnRK2.8)	Ser/Thr Protein Kinase Superfamily	Yes
AT2G29680	Cell division control protein 6 homolog (AtCDC6) (AtCDC6A) (Cdc6At) (Cell division control protein 6 homolog A)	AT1G78290	Serine/threonine-protein kinase SRK2C (EC 2.7.11.1) (OST1-kinase-like 4) (SNF1-related kinase 2.8) (SnRK2.8)	Ser/Thr Protein Kinase Superfamily	Yes
AT5G47250	Probable disease resistance protein At5g47250	AT1G78290	Serine/threonine-protein kinase SRK2C (EC 2.7.11.1) (OST1-kinase-like 4) (SNF1-related kinase 2.8) (SnRK2.8)	Ser/Thr Protein Kinase Superfamily	Yes
AT5G42590	Cytochrome P450 71A16 (EC 1.14.-.-) (Marneral oxidase)	AT1G78290	Serine/threonine-protein kinase SRK2C (EC 2.7.11.1) (OST1-kinase-like 4) (SNF1-related kinase 2.8) (SnRK2.8)	Ser/Thr Protein Kinase Superfamily	Yes
AT4G34240	Aldehyde dehydrogenase family 3 member I1, chloroplastic (AtALDH3) (Ath-ALDH3) (EC 1.2.1.3)	AT1G78290	Serine/threonine-protein kinase SRK2C (EC 2.7.11.1) (OST1-kinase-like 4) (SNF1-related kinase 2.8) (SnRK2.8)	Ser/Thr Protein Kinase Superfamily	Yes
AT3G53230	Cell division control protein 48 homolog D (AtCDC48d) (Transitional endoplasmic reticulum ATPase D)	AT1G78290	Serine/threonine-protein kinase SRK2C (EC 2.7.11.1) (OST1-kinase-like 4) (SNF1-related kinase 2.8) (SnRK2.8)	Ser/Thr Protein Kinase Superfamily	Yes
AT1G05890	Probable E3 ubiquitin-protein ligase ARI5 (EC 2.3.2.31) (ARIADNE-like protein ARI5) (Protein ariadne homolog 5) (RING-type E3 ubiquitin transferase ARI5)	AT1G78290	Serine/threonine-protein kinase SRK2C (EC 2.7.11.1) (OST1-kinase-like 4) (SNF1-related kinase 2.8) (SnRK2.8)	Ser/Thr Protein Kinase Superfamily	Yes
AT4G31590	Probable xyloglucan glycosyltransferase 5 (EC 2.4.1.-) (Cellulose synthase-like protein C5) (AtCslC5)	AT1G78290	Serine/threonine-protein kinase SRK2C (EC 2.7.11.1) (OST1-kinase-like 4) (SNF1-related kinase 2.8) (SnRK2.8)	Ser/Thr Protein Kinase Superfamily	Yes
AT3G19510	Homeobox protein HAT3.1	AT1G78290	Serine/threonine-protein kinase SRK2C (EC 2.7.11.1) (OST1-kinase-like 4) (SNF1-related kinase 2.8) (SnRK2.8)	Ser/Thr Protein Kinase Superfamily	Yes
AT5G53440	LOW protein: zinc finger CCCH domain protein	AT1G78290	Serine/threonine-protein kinase SRK2C (EC 2.7.11.1) (OST1-kinase-like 4) (SNF1-related kinase 2.8) (SnRK2.8)	Ser/Thr Protein Kinase Superfamily	Yes
AT5G15490	UDP-glucose 6-dehydrogenase 3 (UDP-Glc dehydrogenase 3) (UDP-GlcDH 3) (UDPGDH 3) (EC 1.1.1.22) (At-UGD3)	AT1G78290	Serine/threonine-protein kinase SRK2C (EC 2.7.11.1) (OST1-kinase-like 4) (SNF1-related kinase 2.8) (SnRK2.8)	Ser/Thr Protein Kinase Superfamily	Yes
AT1G47670	Lysine histidine transporter-like 8 (Amino acid transporter-like protein 1)	AT1G78290	Serine/threonine-protein kinase SRK2C (EC 2.7.11.1) (OST1-kinase-like 4) (SNF1-related kinase 2.8) (SnRK2.8)	Ser/Thr Protein Kinase Superfamily	Yes
AT3G53540	Afadin	AT1G78290	Serine/threonine-protein kinase SRK2C (EC 2.7.11.1) (OST1-kinase-like 4) (SNF1-related kinase 2.8) (SnRK2.8)	Ser/Thr Protein Kinase Superfamily	Yes
AT1G20760	Calcium-binding EF hand family protein (F2D10.25)	AT1G78290	Serine/threonine-protein kinase SRK2C (EC 2.7.11.1) (OST1-kinase-like 4) (SNF1-related kinase 2.8) (SnRK2.8)	Ser/Thr Protein Kinase Superfamily	Yes
AT1G47670	Lysine histidine transporter-like 8 (Amino acid transporter-like protein 1)	AT1G78290	Serine/threonine-protein kinase SRK2C (EC 2.7.11.1) (OST1-kinase-like 4) (SNF1-related kinase 2.8) (SnRK2.8)	Ser/Thr Protein Kinase Superfamily	Yes
AT3G04470	(thale cress) hypothetical protein	AT1G78290	Serine/threonine-protein kinase SRK2C (EC 2.7.11.1) (OST1-kinase-like 4) (SNF1-related kinase 2.8) (SnRK2.8)	Ser/Thr Protein Kinase Superfamily	Yes
AT2G40640	U-box domain-containing protein 63 (EC 2.3.2.27) (Plant U-box protein 63) (RING-type E3 ubiquitin transferase PUB63)	AT1G78290	Serine/threonine-protein kinase SRK2C (EC 2.7.11.1) (OST1-kinase-like 4) (SNF1-related kinase 2.8) (SnRK2.8)	Ser/Thr Protein Kinase Superfamily	Yes
AT3G04820	TRUD domain-containing protein	AT1G78290	Serine/threonine-protein kinase SRK2C (EC 2.7.11.1) (OST1-kinase-like 4) (SNF1-related kinase 2.8) (SnRK2.8)	Ser/Thr Protein Kinase Superfamily	Yes
AT5G45930	Magnesium-chelatase subunit ChlI-2, chloroplastic (Mg-chelatase subunit I-2) (EC 6.6.1.1) (Mg-protoporphyrin IX chelatase subunit ChlI-2)	AT1G78290	Serine/threonine-protein kinase SRK2C (EC 2.7.11.1) (OST1-kinase-like 4) (SNF1-related kinase 2.8) (SnRK2.8)	Ser/Thr Protein Kinase Superfamily	Yes
AT1G47900	Filament-like plant protein 6 (AtFPP6)	AT1G78290	Serine/threonine-protein kinase SRK2C (EC 2.7.11.1) (OST1-kinase-like 4) (SNF1-related kinase 2.8) (SnRK2.8)	Ser/Thr Protein Kinase Superfamily	Yes
AT3G18630	Uracil-DNA glycosylase, mitochondrial (AtUNG) (UDG) (EC 3.2.2.27)	AT1G78290	Serine/threonine-protein kinase SRK2C (EC 2.7.11.1) (OST1-kinase-like 4) (SNF1-related kinase 2.8) (SnRK2.8)	Ser/Thr Protein Kinase Superfamily	Yes
AT5G65950	Trafficking protein particle complex subunit 11 domain-containing protein	AT1G78290	Serine/threonine-protein kinase SRK2C (EC 2.7.11.1) (OST1-kinase-like 4) (SNF1-related kinase 2.8) (SnRK2.8)	Ser/Thr Protein Kinase Superfamily	Yes
AT1G59453	B-block-binding subunit of TFIIIC protein	AT1G78290	Serine/threonine-protein kinase SRK2C (EC 2.7.11.1) (OST1-kinase-like 4) (SNF1-related kinase 2.8) (SnRK2.8)	Ser/Thr Protein Kinase Superfamily	Yes
AT2G38410	TOM1-like protein 6	AT1G78290	Serine/threonine-protein kinase SRK2C (EC 2.7.11.1) (OST1-kinase-like 4) (SNF1-related kinase 2.8) (SnRK2.8)	Ser/Thr Protein Kinase Superfamily	Yes
AT1G67580	cyclin-dependent kinase (EC 2.7.11.22)	AT1G78290	Serine/threonine-protein kinase SRK2C (EC 2.7.11.1) (OST1-kinase-like 4) (SNF1-related kinase 2.8) (SnRK2.8)	Ser/Thr Protein Kinase Superfamily	Yes
AT1G04080	Pre-mRNA-processing factor 39-1 (AtPRP39-1) (PRP39 homolog A) (Pre-mRNA-processing factor 39a)	AT1G78290	Serine/threonine-protein kinase SRK2C (EC 2.7.11.1) (OST1-kinase-like 4) (SNF1-related kinase 2.8) (SnRK2.8)	Ser/Thr Protein Kinase Superfamily	Yes
AT3G14120	Nuclear pore complex protein NUP107 (Nucleoporin 107)	AT1G78290	Serine/threonine-protein kinase SRK2C (EC 2.7.11.1) (OST1-kinase-like 4) (SNF1-related kinase 2.8) (SnRK2.8)	Ser/Thr Protein Kinase Superfamily	Yes
AT3G51160	GDP-mannose 4,6 dehydratase 2 (EC 4.2.1.47) (GDP-D-mannose dehydratase 2) (GMD 2)	AT1G78290	Serine/threonine-protein kinase SRK2C (EC 2.7.11.1) (OST1-kinase-like 4) (SNF1-related kinase 2.8) (SnRK2.8)	Ser/Thr Protein Kinase Superfamily	Yes
AT2G24590	Serine/arginine-rich splicing factor RSZ22A (RS-containing zinc finger protein 22A) (At-RSZ22a) (At-RSZp22a) (AtRSZ22a)	AT2G17530	non-specific serine/threonine protein kinase (EC 2.7.11.1)	Ser/Thr Protein Kinase Superfamily	Yes
AT3G13990	GBF-interacting protein 1 N-terminal domain-containing protein	AT2G17530	non-specific serine/threonine protein kinase (EC 2.7.11.1)	Ser/Thr Protein Kinase Superfamily	Yes
AT3G13990	GBF-interacting protein 1 N-terminal domain-containing protein	AT4G35500	non-specific serine/threonine protein kinase (EC 2.7.11.1)	Ser/Thr Protein Kinase Superfamily	Yes
AT2G24590	Serine/arginine-rich splicing factor RSZ22A (RS-containing zinc finger protein 22A) (At-RSZ22a) (At-RSZp22a) (AtRSZ22a)	AT5G22840	non-specific serine/threonine protein kinase (EC 2.7.11.1)	Ser/Thr Protein Kinase Superfamily	Yes
AT5G52200	Protein phosphatase inhibitor 2 (AtI-2) (IPP-2)	AT5G22840	non-specific serine/threonine protein kinase (EC 2.7.11.1)	Ser/Thr Protein Kinase Superfamily	Yes
AT5G56760	Serine acetyltransferase 5 (AtSAT-5) (EC 2.3.1.30) (AtSERAT1;1) (SAT-c)	AT5G39440	SNF1-related protein kinase catalytic subunit alpha KIN12 (AKIN12) (EC 2.7.11.1) (AKIN alpha-3) (AKINalpha3) (SNF1-related kinase 1.3) (SnRK1.3)	Ser/Thr Protein Kinase Superfamily	Yes
AT1G34300	G-type lectin S-receptor-like serine/threonine-protein kinase At1g34300 (EC 2.7.11.1)	AT5G39440	SNF1-related protein kinase catalytic subunit alpha KIN12 (AKIN12) (EC 2.7.11.1) (AKIN alpha-3) (AKINalpha3) (SNF1-related kinase 1.3) (SnRK1.3)	Ser/Thr Protein Kinase Superfamily	Yes
AT1G67310	Calmodulin-binding transcription activator 4 (AtCAMTA4) (AtFIN21) (Ethylene-induced calmodulin-binding protein 4) (EICBP4) (Ethylene-induced calmodulin-binding protein d) (EICBP.d) (Signal-responsive protein 5) (AtSR5)	AT5G39440	SNF1-related protein kinase catalytic subunit alpha KIN12 (AKIN12) (EC 2.7.11.1) (AKIN alpha-3) (AKINalpha3) (SNF1-related kinase 1.3) (SnRK1.3)	Ser/Thr Protein Kinase Superfamily	Yes
AT1G09770	Cell division cycle 5-like protein (Cdc5-like protein) (Atypical R2R3-MYB transcription factor CDC5) (MOS4-associated complex protein 1) (MAC protein 1) (Protein MYB DOMAIN CELL DIVISION CYCLE 5) (AtMYBCD5)	AT5G39440	SNF1-related protein kinase catalytic subunit alpha KIN12 (AKIN12) (EC 2.7.11.1) (AKIN alpha-3) (AKINalpha3) (SNF1-related kinase 1.3) (SnRK1.3)	Ser/Thr Protein Kinase Superfamily	Yes
AT5G67200	Probable inactive receptor kinase At5g67200	AT5G39440	SNF1-related protein kinase catalytic subunit alpha KIN12 (AKIN12) (EC 2.7.11.1) (AKIN alpha-3) (AKINalpha3) (SNF1-related kinase 1.3) (SnRK1.3)	Ser/Thr Protein Kinase Superfamily	Yes
AT1G08050	Zinc finger (C3HC4-type RING finger) family protein	AT5G39440	SNF1-related protein kinase catalytic subunit alpha KIN12 (AKIN12) (EC 2.7.11.1) (AKIN alpha-3) (AKINalpha3) (SNF1-related kinase 1.3) (SnRK1.3)	Ser/Thr Protein Kinase Superfamily	Yes
AT2G31820	PGG domain-containing protein	AT5G39440	SNF1-related protein kinase catalytic subunit alpha KIN12 (AKIN12) (EC 2.7.11.1) (AKIN alpha-3) (AKINalpha3) (SNF1-related kinase 1.3) (SnRK1.3)	Ser/Thr Protein Kinase Superfamily	Yes
AT5G35910	Protein RRP6-like 2 (AtRRP6L2)	AT5G39440	SNF1-related protein kinase catalytic subunit alpha KIN12 (AKIN12) (EC 2.7.11.1) (AKIN alpha-3) (AKINalpha3) (SNF1-related kinase 1.3) (SnRK1.3)	Ser/Thr Protein Kinase Superfamily	Yes
AT1G78880	F9K20.7 protein (Ubiquitin-specific protease family C19-related protein)	AT5G39440	SNF1-related protein kinase catalytic subunit alpha KIN12 (AKIN12) (EC 2.7.11.1) (AKIN alpha-3) (AKINalpha3) (SNF1-related kinase 1.3) (SnRK1.3)	Ser/Thr Protein Kinase Superfamily	Yes
AT3G46450	CRAL-TRIO domain-containing protein	AT5G39440	SNF1-related protein kinase catalytic subunit alpha KIN12 (AKIN12) (EC 2.7.11.1) (AKIN alpha-3) (AKINalpha3) (SNF1-related kinase 1.3) (SnRK1.3)	Ser/Thr Protein Kinase Superfamily	Yes
AT3G02600	Putative lipid phosphate phosphatase 3, chloroplastic (AtLPP3) (EC 3.1.3.-) (Phosphatidate phosphohydrolase 3) (Phosphatidic acid phosphatase 3)	AT5G39440	SNF1-related protein kinase catalytic subunit alpha KIN12 (AKIN12) (EC 2.7.11.1) (AKIN alpha-3) (AKINalpha3) (SNF1-related kinase 1.3) (SnRK1.3)	Ser/Thr Protein Kinase Superfamily	Yes
AT1G53050	F8L10.9 protein (Protein kinase superfamily protein)	AT5G39440	SNF1-related protein kinase catalytic subunit alpha KIN12 (AKIN12) (EC 2.7.11.1) (AKIN alpha-3) (AKINalpha3) (SNF1-related kinase 1.3) (SnRK1.3)	Ser/Thr Protein Kinase Superfamily	Yes
AT5G35750	Histidine kinase 2 (EC 2.7.13.3) (Arabidopsis histidine kinase 2) (AtHK2) (Protein AUTHENTIC HIS-KINASE 2)	AT5G39440	SNF1-related protein kinase catalytic subunit alpha KIN12 (AKIN12) (EC 2.7.11.1) (AKIN alpha-3) (AKINalpha3) (SNF1-related kinase 1.3) (SnRK1.3)	Ser/Thr Protein Kinase Superfamily	Yes
AT3G17840	Probable inactive receptor kinase RLK902 (Receptor-like kinase 902)	AT5G39440	SNF1-related protein kinase catalytic subunit alpha KIN12 (AKIN12) (EC 2.7.11.1) (AKIN alpha-3) (AKINalpha3) (SNF1-related kinase 1.3) (SnRK1.3)	Ser/Thr Protein Kinase Superfamily	Yes
AT4G30480	Tetratricopeptide repeat (TPR)-like superfamily protein	AT5G39440	SNF1-related protein kinase catalytic subunit alpha KIN12 (AKIN12) (EC 2.7.11.1) (AKIN alpha-3) (AKINalpha3) (SNF1-related kinase 1.3) (SnRK1.3)	Ser/Thr Protein Kinase Superfamily	Yes
AT2G36570	Leucine-rich repeat receptor-like protein kinase PXC1 (Protein PXY/TDR-CORRELATED 1)	AT5G39440	SNF1-related protein kinase catalytic subunit alpha KIN12 (AKIN12) (EC 2.7.11.1) (AKIN alpha-3) (AKINalpha3) (SNF1-related kinase 1.3) (SnRK1.3)	Ser/Thr Protein Kinase Superfamily	Yes
AT4G02300	Probable pectinesterase/pectinesterase inhibitor 39 [Includes: Pectinesterase inhibitor 39 (Pectin methylesterase inhibitor 39); Pectinesterase 39 (PE 39) (EC 3.1.1.11) (Pectin methylesterase 39) (AtPME39)]	AT5G39440	SNF1-related protein kinase catalytic subunit alpha KIN12 (AKIN12) (EC 2.7.11.1) (AKIN alpha-3) (AKINalpha3) (SNF1-related kinase 1.3) (SnRK1.3)	Ser/Thr Protein Kinase Superfamily	Yes
AT3G04470	(thale cress) hypothetical protein	AT5G39440	SNF1-related protein kinase catalytic subunit alpha KIN12 (AKIN12) (EC 2.7.11.1) (AKIN alpha-3) (AKINalpha3) (SNF1-related kinase 1.3) (SnRK1.3)	Ser/Thr Protein Kinase Superfamily	Yes
AT2G16650	Proteinaceous RNase P 2 (EC 3.1.26.5)	AT5G39440	SNF1-related protein kinase catalytic subunit alpha KIN12 (AKIN12) (EC 2.7.11.1) (AKIN alpha-3) (AKINalpha3) (SNF1-related kinase 1.3) (SnRK1.3)	Ser/Thr Protein Kinase Superfamily	Yes
AT1G15400	Uncharacterized protein At1g15400	AT5G39440	SNF1-related protein kinase catalytic subunit alpha KIN12 (AKIN12) (EC 2.7.11.1) (AKIN alpha-3) (AKINalpha3) (SNF1-related kinase 1.3) (SnRK1.3)	Ser/Thr Protein Kinase Superfamily	Yes
AT1G01550	Protein BPS1, chloroplastic (Protein BYPASS 1)	AT5G39440	SNF1-related protein kinase catalytic subunit alpha KIN12 (AKIN12) (EC 2.7.11.1) (AKIN alpha-3) (AKINalpha3) (SNF1-related kinase 1.3) (SnRK1.3)	Ser/Thr Protein Kinase Superfamily	Yes
AT3G28690	Serine/threonine-protein kinase PBL36 (EC 2.7.11.1) (PBS1-like protein 36) (Receptor-like cytoplasmic kinase PBL36)	AT5G39440	SNF1-related protein kinase catalytic subunit alpha KIN12 (AKIN12) (EC 2.7.11.1) (AKIN alpha-3) (AKINalpha3) (SNF1-related kinase 1.3) (SnRK1.3)	Ser/Thr Protein Kinase Superfamily	Yes
AT3G17650	Probable metal-nicotianamine transporter YSL5 (Protein YELLOW STRIPE LIKE 5) (AtYSL5)	AT5G39440	SNF1-related protein kinase catalytic subunit alpha KIN12 (AKIN12) (EC 2.7.11.1) (AKIN alpha-3) (AKINalpha3) (SNF1-related kinase 1.3) (SnRK1.3)	Ser/Thr Protein Kinase Superfamily	Yes
AT2G38280	AMP deaminase (AtAMPD) (EC 3.5.4.6) (Protein EMBRYONIC FACTOR 1)	AT5G39440	SNF1-related protein kinase catalytic subunit alpha KIN12 (AKIN12) (EC 2.7.11.1) (AKIN alpha-3) (AKINalpha3) (SNF1-related kinase 1.3) (SnRK1.3)	Ser/Thr Protein Kinase Superfamily	Yes
AT5G06905	Cytochrome P450, family 712, subfamily A, polypeptide 2	AT5G39440	SNF1-related protein kinase catalytic subunit alpha KIN12 (AKIN12) (EC 2.7.11.1) (AKIN alpha-3) (AKINalpha3) (SNF1-related kinase 1.3) (SnRK1.3)	Ser/Thr Protein Kinase Superfamily	Yes
AT4G32250	Protein KINASE OF THE OUTER CHLOROPLAST MEMBRANE 1 (EC 2.7.11.1)	AT5G39440	SNF1-related protein kinase catalytic subunit alpha KIN12 (AKIN12) (EC 2.7.11.1) (AKIN alpha-3) (AKINalpha3) (SNF1-related kinase 1.3) (SnRK1.3)	Ser/Thr Protein Kinase Superfamily	Yes
AT5G37710	Alpha/beta-Hydrolases superfamily protein	AT5G39440	SNF1-related protein kinase catalytic subunit alpha KIN12 (AKIN12) (EC 2.7.11.1) (AKIN alpha-3) (AKINalpha3) (SNF1-related kinase 1.3) (SnRK1.3)	Ser/Thr Protein Kinase Superfamily	Yes

## Sheet: Gemini_KiC-assay
substrate_ID	substrate_fullName	kinase_ID	kinase_fullName	family	Gemini_predicted_interaction_by_full_name
AT2G24590	Serine/arginine-rich splicing factor RSZ22A (RS-containing zinc finger protein 22A) (At-RSZ22a) (At-RSZp22a) (AtRSZ22a)	AT4G24740	Serine/threonine-protein kinase AFC2 (EC 2.7.12.1)	AME/AFC Family	Yes
AT4G25580	CAP160 protein	AT4G24740	Serine/threonine-protein kinase AFC2 (EC 2.7.12.1)	AME/AFC Family	No
AT2G43410	Flowering time control protein FPA	AT4G24740	Serine/threonine-protein kinase AFC2 (EC 2.7.12.1)	AME/AFC Family	No
AT3G13990	GBF-interacting protein 1 N-terminal domain-containing protein	AT4G24740	Serine/threonine-protein kinase AFC2 (EC 2.7.12.1)	AME/AFC Family	Yes
AT2G24590	Serine/arginine-rich splicing factor RSZ22A (RS-containing zinc finger protein 22A) (At-RSZ22a) (At-RSZp22a) (AtRSZ22a)	AT4G32660	Serine/threonine-protein kinase AFC3 (EC 2.7.12.1)	AME/AFC Family	No
AT5G52200	Protein phosphatase inhibitor 2 (AtI-2) (IPP-2)	AT4G32660	Serine/threonine-protein kinase AFC3 (EC 2.7.12.1)	AME/AFC Family	Yes
AT4G25580	CAP160 protein	AT4G32660	Serine/threonine-protein kinase AFC3 (EC 2.7.12.1)	AME/AFC Family	Yes
AT2G43410	Flowering time control protein FPA	AT4G32660	Serine/threonine-protein kinase AFC3 (EC 2.7.12.1)	AME/AFC Family	Yes
AT1G08050	Zinc finger (C3HC4-type RING finger) family protein	AT1G08650	Phosphoenolpyruvate carboxylase kinase 1 (AtPPCK1) (EC 2.7.11.1)	Casein Kinase Family	Yes
AT2G21150	Protein XAP5 CIRCADIAN TIMEKEEPER	AT1G08650	Phosphoenolpyruvate carboxylase kinase 1 (AtPPCK1) (EC 2.7.11.1)	Casein Kinase Family	Yes
AT2G38280	AMP deaminase (AtAMPD) (EC 3.5.4.6) (Protein EMBRYONIC FACTOR 1)	AT1G08650	Phosphoenolpyruvate carboxylase kinase 1 (AtPPCK1) (EC 2.7.11.1)	Casein Kinase Family	Yes
AT3G53230	Cell division control protein 48 homolog D (AtCDC48d) (Transitional endoplasmic reticulum ATPase D)	AT1G08650	Phosphoenolpyruvate carboxylase kinase 1 (AtPPCK1) (EC 2.7.11.1)	Casein Kinase Family	No
AT3G26935	Probable protein S-acyltransferase 7 (EC 2.3.1.225) (Probable palmitoyltransferase At3g26935) (Zinc finger DHHC domain-containing protein At3g26935)	AT1G08650	Phosphoenolpyruvate carboxylase kinase 1 (AtPPCK1) (EC 2.7.11.1)	Casein Kinase Family	Yes
AT3G19510	Homeobox protein HAT3.1	AT1G08650	Phosphoenolpyruvate carboxylase kinase 1 (AtPPCK1) (EC 2.7.11.1)	Casein Kinase Family	No
AT5G45930	Magnesium-chelatase subunit ChlI-2, chloroplastic (Mg-chelatase subunit I-2) (EC 6.6.1.1) (Mg-protoporphyrin IX chelatase subunit ChlI-2)	AT1G08650	Phosphoenolpyruvate carboxylase kinase 1 (AtPPCK1) (EC 2.7.11.1)	Casein Kinase Family	Yes
AT2G38410	TOM1-like protein 6	AT1G08650	Phosphoenolpyruvate carboxylase kinase 1 (AtPPCK1) (EC 2.7.11.1)	Casein Kinase Family	Yes
AT1G01540	Probable serine/threonine-protein kinase At1g01540 (EC 2.7.11.1)	AT1G08650	Phosphoenolpyruvate carboxylase kinase 1 (AtPPCK1) (EC 2.7.11.1)	Casein Kinase Family	No
AT1G07630	Probable protein phosphatase 2C 4 (AtPP2C04) (EC 3.1.3.16) (Protein POLTERGEIST-LIKE 5) (Protein phosphatase 2C PLL5) (PP2C PLL5)	AT1G08650	Phosphoenolpyruvate carboxylase kinase 1 (AtPPCK1) (EC 2.7.11.1)	Casein Kinase Family	Yes
AT5G18500	Probable receptor-like protein kinase At5g18500 (EC 2.7.11.1)	AT1G08650	Phosphoenolpyruvate carboxylase kinase 1 (AtPPCK1) (EC 2.7.11.1)	Casein Kinase Family	Yes
AT1G15400	Uncharacterized protein At1g15400	AT1G08650	Phosphoenolpyruvate carboxylase kinase 1 (AtPPCK1) (EC 2.7.11.1)	Casein Kinase Family	No
AT3G18630	Uracil-DNA glycosylase, mitochondrial (AtUNG) (UDG) (EC 3.2.2.27)	AT1G08650	Phosphoenolpyruvate carboxylase kinase 1 (AtPPCK1) (EC 2.7.11.1)	Casein Kinase Family	No
AT5G16000	Protein NSP-INTERACTING KINASE 1 (AtNIK1) (EC 2.7.11.1) (LRR receptor-like serine/threonine-protein kinase NIK1)	AT1G08650	Phosphoenolpyruvate carboxylase kinase 1 (AtPPCK1) (EC 2.7.11.1)	Casein Kinase Family	Yes
AT3G04820	TRUD domain-containing protein	AT1G08650	Phosphoenolpyruvate carboxylase kinase 1 (AtPPCK1) (EC 2.7.11.1)	Casein Kinase Family	Yes
AT3G10980	(thale cress) hypothetical protein	AT1G08650	Phosphoenolpyruvate carboxylase kinase 1 (AtPPCK1) (EC 2.7.11.1)	Casein Kinase Family	Yes
AT3G05090	AT3g05090/T12H1_5 (Transducin/WD40 repeat-like superfamily protein)	AT1G08650	Phosphoenolpyruvate carboxylase kinase 1 (AtPPCK1) (EC 2.7.11.1)	Casein Kinase Family	No
AT4G24400	CBL-interacting serine/threonine-protein kinase 8 (EC 2.7.11.1) (SNF1-related kinase 3.13) (SOS2-like protein kinase PKS11)	AT1G08650	Phosphoenolpyruvate carboxylase kinase 1 (AtPPCK1) (EC 2.7.11.1)	Casein Kinase Family	Yes
AT1G75990	26S proteasome non-ATPase regulatory subunit 3 homolog B (26S proteasome regulatory subunit RPN3b) (AtRPN3b) (26S proteasome regulatory subunit S3 homolog B)	AT3G04530	Phosphoenolpyruvate carboxylase kinase 2 (AtPPCK2) (EC 2.7.11.1)	Casein Kinase Family	Yes
AT1G59650	CW14	AT3G04530	Phosphoenolpyruvate carboxylase kinase 2 (AtPPCK2) (EC 2.7.11.1)	Casein Kinase Family	Yes
AT2G19470	Casein kinase 1-like protein 5 (EC 2.7.11.1) (Protein CASEIN KINASE I-LIKE 5)	AT3G04530	Phosphoenolpyruvate carboxylase kinase 2 (AtPPCK2) (EC 2.7.11.1)	Casein Kinase Family	Yes
AT4G30160	Villin-4	AT3G04530	Phosphoenolpyruvate carboxylase kinase 2 (AtPPCK2) (EC 2.7.11.1)	Casein Kinase Family	Yes
AT2G21150	Protein XAP5 CIRCADIAN TIMEKEEPER	AT3G04530	Phosphoenolpyruvate carboxylase kinase 2 (AtPPCK2) (EC 2.7.11.1)	Casein Kinase Family	Yes
AT4G34240	Aldehyde dehydrogenase family 3 member I1, chloroplastic (AtALDH3) (Ath-ALDH3) (EC 1.2.1.3)	AT3G04530	Phosphoenolpyruvate carboxylase kinase 2 (AtPPCK2) (EC 2.7.11.1)	Casein Kinase Family	Yes
AT3G53230	Cell division control protein 48 homolog D (AtCDC48d) (Transitional endoplasmic reticulum ATPase D)	AT3G04530	Phosphoenolpyruvate carboxylase kinase 2 (AtPPCK2) (EC 2.7.11.1)	Casein Kinase Family	Yes
AT3G53030	non-specific serine/threonine protein kinase (EC 2.7.11.1)	AT3G04530	Phosphoenolpyruvate carboxylase kinase 2 (AtPPCK2) (EC 2.7.11.1)	Casein Kinase Family	Yes
AT5G35750	Histidine kinase 2 (EC 2.7.13.3) (Arabidopsis histidine kinase 2) (AtHK2) (Protein AUTHENTIC HIS-KINASE 2)	AT3G04530	Phosphoenolpyruvate carboxylase kinase 2 (AtPPCK2) (EC 2.7.11.1)	Casein Kinase Family	Yes
AT3G19510	Homeobox protein HAT3.1	AT3G04530	Phosphoenolpyruvate carboxylase kinase 2 (AtPPCK2) (EC 2.7.11.1)	Casein Kinase Family	Yes
AT1G19485	(thale cress) hypothetical protein	AT3G04530	Phosphoenolpyruvate carboxylase kinase 2 (AtPPCK2) (EC 2.7.11.1)	Casein Kinase Family	No
AT5G64813	Small GTPase LIP1 (Protein LIGHT INSENSITIVE PERIOD 1)	AT3G04530	Phosphoenolpyruvate carboxylase kinase 2 (AtPPCK2) (EC 2.7.11.1)	Casein Kinase Family	Yes
AT1G03080	Protein NETWORKED 1D	AT3G04530	Phosphoenolpyruvate carboxylase kinase 2 (AtPPCK2) (EC 2.7.11.1)	Casein Kinase Family	Yes
AT5G67470	Formin-like protein 6 (AtFH6) (AtFORMIN-6)	AT3G04530	Phosphoenolpyruvate carboxylase kinase 2 (AtPPCK2) (EC 2.7.11.1)	Casein Kinase Family	Yes
AT1G15400	Uncharacterized protein At1g15400	AT3G04530	Phosphoenolpyruvate carboxylase kinase 2 (AtPPCK2) (EC 2.7.11.1)	Casein Kinase Family	Yes
AT2G38410	TOM1-like protein 6	AT3G04530	Phosphoenolpyruvate carboxylase kinase 2 (AtPPCK2) (EC 2.7.11.1)	Casein Kinase Family	Yes
AT5G45930	Magnesium-chelatase subunit ChlI-2, chloroplastic (Mg-chelatase subunit I-2) (EC 6.6.1.1) (Mg-protoporphyrin IX chelatase subunit ChlI-2)	AT3G04530	Phosphoenolpyruvate carboxylase kinase 2 (AtPPCK2) (EC 2.7.11.1)	Casein Kinase Family	Yes
AT3G52400	Syntaxin-122 (AtSYP122) (Synt4)	AT3G04530	Phosphoenolpyruvate carboxylase kinase 2 (AtPPCK2) (EC 2.7.11.1)	Casein Kinase Family	Yes
AT3G62700	ABC transporter C family member 14 (ABC transporter ABCC.14) (AtABCC14) (EC 7.6.2.2) (ATP-energized glutathione S-conjugate pump 10) (Glutathione S-conjugate-transporting ATPase 10) (Multidrug resistance-associated protein 10)	AT3G04530	Phosphoenolpyruvate carboxylase kinase 2 (AtPPCK2) (EC 2.7.11.1)	Casein Kinase Family	Yes
AT5G50600	11-beta-hydroxysteroid dehydrogenase 1A (EC 1.1.1.146) (17-beta-hydroxysteroid dehydrogenase 1A) (EC 1.1.1.-) (Hydroxysteroid dehydrogenase 1) (AtHSD1)	AT3G04530	Phosphoenolpyruvate carboxylase kinase 2 (AtPPCK2) (EC 2.7.11.1)	Casein Kinase Family	Yes
AT5G38640	Translation initiation factor eIF2B subunit delta (eIF2B GDP-GTP exchange factor subunit delta)	AT3G04530	Phosphoenolpyruvate carboxylase kinase 2 (AtPPCK2) (EC 2.7.11.1)	Casein Kinase Family	Yes
AT4G17060	Protein FIP2 (FRIGIDA-interacting protein 2)	AT3G23340	Casein kinase 1-like protein 10 (EC 2.7.11.1) (Protein CASEIN KINASE I-LIKE 10)	Casein Kinase Family	Yes
AT3G16310	Nuclear pore complex protein NUP35 (Nucleoporin 35)	AT3G23340	Casein kinase 1-like protein 10 (EC 2.7.11.1) (Protein CASEIN KINASE I-LIKE 10)	Casein Kinase Family	Yes
AT1G76970	TOM1-like protein 4	AT3G23340	Casein kinase 1-like protein 10 (EC 2.7.11.1) (Protein CASEIN KINASE I-LIKE 10)	Casein Kinase Family	Yes
AT5G52200	Protein phosphatase inhibitor 2 (AtI-2) (IPP-2)	AT3G23340	Casein kinase 1-like protein 10 (EC 2.7.11.1) (Protein CASEIN KINASE I-LIKE 10)	Casein Kinase Family	Yes
AT5G26610	G-patch domain-containing protein	AT3G23340	Casein kinase 1-like protein 10 (EC 2.7.11.1) (Protein CASEIN KINASE I-LIKE 10)	Casein Kinase Family	Yes
AT5G26610	G-patch domain-containing protein	AT5G67380	Casein kinase II subunit alpha-1 (CK II) (EC 2.7.11.1) (Casein kinase alpha 1) (AtCKA1)	Casein Kinase Family	No
AT2G37180	Aquaporin PIP2-3 (Plasma membrane intrinsic protein 2-3) (AtPIP2;3) (Plasma membrane intrinsic protein 2c) (PIP2c) (RD28-PIP) (TMP2C) (Water stress-induced tonoplast intrinsic protein) (WSI-TIP)	AT1G35670	Calcium-dependent protein kinase 11 (EC 2.7.11.1) (Calcium-dependent protein kinase isoform CDPK2) (AtCDPK2)	CDPk Super Family	Yes
AT1G33265	Protein FATTY ACID EXPORT 4, chloroplastic (At-FAX4)	AT1G35670	Calcium-dependent protein kinase 11 (EC 2.7.11.1) (Calcium-dependent protein kinase isoform CDPK2) (AtCDPK2)	CDPk Super Family	Yes
AT3G13910	Uncharacterized protein	AT1G35670	Calcium-dependent protein kinase 11 (EC 2.7.11.1) (Calcium-dependent protein kinase isoform CDPK2) (AtCDPK2)	CDPk Super Family	Yes
AT4G38900	bZIP transcription factor 29 (AtbZIP29) (Protein DRINK ME-LIKE)	AT1G35670	Calcium-dependent protein kinase 11 (EC 2.7.11.1) (Calcium-dependent protein kinase isoform CDPK2) (AtCDPK2)	CDPk Super Family	Yes
AT5G43830	DUF3700 domain-containing protein	AT1G35670	Calcium-dependent protein kinase 11 (EC 2.7.11.1) (Calcium-dependent protein kinase isoform CDPK2) (AtCDPK2)	CDPk Super Family	Yes
AT1G24300	GYF domain-containing protein	AT1G35670	Calcium-dependent protein kinase 11 (EC 2.7.11.1) (Calcium-dependent protein kinase isoform CDPK2) (AtCDPK2)	CDPk Super Family	Yes
AT3G50370	Uncharacterized protein	AT1G35670	Calcium-dependent protein kinase 11 (EC 2.7.11.1) (Calcium-dependent protein kinase isoform CDPK2) (AtCDPK2)	CDPk Super Family	Yes
AT3G16760	Tetratricopeptide repeat (TPR)-like superfamily protein	AT1G35670	Calcium-dependent protein kinase 11 (EC 2.7.11.1) (Calcium-dependent protein kinase isoform CDPK2) (AtCDPK2)	CDPk Super Family	Yes
AT3G13860	Chaperonin CPN60-like 2, mitochondrial (HSP60-like 2)	AT1G35670	Calcium-dependent protein kinase 11 (EC 2.7.11.1) (Calcium-dependent protein kinase isoform CDPK2) (AtCDPK2)	CDPk Super Family	Yes
AT3G13860	Chaperonin CPN60-like 2, mitochondrial (HSP60-like 2)	AT2G17290	Calcium-dependent protein kinase 6 (EC 2.7.11.1) (Calcium-dependent protein kinase isoform CDPK3) (AtCDPK3) (Calmodulin-domain protein kinase CDPK isoform 6)	CDPk Super Family	Yes
AT3G05200	E3 ubiquitin-protein ligase ATL6 (EC 2.3.2.27) (RING-H2 finger protein ATL6) (RING-type E3 ubiquitin transferase ATL6)	AT2G17290	Calcium-dependent protein kinase 6 (EC 2.7.11.1) (Calcium-dependent protein kinase isoform CDPK3) (AtCDPK3) (Calmodulin-domain protein kinase CDPK isoform 6)	CDPk Super Family	Yes
AT5G25220	Homeobox protein knotted-1-like 3 (Protein KNAT3)	AT2G17290	Calcium-dependent protein kinase 6 (EC 2.7.11.1) (Calcium-dependent protein kinase isoform CDPK3) (AtCDPK3) (Calmodulin-domain protein kinase CDPK isoform 6)	CDPk Super Family	Yes
AT5G13240	Repressor of RNA polymerase III transcription	AT2G17290	Calcium-dependent protein kinase 6 (EC 2.7.11.1) (Calcium-dependent protein kinase isoform CDPK3) (AtCDPK3) (Calmodulin-domain protein kinase CDPK isoform 6)	CDPk Super Family	Yes
AT5G50020	Probable protein S-acyltransferase 9 (EC 2.3.1.225) (Probable palmitoyltransferase At5g50020) (Zinc finger DHHC domain-containing protein At5g50020)	AT2G17290	Calcium-dependent protein kinase 6 (EC 2.7.11.1) (Calcium-dependent protein kinase isoform CDPK3) (AtCDPK3) (Calmodulin-domain protein kinase CDPK isoform 6)	CDPk Super Family	Yes
AT5G67200	Probable inactive receptor kinase At5g67200	AT2G17290	Calcium-dependent protein kinase 6 (EC 2.7.11.1) (Calcium-dependent protein kinase isoform CDPK3) (AtCDPK3) (Calmodulin-domain protein kinase CDPK isoform 6)	CDPk Super Family	No
AT3G52950	CBS domain-containing protein CBSCBSPB3	AT2G17290	Calcium-dependent protein kinase 6 (EC 2.7.11.1) (Calcium-dependent protein kinase isoform CDPK3) (AtCDPK3) (Calmodulin-domain protein kinase CDPK isoform 6)	CDPk Super Family	Yes
AT4G19510	Disease resistance protein RPP2B (EC 3.2.2.6)	AT2G17290	Calcium-dependent protein kinase 6 (EC 2.7.11.1) (Calcium-dependent protein kinase isoform CDPK3) (AtCDPK3) (Calmodulin-domain protein kinase CDPK isoform 6)	CDPk Super Family	No
AT1G53050	F8L10.9 protein (Protein kinase superfamily protein)	AT2G17290	Calcium-dependent protein kinase 6 (EC 2.7.11.1) (Calcium-dependent protein kinase isoform CDPK3) (AtCDPK3) (Calmodulin-domain protein kinase CDPK isoform 6)	CDPk Super Family	Yes
AT3G02830	Zinc finger CCCH domain-containing protein 33 (AtC3H33) (Zinc finger CCCH domain-containing protein ZFN1)	AT2G17290	Calcium-dependent protein kinase 6 (EC 2.7.11.1) (Calcium-dependent protein kinase isoform CDPK3) (AtCDPK3) (Calmodulin-domain protein kinase CDPK isoform 6)	CDPk Super Family	Yes
AT5G35750	Histidine kinase 2 (EC 2.7.13.3) (Arabidopsis histidine kinase 2) (AtHK2) (Protein AUTHENTIC HIS-KINASE 2)	AT2G17290	Calcium-dependent protein kinase 6 (EC 2.7.11.1) (Calcium-dependent protein kinase isoform CDPK3) (AtCDPK3) (Calmodulin-domain protein kinase CDPK isoform 6)	CDPk Super Family	Yes
AT3G53230	Cell division control protein 48 homolog D (AtCDC48d) (Transitional endoplasmic reticulum ATPase D)	AT2G17290	Calcium-dependent protein kinase 6 (EC 2.7.11.1) (Calcium-dependent protein kinase isoform CDPK3) (AtCDPK3) (Calmodulin-domain protein kinase CDPK isoform 6)	CDPk Super Family	Yes
AT2G36570	Leucine-rich repeat receptor-like protein kinase PXC1 (Protein PXY/TDR-CORRELATED 1)	AT2G17290	Calcium-dependent protein kinase 6 (EC 2.7.11.1) (Calcium-dependent protein kinase isoform CDPK3) (AtCDPK3) (Calmodulin-domain protein kinase CDPK isoform 6)	CDPk Super Family	Yes
AT4G02300	Probable pectinesterase/pectinesterase inhibitor 39 [Includes: Pectinesterase inhibitor 39 (Pectin methylesterase inhibitor 39); Pectinesterase 39 (PE 39) (EC 3.1.1.11) (Pectin methylesterase 39) (AtPME39)]	AT2G17290	Calcium-dependent protein kinase 6 (EC 2.7.11.1) (Calcium-dependent protein kinase isoform CDPK3) (AtCDPK3) (Calmodulin-domain protein kinase CDPK isoform 6)	CDPk Super Family	Yes
AT3G11330	Plant intracellular Ras-group-related LRR protein 9	AT2G17290	Calcium-dependent protein kinase 6 (EC 2.7.11.1) (Calcium-dependent protein kinase isoform CDPK3) (AtCDPK3) (Calmodulin-domain protein kinase CDPK isoform 6)	CDPk Super Family	Yes
AT5G53440	LOW protein: zinc finger CCCH domain protein	AT2G17290	Calcium-dependent protein kinase 6 (EC 2.7.11.1) (Calcium-dependent protein kinase isoform CDPK3) (AtCDPK3) (Calmodulin-domain protein kinase CDPK isoform 6)	CDPk Super Family	No
AT2G16650	Proteinaceous RNase P 2 (EC 3.1.26.5)	AT2G17290	Calcium-dependent protein kinase 6 (EC 2.7.11.1) (Calcium-dependent protein kinase isoform CDPK3) (AtCDPK3) (Calmodulin-domain protein kinase CDPK isoform 6)	CDPk Super Family	Yes
AT2G29210	Splicing factor PWI domain-containing protein	AT2G17290	Calcium-dependent protein kinase 6 (EC 2.7.11.1) (Calcium-dependent protein kinase isoform CDPK3) (AtCDPK3) (Calmodulin-domain protein kinase CDPK isoform 6)	CDPk Super Family	Yes
AT1G01550	Protein BPS1, chloroplastic (Protein BYPASS 1)	AT2G17290	Calcium-dependent protein kinase 6 (EC 2.7.11.1) (Calcium-dependent protein kinase isoform CDPK3) (AtCDPK3) (Calmodulin-domain protein kinase CDPK isoform 6)	CDPk Super Family	Yes
AT2G38280	AMP deaminase (AtAMPD) (EC 3.5.4.6) (Protein EMBRYONIC FACTOR 1)	AT2G17290	Calcium-dependent protein kinase 6 (EC 2.7.11.1) (Calcium-dependent protein kinase isoform CDPK3) (AtCDPK3) (Calmodulin-domain protein kinase CDPK isoform 6)	CDPk Super Family	Yes
AT4G19930	F-box/kelch-repeat protein At4g19930	AT2G17290	Calcium-dependent protein kinase 6 (EC 2.7.11.1) (Calcium-dependent protein kinase isoform CDPK3) (AtCDPK3) (Calmodulin-domain protein kinase CDPK isoform 6)	CDPk Super Family	Yes
AT3G05200	E3 ubiquitin-protein ligase ATL6 (EC 2.3.2.27) (RING-H2 finger protein ATL6) (RING-type E3 ubiquitin transferase ATL6)	AT2G17290	Calcium-dependent protein kinase 6 (EC 2.7.11.1) (Calcium-dependent protein kinase isoform CDPK3) (AtCDPK3) (Calmodulin-domain protein kinase CDPK isoform 6)	CDPk Super Family	Yes
AT2G37180	Aquaporin PIP2-3 (Plasma membrane intrinsic protein 2-3) (AtPIP2;3) (Plasma membrane intrinsic protein 2c) (PIP2c) (RD28-PIP) (TMP2C) (Water stress-induced tonoplast intrinsic protein) (WSI-TIP)	AT2G31500	Calcium-dependent protein kinase 24 (EC 2.7.11.1)	CDPk Super Family	Yes
AT1G33265	Protein FATTY ACID EXPORT 4, chloroplastic (At-FAX4)	AT2G31500	Calcium-dependent protein kinase 24 (EC 2.7.11.1)	CDPk Super Family	Yes
AT5G52040	Serine/arginine-rich splicing factor RS41 (At-RSp41) (AtRS41)	AT2G31500	Calcium-dependent protein kinase 24 (EC 2.7.11.1)	CDPk Super Family	Yes
AT3G05200	E3 ubiquitin-protein ligase ATL6 (EC 2.3.2.27) (RING-H2 finger protein ATL6) (RING-type E3 ubiquitin transferase ATL6)	AT2G31500	Calcium-dependent protein kinase 24 (EC 2.7.11.1)	CDPk Super Family	Yes
AT1G10900	Phosphatidylinositol 4-phosphate 5-kinase 7 (AtPIP5K7) (EC 2.7.1.68) (1-phosphatidylinositol 4-phosphate kinase 7) (Diphosphoinositide kinase 7) (AtP5K2) (PtdIns(4)P-5-kinase 7)	AT2G31500	Calcium-dependent protein kinase 24 (EC 2.7.11.1)	CDPk Super Family	Yes
AT3G55460	Serine/arginine-rich SC35-like splicing factor SCL30 (At-SCL30) (AtSCL30) (SC35-like splicing factor 30) (Serine/arginine-rich splicing factor 30)	AT2G31500	Calcium-dependent protein kinase 24 (EC 2.7.11.1)	CDPk Super Family	Yes
AT5G67200	Probable inactive receptor kinase At5g67200	AT2G31500	Calcium-dependent protein kinase 24 (EC 2.7.11.1)	CDPk Super Family	Yes
AT1G12000	Pyrophosphate--fructose 6-phosphate 1-phosphotransferase subunit beta 1 (PFP 1) (EC 2.7.1.90) (6-phosphofructokinase, pyrophosphate dependent 1) (PPi-PFK 1) (Pyrophosphate-dependent 6-phosphofructose-1-kinase 1)	AT2G31500	Calcium-dependent protein kinase 24 (EC 2.7.11.1)	CDPk Super Family	Yes
AT2G31820	PGG domain-containing protein	AT2G31500	Calcium-dependent protein kinase 24 (EC 2.7.11.1)	CDPk Super Family	Yes
AT1G59610	Dynamin-2B (EC 3.6.5.5) (Dynamin-like protein 3) (Dynamin-related protein 2B)	AT2G31500	Calcium-dependent protein kinase 24 (EC 2.7.11.1)	CDPk Super Family	Yes
AT1G36310	tRNA (carboxymethyluridine(34)-5-O)-methyltransferase (EC 2.1.1.229) (tRNA methyltransferase 9 homolog) (AtTRM9)	AT2G31500	Calcium-dependent protein kinase 24 (EC 2.7.11.1)	CDPk Super Family	Yes
AT2G21150	Protein XAP5 CIRCADIAN TIMEKEEPER	AT2G31500	Calcium-dependent protein kinase 24 (EC 2.7.11.1)	CDPk Super Family	Yes
AT1G53050	F8L10.9 protein (Protein kinase superfamily protein)	AT2G31500	Calcium-dependent protein kinase 24 (EC 2.7.11.1)	CDPk Super Family	Yes
AT5G35750	Histidine kinase 2 (EC 2.7.13.3) (Arabidopsis histidine kinase 2) (AtHK2) (Protein AUTHENTIC HIS-KINASE 2)	AT2G31500	Calcium-dependent protein kinase 24 (EC 2.7.11.1)	CDPk Super Family	Yes
AT3G53230	Cell division control protein 48 homolog D (AtCDC48d) (Transitional endoplasmic reticulum ATPase D)	AT2G31500	Calcium-dependent protein kinase 24 (EC 2.7.11.1)	CDPk Super Family	Yes
AT1G45688	Transmembrane protein	AT2G31500	Calcium-dependent protein kinase 24 (EC 2.7.11.1)	CDPk Super Family	Yes
AT4G03470	Ankyrin repeat family protein	AT2G31500	Calcium-dependent protein kinase 24 (EC 2.7.11.1)	CDPk Super Family	Yes
AT5G19320	RAN GTPase-activating protein 2 (AtRanGAP2) (RanGAP2)	AT2G31500	Calcium-dependent protein kinase 24 (EC 2.7.11.1)	CDPk Super Family	Yes
AT5G20490	Myosin-17 (Myosin XI K) (AtXIK)	AT2G31500	Calcium-dependent protein kinase 24 (EC 2.7.11.1)	CDPk Super Family	Yes
AT2G36570	Leucine-rich repeat receptor-like protein kinase PXC1 (Protein PXY/TDR-CORRELATED 1)	AT2G31500	Calcium-dependent protein kinase 24 (EC 2.7.11.1)	CDPk Super Family	Yes
AT3G26935	Probable protein S-acyltransferase 7 (EC 2.3.1.225) (Probable palmitoyltransferase At3g26935) (Zinc finger DHHC domain-containing protein At3g26935)	AT2G31500	Calcium-dependent protein kinase 24 (EC 2.7.11.1)	CDPk Super Family	Yes
AT4G02300	Probable pectinesterase/pectinesterase inhibitor 39 [Includes: Pectinesterase inhibitor 39 (Pectin methylesterase inhibitor 39); Pectinesterase 39 (PE 39) (EC 3.1.1.11) (Pectin methylesterase 39) (AtPME39)]	AT2G31500	Calcium-dependent protein kinase 24 (EC 2.7.11.1)	CDPk Super Family	Yes
AT3G11330	Plant intracellular Ras-group-related LRR protein 9	AT2G31500	Calcium-dependent protein kinase 24 (EC 2.7.11.1)	CDPk Super Family	Yes
AT5G53440	LOW protein: zinc finger CCCH domain protein	AT2G31500	Calcium-dependent protein kinase 24 (EC 2.7.11.1)	CDPk Super Family	Yes
AT1G49580	CDPK-related kinase 8 (AtCRK8) (EC 2.7.11.1) (Calcium/calmodulin-dependent protein kinase CRK8)	AT2G31500	Calcium-dependent protein kinase 24 (EC 2.7.11.1)	CDPk Super Family	Yes
AT2G41830	ARM repeat superfamily protein	AT2G31500	Calcium-dependent protein kinase 24 (EC 2.7.11.1)	CDPk Super Family	Yes
AT1G07110	6-phosphofructo-2-kinase/fructose-2,6-bisphosphatase (6PF-2-K/Fru-2,6-P2ase) (AtF2KP) (PFK/FBPase) [Includes: 6-phosphofructo-2-kinase (EC 2.7.1.105); Fructose-2,6-bisphosphatase (EC 3.1.3.46)]	AT2G31500	Calcium-dependent protein kinase 24 (EC 2.7.11.1)	CDPk Super Family	Yes
AT5G18500	Probable receptor-like protein kinase At5g18500 (EC 2.7.11.1)	AT2G31500	Calcium-dependent protein kinase 24 (EC 2.7.11.1)	CDPk Super Family	Yes
AT3G23540	Alpha/beta-Hydrolases superfamily protein	AT2G31500	Calcium-dependent protein kinase 24 (EC 2.7.11.1)	CDPk Super Family	Yes
AT2G16650	Proteinaceous RNase P 2 (EC 3.1.26.5)	AT2G31500	Calcium-dependent protein kinase 24 (EC 2.7.11.1)	CDPk Super Family	Yes
AT2G29210	Splicing factor PWI domain-containing protein	AT2G31500	Calcium-dependent protein kinase 24 (EC 2.7.11.1)	CDPk Super Family	Yes
AT1G15400	Uncharacterized protein At1g15400	AT2G31500	Calcium-dependent protein kinase 24 (EC 2.7.11.1)	CDPk Super Family	Yes
AT3G17650	Probable metal-nicotianamine transporter YSL5 (Protein YELLOW STRIPE LIKE 5) (AtYSL5)	AT2G31500	Calcium-dependent protein kinase 24 (EC 2.7.11.1)	CDPk Super Family	Yes
AT2G38280	AMP deaminase (AtAMPD) (EC 3.5.4.6) (Protein EMBRYONIC FACTOR 1)	AT2G31500	Calcium-dependent protein kinase 24 (EC 2.7.11.1)	CDPk Super Family	Yes
AT1G68840	AP2/ERF and B3 domain-containing transcription repressor RAV2 (Ethylene-responsive transcription factor RAV2) (Protein RELATED TO ABI3/VP1 2) (Protein RELATED TO APETALA2 8) (Protein TEMPRANILLO 2)	AT2G31500	Calcium-dependent protein kinase 24 (EC 2.7.11.1)	CDPk Super Family	Yes
AT3G51890	Clathrin light chain 3	AT3G19100	CDPK-related kinase 2 (AtCRK2) (EC 2.7.11.1) (Calcium/calmodulin-dependent protein kinase 2)	CDPk Super Family	Yes
AT1G53590	C2 domain-containing protein At1g53590 (N-terminal-TM-C2 domain type 6 protein 1) (NTMC2TYPE6.1)	AT3G57530	Calcium-dependent protein kinase 32 (EC 2.7.11.1)	CDPk Super Family	Yes
AT1G74690	Protein IQ-DOMAIN 31 (AtIQD31)	AT3G57530	Calcium-dependent protein kinase 32 (EC 2.7.11.1)	CDPk Super Family	Yes
AT5G67200	Probable inactive receptor kinase At5g67200	AT3G57530	Calcium-dependent protein kinase 32 (EC 2.7.11.1)	CDPk Super Family	Yes
AT2G31820	PGG domain-containing protein	AT3G57530	Calcium-dependent protein kinase 32 (EC 2.7.11.1)	CDPk Super Family	Yes
AT1G07350	Serine/arginine-rich splicing factor SR45a (At-SR45A) (AtSR45a) (Protein TRANSFORMER2-like) (atTra2)	AT3G57530	Calcium-dependent protein kinase 32 (EC 2.7.11.1)	CDPk Super Family	Yes
AT1G59610	Dynamin-2B (EC 3.6.5.5) (Dynamin-like protein 3) (Dynamin-related protein 2B)	AT3G57530	Calcium-dependent protein kinase 32 (EC 2.7.11.1)	CDPk Super Family	Yes
AT2G21150	Protein XAP5 CIRCADIAN TIMEKEEPER	AT3G57530	Calcium-dependent protein kinase 32 (EC 2.7.11.1)	CDPk Super Family	Yes
AT1G36310	tRNA (carboxymethyluridine(34)-5-O)-methyltransferase (EC 2.1.1.229) (tRNA methyltransferase 9 homolog) (AtTRM9)	AT3G57530	Calcium-dependent protein kinase 32 (EC 2.7.11.1)	CDPk Super Family	Yes
AT1G53050	F8L10.9 protein (Protein kinase superfamily protein)	AT3G57530	Calcium-dependent protein kinase 32 (EC 2.7.11.1)	CDPk Super Family	Yes
AT1G26150	Proline-rich receptor-like protein kinase PERK10 (EC 2.7.11.1) (Proline-rich extensin-like receptor kinase 10) (AtPERK10)	AT3G57530	Calcium-dependent protein kinase 32 (EC 2.7.11.1)	CDPk Super Family	Yes
AT5G35750	Histidine kinase 2 (EC 2.7.13.3) (Arabidopsis histidine kinase 2) (AtHK2) (Protein AUTHENTIC HIS-KINASE 2)	AT3G57530	Calcium-dependent protein kinase 32 (EC 2.7.11.1)	CDPk Super Family	Yes
AT3G53230	Cell division control protein 48 homolog D (AtCDC48d) (Transitional endoplasmic reticulum ATPase D)	AT3G57530	Calcium-dependent protein kinase 32 (EC 2.7.11.1)	CDPk Super Family	Yes
AT5G19320	RAN GTPase-activating protein 2 (AtRanGAP2) (RanGAP2)	AT3G57530	Calcium-dependent protein kinase 32 (EC 2.7.11.1)	CDPk Super Family	Yes
AT2G36570	Leucine-rich repeat receptor-like protein kinase PXC1 (Protein PXY/TDR-CORRELATED 1)	AT3G57530	Calcium-dependent protein kinase 32 (EC 2.7.11.1)	CDPk Super Family	Yes
AT3G06810	Probable acyl-CoA dehydrogenase IBR3 (EC 1.3.99.-) (Protein INDOLE-3-BUTYRIC ACID RESPONSE 3)	AT3G57530	Calcium-dependent protein kinase 32 (EC 2.7.11.1)	CDPk Super Family	Yes
AT3G26935	Probable protein S-acyltransferase 7 (EC 2.3.1.225) (Probable palmitoyltransferase At3g26935) (Zinc finger DHHC domain-containing protein At3g26935)	AT3G57530	Calcium-dependent protein kinase 32 (EC 2.7.11.1)	CDPk Super Family	Yes
AT4G02300	Probable pectinesterase/pectinesterase inhibitor 39 [Includes: Pectinesterase inhibitor 39 (Pectin methylesterase inhibitor 39); Pectinesterase 39 (PE 39) (EC 3.1.1.11) (Pectin methylesterase 39) (AtPME39)]	AT3G57530	Calcium-dependent protein kinase 32 (EC 2.7.11.1)	CDPk Super Family	Yes
AT5G53440	LOW protein: zinc finger CCCH domain protein	AT3G57530	Calcium-dependent protein kinase 32 (EC 2.7.11.1)	CDPk Super Family	Yes
AT2G16650	Proteinaceous RNase P 2 (EC 3.1.26.5)	AT3G57530	Calcium-dependent protein kinase 32 (EC 2.7.11.1)	CDPk Super Family	Yes
AT5G10020	Probable inactive receptor kinase At5g10020	AT3G57530	Calcium-dependent protein kinase 32 (EC 2.7.11.1)	CDPk Super Family	Yes
AT2G29210	Splicing factor PWI domain-containing protein	AT3G57530	Calcium-dependent protein kinase 32 (EC 2.7.11.1)	CDPk Super Family	Yes
AT3G48760	Probable protein S-acyltransferase 5 (EC 2.3.1.225) (Probable palmitoyltransferase At3g48760) (Zinc finger DHHC domain-containing protein At3g48760)	AT3G57530	Calcium-dependent protein kinase 32 (EC 2.7.11.1)	CDPk Super Family	Yes
AT1G07630	Probable protein phosphatase 2C 4 (AtPP2C04) (EC 3.1.3.16) (Protein POLTERGEIST-LIKE 5) (Protein phosphatase 2C PLL5) (PP2C PLL5)	AT3G57530	Calcium-dependent protein kinase 32 (EC 2.7.11.1)	CDPk Super Family	Yes
AT1G15400	Uncharacterized protein At1g15400	AT3G57530	Calcium-dependent protein kinase 32 (EC 2.7.11.1)	CDPk Super Family	Yes
AT2G38280	AMP deaminase (AtAMPD) (EC 3.5.4.6) (Protein EMBRYONIC FACTOR 1)	AT3G57530	Calcium-dependent protein kinase 32 (EC 2.7.11.1)	CDPk Super Family	Yes
AT4G39955	Alpha/beta-Hydrolases superfamily protein (At4g39955)	AT3G57530	Calcium-dependent protein kinase 32 (EC 2.7.11.1)	CDPk Super Family	Yes
AT2G35030	Pentatricopeptide repeat-containing protein At2g35030, mitochondrial	AT3G57530	Calcium-dependent protein kinase 32 (EC 2.7.11.1)	CDPk Super Family	Yes
AT2G37180	Aquaporin PIP2-3 (Plasma membrane intrinsic protein 2-3) (AtPIP2;3) (Plasma membrane intrinsic protein 2c) (PIP2c) (RD28-PIP) (TMP2C) (Water stress-induced tonoplast intrinsic protein) (WSI-TIP)	AT4G23650	Calcium-dependent protein kinase 3 (EC 2.7.11.1) (Calcium-dependent protein kinase isoform CDPK6) (AtCDPK6)	CDPk Super Family	Yes
AT3G13910	Uncharacterized protein	AT4G23650	Calcium-dependent protein kinase 3 (EC 2.7.11.1) (Calcium-dependent protein kinase isoform CDPK6) (AtCDPK6)	CDPk Super Family	Yes
AT4G38900	bZIP transcription factor 29 (AtbZIP29) (Protein DRINK ME-LIKE)	AT4G23650	Calcium-dependent protein kinase 3 (EC 2.7.11.1) (Calcium-dependent protein kinase isoform CDPK6) (AtCDPK6)	CDPk Super Family	Yes
AT5G43830	DUF3700 domain-containing protein	AT4G23650	Calcium-dependent protein kinase 3 (EC 2.7.11.1) (Calcium-dependent protein kinase isoform CDPK6) (AtCDPK6)	CDPk Super Family	Yes
AT1G24300	GYF domain-containing protein	AT4G23650	Calcium-dependent protein kinase 3 (EC 2.7.11.1) (Calcium-dependent protein kinase isoform CDPK6) (AtCDPK6)	CDPk Super Family	Yes
AT3G50370	Uncharacterized protein	AT4G23650	Calcium-dependent protein kinase 3 (EC 2.7.11.1) (Calcium-dependent protein kinase isoform CDPK6) (AtCDPK6)	CDPk Super Family	Yes
AT3G13860	Chaperonin CPN60-like 2, mitochondrial (HSP60-like 2)	AT4G23650	Calcium-dependent protein kinase 3 (EC 2.7.11.1) (Calcium-dependent protein kinase isoform CDPK6) (AtCDPK6)	CDPk Super Family	Yes
AT3G05200	E3 ubiquitin-protein ligase ATL6 (EC 2.3.2.27) (RING-H2 finger protein ATL6) (RING-type E3 ubiquitin transferase ATL6)	AT4G23650	Calcium-dependent protein kinase 3 (EC 2.7.11.1) (Calcium-dependent protein kinase isoform CDPK6) (AtCDPK6)	CDPk Super Family	Yes
AT5G25220	Homeobox protein knotted-1-like 3 (Protein KNAT3)	AT4G23650	Calcium-dependent protein kinase 3 (EC 2.7.11.1) (Calcium-dependent protein kinase isoform CDPK6) (AtCDPK6)	CDPk Super Family	Yes
AT5G49760	Leucine-rich repeat receptor protein kinase HPCA1 (EC 2.7.11.1) (Protein HYDROGEN-PEROXIDE-INDUCED CALCIUM INCREASES 1)	AT4G23650	Calcium-dependent protein kinase 3 (EC 2.7.11.1) (Calcium-dependent protein kinase isoform CDPK6) (AtCDPK6)	CDPk Super Family	Yes
AT5G67200	Probable inactive receptor kinase At5g67200	AT4G23650	Calcium-dependent protein kinase 3 (EC 2.7.11.1) (Calcium-dependent protein kinase isoform CDPK6) (AtCDPK6)	CDPk Super Family	Yes
AT1G37130	Nitrate reductase [NADH] 2 (NR2) (EC 1.7.1.1)	AT4G23650	Calcium-dependent protein kinase 3 (EC 2.7.11.1) (Calcium-dependent protein kinase isoform CDPK6) (AtCDPK6)	CDPk Super Family	Yes
AT1G74910	ADP-glucose pyrophosphorylase family protein	AT4G23650	Calcium-dependent protein kinase 3 (EC 2.7.11.1) (Calcium-dependent protein kinase isoform CDPK6) (AtCDPK6)	CDPk Super Family	Yes
AT1G53050	F8L10.9 protein (Protein kinase superfamily protein)	AT4G23650	Calcium-dependent protein kinase 3 (EC 2.7.11.1) (Calcium-dependent protein kinase isoform CDPK6) (AtCDPK6)	CDPk Super Family	Yes
AT3G02830	Zinc finger CCCH domain-containing protein 33 (AtC3H33) (Zinc finger CCCH domain-containing protein ZFN1)	AT4G23650	Calcium-dependent protein kinase 3 (EC 2.7.11.1) (Calcium-dependent protein kinase isoform CDPK6) (AtCDPK6)	CDPk Super Family	Yes
AT5G19320	RAN GTPase-activating protein 2 (AtRanGAP2) (RanGAP2)	AT4G23650	Calcium-dependent protein kinase 3 (EC 2.7.11.1) (Calcium-dependent protein kinase isoform CDPK6) (AtCDPK6)	CDPk Super Family	Yes
AT2G36570	Leucine-rich repeat receptor-like protein kinase PXC1 (Protein PXY/TDR-CORRELATED 1)	AT4G23650	Calcium-dependent protein kinase 3 (EC 2.7.11.1) (Calcium-dependent protein kinase isoform CDPK6) (AtCDPK6)	CDPk Super Family	Yes
AT1G16520	(thale cress) hypothetical protein	AT4G23650	Calcium-dependent protein kinase 3 (EC 2.7.11.1) (Calcium-dependent protein kinase isoform CDPK6) (AtCDPK6)	CDPk Super Family	Yes
AT4G02300	Probable pectinesterase/pectinesterase inhibitor 39 [Includes: Pectinesterase inhibitor 39 (Pectin methylesterase inhibitor 39); Pectinesterase 39 (PE 39) (EC 3.1.1.11) (Pectin methylesterase 39) (AtPME39)]	AT4G23650	Calcium-dependent protein kinase 3 (EC 2.7.11.1) (Calcium-dependent protein kinase isoform CDPK6) (AtCDPK6)	CDPk Super Family	Yes
AT3G11330	Plant intracellular Ras-group-related LRR protein 9	AT4G23650	Calcium-dependent protein kinase 3 (EC 2.7.11.1) (Calcium-dependent protein kinase isoform CDPK6) (AtCDPK6)	CDPk Super Family	Yes
AT5G53440	LOW protein: zinc finger CCCH domain protein	AT4G23650	Calcium-dependent protein kinase 3 (EC 2.7.11.1) (Calcium-dependent protein kinase isoform CDPK6) (AtCDPK6)	CDPk Super Family	Yes
AT5G49720	Endoglucanase 25 (EC 3.2.1.4) (Cellulase homolog OR16pep) (Endo-1,4-beta glucanase 25) (Protein KORRIGAN) (Protein RADIALLY SWOLLEN 2)	AT4G23650	Calcium-dependent protein kinase 3 (EC 2.7.11.1) (Calcium-dependent protein kinase isoform CDPK6) (AtCDPK6)	CDPk Super Family	Yes
AT1G55350	Calpain-type cysteine protease DEK1 (EC 3.4.22.-) (Phytocalpain DEK1) (Protein DEFECTIVE KERNEL 1) (AtDEK1) (Protein EMBRYO DEFECTIVE 1275) (Protein EMBRYO DEFECTIVE 80)	AT4G23650	Calcium-dependent protein kinase 3 (EC 2.7.11.1) (Calcium-dependent protein kinase isoform CDPK6) (AtCDPK6)	CDPk Super Family	Yes
AT2G16650	Proteinaceous RNase P 2 (EC 3.1.26.5)	AT4G23650	Calcium-dependent protein kinase 3 (EC 2.7.11.1) (Calcium-dependent protein kinase isoform CDPK6) (AtCDPK6)	CDPk Super Family	Yes
AT5G09410	Calmodulin-binding transcription activator 1 (AtCAMTA1) (Ethylene-induced calmodulin-binding protein b) (EICBP.b) (Signal-responsive protein 2) (AtSR2)	AT4G23650	Calcium-dependent protein kinase 3 (EC 2.7.11.1) (Calcium-dependent protein kinase isoform CDPK6) (AtCDPK6)	CDPk Super Family	Yes
AT3G48760	Probable protein S-acyltransferase 5 (EC 2.3.1.225) (Probable palmitoyltransferase At3g48760) (Zinc finger DHHC domain-containing protein At3g48760)	AT4G23650	Calcium-dependent protein kinase 3 (EC 2.7.11.1) (Calcium-dependent protein kinase isoform CDPK6) (AtCDPK6)	CDPk Super Family	Yes
AT2G37790	Aldo-keto reductase family 4 member C10 (EC 1.1.1.-)	AT4G23650	Calcium-dependent protein kinase 3 (EC 2.7.11.1) (Calcium-dependent protein kinase isoform CDPK6) (AtCDPK6)	CDPk Super Family	Yes
AT1G01550	Protein BPS1, chloroplastic (Protein BYPASS 1)	AT4G23650	Calcium-dependent protein kinase 3 (EC 2.7.11.1) (Calcium-dependent protein kinase isoform CDPK6) (AtCDPK6)	CDPk Super Family	Yes
AT4G19930	F-box/kelch-repeat protein At4g19930	AT4G23650	Calcium-dependent protein kinase 3 (EC 2.7.11.1) (Calcium-dependent protein kinase isoform CDPK6) (AtCDPK6)	CDPk Super Family	Yes
AT2G38280	AMP deaminase (AtAMPD) (EC 3.5.4.6) (Protein EMBRYONIC FACTOR 1)	AT4G23650	Calcium-dependent protein kinase 3 (EC 2.7.11.1) (Calcium-dependent protein kinase isoform CDPK6) (AtCDPK6)	CDPk Super Family	Yes
AT2G22760	Transcription factor bHLH19 (Basic helix-loop-helix protein 19) (AtbHLH19) (bHLH 19) (Transcription factor EN 26) (bHLH transcription factor bHLH019)	AT4G23650	Calcium-dependent protein kinase 3 (EC 2.7.11.1) (Calcium-dependent protein kinase isoform CDPK6) (AtCDPK6)	CDPk Super Family	Yes
AT1G68840	AP2/ERF and B3 domain-containing transcription repressor RAV2 (Ethylene-responsive transcription factor RAV2) (Protein RELATED TO ABI3/VP1 2) (Protein RELATED TO APETALA2 8) (Protein TEMPRANILLO 2)	AT4G23650	Calcium-dependent protein kinase 3 (EC 2.7.11.1) (Calcium-dependent protein kinase isoform CDPK6) (AtCDPK6)	CDPk Super Family	Yes
AT3G05200	E3 ubiquitin-protein ligase ATL6 (EC 2.3.2.27) (RING-H2 finger protein ATL6) (RING-type E3 ubiquitin transferase ATL6)	AT4G23650	Calcium-dependent protein kinase 3 (EC 2.7.11.1) (Calcium-dependent protein kinase isoform CDPK6) (AtCDPK6)	CDPk Super Family	Yes
AT2G37180	Aquaporin PIP2-3 (Plasma membrane intrinsic protein 2-3) (AtPIP2;3) (Plasma membrane intrinsic protein 2c) (PIP2c) (RD28-PIP) (TMP2C) (Water stress-induced tonoplast intrinsic protein) (WSI-TIP)	AT5G04870	Calcium-dependent protein kinase 1 (AtCDPK 1) (CDPK 1) (EC 2.7.11.1) (Calcium-dependent protein kinase isoform AK1)	CDPk Super Family	Yes
AT3G13860	Chaperonin CPN60-like 2, mitochondrial (HSP60-like 2)	AT5G04870	Calcium-dependent protein kinase 1 (AtCDPK 1) (CDPK 1) (EC 2.7.11.1) (Calcium-dependent protein kinase isoform AK1)	CDPk Super Family	Yes
AT5G25220	Homeobox protein knotted-1-like 3 (Protein KNAT3)	AT5G04870	Calcium-dependent protein kinase 1 (AtCDPK 1) (CDPK 1) (EC 2.7.11.1) (Calcium-dependent protein kinase isoform AK1)	CDPk Super Family	Yes
AT5G19320	RAN GTPase-activating protein 2 (AtRanGAP2) (RanGAP2)	AT5G04870	Calcium-dependent protein kinase 1 (AtCDPK 1) (CDPK 1) (EC 2.7.11.1) (Calcium-dependent protein kinase isoform AK1)	CDPk Super Family	Yes
AT2G40860	Protein kinase and PP2C-like domain-containing protein [Includes: Probable serine/threonine protein kinase At2g40860 (EC 2.7.11.1); Probable protein phosphatase 2C 31 (AtPP2C31) (EC 3.1.3.16)]	AT5G04870	Calcium-dependent protein kinase 1 (AtCDPK 1) (CDPK 1) (EC 2.7.11.1) (Calcium-dependent protein kinase isoform AK1)	CDPk Super Family	Yes
AT1G74910	ADP-glucose pyrophosphorylase family protein	AT5G04870	Calcium-dependent protein kinase 1 (AtCDPK 1) (CDPK 1) (EC 2.7.11.1) (Calcium-dependent protein kinase isoform AK1)	CDPk Super Family	Yes
AT2G05710	Aconitate hydratase 3, mitochondrial (Aconitase 3) (mACO1) (EC 4.2.1.3) (Citrate hydro-lyase 3)	AT5G04870	Calcium-dependent protein kinase 1 (AtCDPK 1) (CDPK 1) (EC 2.7.11.1) (Calcium-dependent protein kinase isoform AK1)	CDPk Super Family	Yes
AT2G40640	U-box domain-containing protein 63 (EC 2.3.2.27) (Plant U-box protein 63) (RING-type E3 ubiquitin transferase PUB63)	AT5G04870	Calcium-dependent protein kinase 1 (AtCDPK 1) (CDPK 1) (EC 2.7.11.1) (Calcium-dependent protein kinase isoform AK1)	CDPk Super Family	Yes
AT5G59560	Protein SENSITIVITY TO RED LIGHT REDUCED 1	AT5G04870	Calcium-dependent protein kinase 1 (AtCDPK 1) (CDPK 1) (EC 2.7.11.1) (Calcium-dependent protein kinase isoform AK1)	CDPk Super Family	Yes
AT3G48760	Probable protein S-acyltransferase 5 (EC 2.3.1.225) (Probable palmitoyltransferase At3g48760) (Zinc finger DHHC domain-containing protein At3g48760)	AT5G04870	Calcium-dependent protein kinase 1 (AtCDPK 1) (CDPK 1) (EC 2.7.11.1) (Calcium-dependent protein kinase isoform AK1)	CDPk Super Family	Yes
AT1G53590	C2 domain-containing protein At1g53590 (N-terminal-TM-C2 domain type 6 protein 1) (NTMC2TYPE6.1)	AT5G04870	Calcium-dependent protein kinase 1 (AtCDPK 1) (CDPK 1) (EC 2.7.11.1) (Calcium-dependent protein kinase isoform AK1)	CDPk Super Family	Yes
AT1G07110	6-phosphofructo-2-kinase/fructose-2,6-bisphosphatase (6PF-2-K/Fru-2,6-P2ase) (AtF2KP) (PFK/FBPase) [Includes: 6-phosphofructo-2-kinase (EC 2.7.1.105); Fructose-2,6-bisphosphatase (EC 3.1.3.46)]	AT5G04870	Calcium-dependent protein kinase 1 (AtCDPK 1) (CDPK 1) (EC 2.7.11.1) (Calcium-dependent protein kinase isoform AK1)	CDPk Super Family	Yes
AT5G12080	Mechanosensitive ion channel protein 10 (Mechanosensitive channel of small conductance-like 10) (MscS-Like protein 10) (AtMSL10)	AT5G04870	Calcium-dependent protein kinase 1 (AtCDPK 1) (CDPK 1) (EC 2.7.11.1) (Calcium-dependent protein kinase isoform AK1)	CDPk Super Family	Yes
AT2G22760	Transcription factor bHLH19 (Basic helix-loop-helix protein 19) (AtbHLH19) (bHLH 19) (Transcription factor EN 26) (bHLH transcription factor bHLH019)	AT5G04870	Calcium-dependent protein kinase 1 (AtCDPK 1) (CDPK 1) (EC 2.7.11.1) (Calcium-dependent protein kinase isoform AK1)	CDPk Super Family	Yes
AT5G35750	Histidine kinase 2 (EC 2.7.13.3) (Arabidopsis histidine kinase 2) (AtHK2) (Protein AUTHENTIC HIS-KINASE 2)	AT5G04870	Calcium-dependent protein kinase 1 (AtCDPK 1) (CDPK 1) (EC 2.7.11.1) (Calcium-dependent protein kinase isoform AK1)	CDPk Super Family	Yes
AT1G32750	Transcription initiation factor TFIID subunit 1 (TAFII250-A) (TBP-associated factor 1) (AtTAF1) (Transcription initiation factor TFIID subunit 1-A)	AT5G04870	Calcium-dependent protein kinase 1 (AtCDPK 1) (CDPK 1) (EC 2.7.11.1) (Calcium-dependent protein kinase isoform AK1)	CDPk Super Family	Yes
AT1G53590	C2 domain-containing protein At1g53590 (N-terminal-TM-C2 domain type 6 protein 1) (NTMC2TYPE6.1)	AT5G04870	Calcium-dependent protein kinase 1 (AtCDPK 1) (CDPK 1) (EC 2.7.11.1) (Calcium-dependent protein kinase isoform AK1)	CDPk Super Family	Yes
AT4G03480	Ankyrin repeat family protein	AT5G04870	Calcium-dependent protein kinase 1 (AtCDPK 1) (CDPK 1) (EC 2.7.11.1) (Calcium-dependent protein kinase isoform AK1)	CDPk Super Family	Yes
AT3G05200	E3 ubiquitin-protein ligase ATL6 (EC 2.3.2.27) (RING-H2 finger protein ATL6) (RING-type E3 ubiquitin transferase ATL6)	AT5G04870	Calcium-dependent protein kinase 1 (AtCDPK 1) (CDPK 1) (EC 2.7.11.1) (Calcium-dependent protein kinase isoform AK1)	CDPk Super Family	Yes
AT3G60240	Eukaryotic translation initiation factor 4G (eIF-4G) (eIF4G) (Protein cucumovirus multiplication 2) (Protein synthesis initiation factor 4G)	AT5G04870	Calcium-dependent protein kinase 1 (AtCDPK 1) (CDPK 1) (EC 2.7.11.1) (Calcium-dependent protein kinase isoform AK1)	CDPk Super Family	Yes
AT2G37790	Aldo-keto reductase family 4 member C10 (EC 1.1.1.-)	AT5G04870	Calcium-dependent protein kinase 1 (AtCDPK 1) (CDPK 1) (EC 2.7.11.1) (Calcium-dependent protein kinase isoform AK1)	CDPk Super Family	Yes
AT3G12100	Metal tolerance protein C2 (AtMTPc2) (AtMTP5)	AT5G04870	Calcium-dependent protein kinase 1 (AtCDPK 1) (CDPK 1) (EC 2.7.11.1) (Calcium-dependent protein kinase isoform AK1)	CDPk Super Family	Yes
AT5G45930	Magnesium-chelatase subunit ChlI-2, chloroplastic (Mg-chelatase subunit I-2) (EC 6.6.1.1) (Mg-protoporphyrin IX chelatase subunit ChlI-2)	AT5G04870	Calcium-dependent protein kinase 1 (AtCDPK 1) (CDPK 1) (EC 2.7.11.1) (Calcium-dependent protein kinase isoform AK1)	CDPk Super Family	Yes
AT2G37050	Leucine-rich repeat protein kinase family protein	AT5G04870	Calcium-dependent protein kinase 1 (AtCDPK 1) (CDPK 1) (EC 2.7.11.1) (Calcium-dependent protein kinase isoform AK1)	CDPk Super Family	Yes
AT2G36570	Leucine-rich repeat receptor-like protein kinase PXC1 (Protein PXY/TDR-CORRELATED 1)	AT5G04870	Calcium-dependent protein kinase 1 (AtCDPK 1) (CDPK 1) (EC 2.7.11.1) (Calcium-dependent protein kinase isoform AK1)	CDPk Super Family	Yes
AT1G75990	26S proteasome non-ATPase regulatory subunit 3 homolog B (26S proteasome regulatory subunit RPN3b) (AtRPN3b) (26S proteasome regulatory subunit S3 homolog B)	AT5G04870	Calcium-dependent protein kinase 1 (AtCDPK 1) (CDPK 1) (EC 2.7.11.1) (Calcium-dependent protein kinase isoform AK1)	CDPk Super Family	Yes
AT3G19510	Homeobox protein HAT3.1	AT5G04870	Calcium-dependent protein kinase 1 (AtCDPK 1) (CDPK 1) (EC 2.7.11.1) (Calcium-dependent protein kinase isoform AK1)	CDPk Super Family	Yes
AT1G53050	F8L10.9 protein (Protein kinase superfamily protein)	AT5G04870	Calcium-dependent protein kinase 1 (AtCDPK 1) (CDPK 1) (EC 2.7.11.1) (Calcium-dependent protein kinase isoform AK1)	CDPk Super Family	Yes
AT1G04080	Pre-mRNA-processing factor 39-1 (AtPRP39-1) (PRP39 homolog A) (Pre-mRNA-processing factor 39a)	AT5G04870	Calcium-dependent protein kinase 1 (AtCDPK 1) (CDPK 1) (EC 2.7.11.1) (Calcium-dependent protein kinase isoform AK1)	CDPk Super Family	Yes
AT1G55350	Calpain-type cysteine protease DEK1 (EC 3.4.22.-) (Phytocalpain DEK1) (Protein DEFECTIVE KERNEL 1) (AtDEK1) (Protein EMBRYO DEFECTIVE 1275) (Protein EMBRYO DEFECTIVE 80)	AT5G04870	Calcium-dependent protein kinase 1 (AtCDPK 1) (CDPK 1) (EC 2.7.11.1) (Calcium-dependent protein kinase isoform AK1)	CDPk Super Family	Yes
AT1G01550	Protein BPS1, chloroplastic (Protein BYPASS 1)	AT5G04870	Calcium-dependent protein kinase 1 (AtCDPK 1) (CDPK 1) (EC 2.7.11.1) (Calcium-dependent protein kinase isoform AK1)	CDPk Super Family	Yes
AT5G67200	Probable inactive receptor kinase At5g67200	AT5G04870	Calcium-dependent protein kinase 1 (AtCDPK 1) (CDPK 1) (EC 2.7.11.1) (Calcium-dependent protein kinase isoform AK1)	CDPk Super Family	Yes
AT3G52950	CBS domain-containing protein CBSCBSPB3	AT5G04870	Calcium-dependent protein kinase 1 (AtCDPK 1) (CDPK 1) (EC 2.7.11.1) (Calcium-dependent protein kinase isoform AK1)	CDPk Super Family	Yes
AT4G02300	Probable pectinesterase/pectinesterase inhibitor 39 [Includes: Pectinesterase inhibitor 39 (Pectin methylesterase inhibitor 39); Pectinesterase 39 (PE 39) (EC 3.1.1.11) (Pectin methylesterase 39) (AtPME39)]	AT5G04870	Calcium-dependent protein kinase 1 (AtCDPK 1) (CDPK 1) (EC 2.7.11.1) (Calcium-dependent protein kinase isoform AK1)	CDPk Super Family	Yes
AT1G15400	Uncharacterized protein At1g15400	AT5G04870	Calcium-dependent protein kinase 1 (AtCDPK 1) (CDPK 1) (EC 2.7.11.1) (Calcium-dependent protein kinase isoform AK1)	CDPk Super Family	Yes
AT3G11330	Plant intracellular Ras-group-related LRR protein 9	AT5G04870	Calcium-dependent protein kinase 1 (AtCDPK 1) (CDPK 1) (EC 2.7.11.1) (Calcium-dependent protein kinase isoform AK1)	CDPk Super Family	Yes
AT2G38280	AMP deaminase (AtAMPD) (EC 3.5.4.6) (Protein EMBRYONIC FACTOR 1)	AT5G04870	Calcium-dependent protein kinase 1 (AtCDPK 1) (CDPK 1) (EC 2.7.11.1) (Calcium-dependent protein kinase isoform AK1)	CDPk Super Family	Yes
AT2G35030	Pentatricopeptide repeat-containing protein At2g35030, mitochondrial	AT5G04870	Calcium-dependent protein kinase 1 (AtCDPK 1) (CDPK 1) (EC 2.7.11.1) (Calcium-dependent protein kinase isoform AK1)	CDPk Super Family	Yes
AT3G05200	E3 ubiquitin-protein ligase ATL6 (EC 2.3.2.27) (RING-H2 finger protein ATL6) (RING-type E3 ubiquitin transferase ATL6)	AT5G04870	Calcium-dependent protein kinase 1 (AtCDPK 1) (CDPK 1) (EC 2.7.11.1) (Calcium-dependent protein kinase isoform AK1)	CDPk Super Family	Yes
AT1G63210	Transcription elongation factor SPT6-like	AT5G04870	Calcium-dependent protein kinase 1 (AtCDPK 1) (CDPK 1) (EC 2.7.11.1) (Calcium-dependent protein kinase isoform AK1)	CDPk Super Family	Yes
AT2G37050	Leucine-rich repeat protein kinase family protein	AT5G04870	Calcium-dependent protein kinase 1 (AtCDPK 1) (CDPK 1) (EC 2.7.11.1) (Calcium-dependent protein kinase isoform AK1)	CDPk Super Family	Yes
AT3G05200	E3 ubiquitin-protein ligase ATL6 (EC 2.3.2.27) (RING-H2 finger protein ATL6) (RING-type E3 ubiquitin transferase ATL6)	AT5G04870	Calcium-dependent protein kinase 1 (AtCDPK 1) (CDPK 1) (EC 2.7.11.1) (Calcium-dependent protein kinase isoform AK1)	CDPk Super Family	Yes
AT5G25220	Homeobox protein knotted-1-like 3 (Protein KNAT3)	AT5G04870	Calcium-dependent protein kinase 1 (AtCDPK 1) (CDPK 1) (EC 2.7.11.1) (Calcium-dependent protein kinase isoform AK1)	CDPk Super Family	Yes
AT1G75990	26S proteasome non-ATPase regulatory subunit 3 homolog B (26S proteasome regulatory subunit RPN3b) (AtRPN3b) (26S proteasome regulatory subunit S3 homolog B)	AT5G04870	Calcium-dependent protein kinase 1 (AtCDPK 1) (CDPK 1) (EC 2.7.11.1) (Calcium-dependent protein kinase isoform AK1)	CDPk Super Family	Yes
AT1G53590	C2 domain-containing protein At1g53590 (N-terminal-TM-C2 domain type 6 protein 1) (NTMC2TYPE6.1)	AT5G04870	Calcium-dependent protein kinase 1 (AtCDPK 1) (CDPK 1) (EC 2.7.11.1) (Calcium-dependent protein kinase isoform AK1)	CDPk Super Family	Yes
AT3G60240	Eukaryotic translation initiation factor 4G (eIF-4G) (eIF4G) (Protein cucumovirus multiplication 2) (Protein synthesis initiation factor 4G)	AT5G04870	Calcium-dependent protein kinase 1 (AtCDPK 1) (CDPK 1) (EC 2.7.11.1) (Calcium-dependent protein kinase isoform AK1)	CDPk Super Family	Yes
AT2G05710	Aconitate hydratase 3, mitochondrial (Aconitase 3) (mACO1) (EC 4.2.1.3) (Citrate hydro-lyase 3)	AT5G04870	Calcium-dependent protein kinase 1 (AtCDPK 1) (CDPK 1) (EC 2.7.11.1) (Calcium-dependent protein kinase isoform AK1)	CDPk Super Family	Yes
AT5G67200	Probable inactive receptor kinase At5g67200	AT5G04870	Calcium-dependent protein kinase 1 (AtCDPK 1) (CDPK 1) (EC 2.7.11.1) (Calcium-dependent protein kinase isoform AK1)	CDPk Super Family	Yes
AT1G04080	Pre-mRNA-processing factor 39-1 (AtPRP39-1) (PRP39 homolog A) (Pre-mRNA-processing factor 39a)	AT5G04870	Calcium-dependent protein kinase 1 (AtCDPK 1) (CDPK 1) (EC 2.7.11.1) (Calcium-dependent protein kinase isoform AK1)	CDPk Super Family	Yes
AT3G52950	CBS domain-containing protein CBSCBSPB3	AT5G04870	Calcium-dependent protein kinase 1 (AtCDPK 1) (CDPK 1) (EC 2.7.11.1) (Calcium-dependent protein kinase isoform AK1)	CDPk Super Family	Yes
AT1G63210	Transcription elongation factor SPT6-like	AT5G04870	Calcium-dependent protein kinase 1 (AtCDPK 1) (CDPK 1) (EC 2.7.11.1) (Calcium-dependent protein kinase isoform AK1)	CDPk Super Family	Yes
AT2G40640	U-box domain-containing protein 63 (EC 2.3.2.27) (Plant U-box protein 63) (RING-type E3 ubiquitin transferase PUB63)	AT5G04870	Calcium-dependent protein kinase 1 (AtCDPK 1) (CDPK 1) (EC 2.7.11.1) (Calcium-dependent protein kinase isoform AK1)	CDPk Super Family	Yes
AT1G74910	ADP-glucose pyrophosphorylase family protein	AT5G04870	Calcium-dependent protein kinase 1 (AtCDPK 1) (CDPK 1) (EC 2.7.11.1) (Calcium-dependent protein kinase isoform AK1)	CDPk Super Family	Yes
AT1G53590	C2 domain-containing protein At1g53590 (N-terminal-TM-C2 domain type 6 protein 1) (NTMC2TYPE6.1)	AT5G04870	Calcium-dependent protein kinase 1 (AtCDPK 1) (CDPK 1) (EC 2.7.11.1) (Calcium-dependent protein kinase isoform AK1)	CDPk Super Family	Yes
AT1G53050	F8L10.9 protein (Protein kinase superfamily protein)	AT5G04870	Calcium-dependent protein kinase 1 (AtCDPK 1) (CDPK 1) (EC 2.7.11.1) (Calcium-dependent protein kinase isoform AK1)	CDPk Super Family	Yes
AT5G35750	Histidine kinase 2 (EC 2.7.13.3) (Arabidopsis histidine kinase 2) (AtHK2) (Protein AUTHENTIC HIS-KINASE 2)	AT5G04870	Calcium-dependent protein kinase 1 (AtCDPK 1) (CDPK 1) (EC 2.7.11.1) (Calcium-dependent protein kinase isoform AK1)	CDPk Super Family	Yes
AT5G19320	RAN GTPase-activating protein 2 (AtRanGAP2) (RanGAP2)	AT5G04870	Calcium-dependent protein kinase 1 (AtCDPK 1) (CDPK 1) (EC 2.7.11.1) (Calcium-dependent protein kinase isoform AK1)	CDPk Super Family	Yes
AT2G36570	Leucine-rich repeat receptor-like protein kinase PXC1 (Protein PXY/TDR-CORRELATED 1)	AT5G04870	Calcium-dependent protein kinase 1 (AtCDPK 1) (CDPK 1) (EC 2.7.11.1) (Calcium-dependent protein kinase isoform AK1)	CDPk Super Family	Yes
AT5G59560	Protein SENSITIVITY TO RED LIGHT REDUCED 1	AT5G04870	Calcium-dependent protein kinase 1 (AtCDPK 1) (CDPK 1) (EC 2.7.11.1) (Calcium-dependent protein kinase isoform AK1)	CDPk Super Family	Yes
AT4G02300	Probable pectinesterase/pectinesterase inhibitor 39 [Includes: Pectinesterase inhibitor 39 (Pectin methylesterase inhibitor 39); Pectinesterase 39 (PE 39) (EC 3.1.1.11) (Pectin methylesterase 39) (AtPME39)]	AT5G04870	Calcium-dependent protein kinase 1 (AtCDPK 1) (CDPK 1) (EC 2.7.11.1) (Calcium-dependent protein kinase isoform AK1)	CDPk Super Family	Yes
AT3G11330	Plant intracellular Ras-group-related LRR protein 9	AT5G04870	Calcium-dependent protein kinase 1 (AtCDPK 1) (CDPK 1) (EC 2.7.11.1) (Calcium-dependent protein kinase isoform AK1)	CDPk Super Family	Yes
AT5G12080	Mechanosensitive ion channel protein 10 (Mechanosensitive channel of small conductance-like 10) (MscS-Like protein 10) (AtMSL10)	AT5G04870	Calcium-dependent protein kinase 1 (AtCDPK 1) (CDPK 1) (EC 2.7.11.1) (Calcium-dependent protein kinase isoform AK1)	CDPk Super Family	Yes
AT3G19510	Homeobox protein HAT3.1	AT5G04870	Calcium-dependent protein kinase 1 (AtCDPK 1) (CDPK 1) (EC 2.7.11.1) (Calcium-dependent protein kinase isoform AK1)	CDPk Super Family	Yes
AT1G07110	6-phosphofructo-2-kinase/fructose-2,6-bisphosphatase (6PF-2-K/Fru-2,6-P2ase) (AtF2KP) (PFK/FBPase) [Includes: 6-phosphofructo-2-kinase (EC 2.7.1.105); Fructose-2,6-bisphosphatase (EC 3.1.3.46)]	AT5G04870	Calcium-dependent protein kinase 1 (AtCDPK 1) (CDPK 1) (EC 2.7.11.1) (Calcium-dependent protein kinase isoform AK1)	CDPk Super Family	Yes
AT1G55350	Calpain-type cysteine protease DEK1 (EC 3.4.22.-) (Phytocalpain DEK1) (Protein DEFECTIVE KERNEL 1) (AtDEK1) (Protein EMBRYO DEFECTIVE 1275) (Protein EMBRYO DEFECTIVE 80)	AT5G04870	Calcium-dependent protein kinase 1 (AtCDPK 1) (CDPK 1) (EC 2.7.11.1) (Calcium-dependent protein kinase isoform AK1)	CDPk Super Family	Yes
AT4G03480	Ankyrin repeat family protein	AT5G04870	Calcium-dependent protein kinase 1 (AtCDPK 1) (CDPK 1) (EC 2.7.11.1) (Calcium-dependent protein kinase isoform AK1)	CDPk Super Family	Yes
AT2G37790	Aldo-keto reductase family 4 member C10 (EC 1.1.1.-)	AT5G04870	Calcium-dependent protein kinase 1 (AtCDPK 1) (CDPK 1) (EC 2.7.11.1) (Calcium-dependent protein kinase isoform AK1)	CDPk Super Family	Yes
AT2G40860	Protein kinase and PP2C-like domain-containing protein [Includes: Probable serine/threonine protein kinase At2g40860 (EC 2.7.11.1); Probable protein phosphatase 2C 31 (AtPP2C31) (EC 3.1.3.16)]	AT5G04870	Calcium-dependent protein kinase 1 (AtCDPK 1) (CDPK 1) (EC 2.7.11.1) (Calcium-dependent protein kinase isoform AK1)	CDPk Super Family	Yes
AT3G48760	Probable protein S-acyltransferase 5 (EC 2.3.1.225) (Probable palmitoyltransferase At3g48760) (Zinc finger DHHC domain-containing protein At3g48760)	AT5G04870	Calcium-dependent protein kinase 1 (AtCDPK 1) (CDPK 1) (EC 2.7.11.1) (Calcium-dependent protein kinase isoform AK1)	CDPk Super Family	Yes
AT1G01550	Protein BPS1, chloroplastic (Protein BYPASS 1)	AT5G04870	Calcium-dependent protein kinase 1 (AtCDPK 1) (CDPK 1) (EC 2.7.11.1) (Calcium-dependent protein kinase isoform AK1)	CDPk Super Family	Yes
AT1G15400	Uncharacterized protein At1g15400	AT5G04870	Calcium-dependent protein kinase 1 (AtCDPK 1) (CDPK 1) (EC 2.7.11.1) (Calcium-dependent protein kinase isoform AK1)	CDPk Super Family	Yes
AT1G32750	Transcription initiation factor TFIID subunit 1 (TAFII250-A) (TBP-associated factor 1) (AtTAF1) (Transcription initiation factor TFIID subunit 1-A)	AT5G04870	Calcium-dependent protein kinase 1 (AtCDPK 1) (CDPK 1) (EC 2.7.11.1) (Calcium-dependent protein kinase isoform AK1)	CDPk Super Family	Yes
AT2G38280	AMP deaminase (AtAMPD) (EC 3.5.4.6) (Protein EMBRYONIC FACTOR 1)	AT5G04870	Calcium-dependent protein kinase 1 (AtCDPK 1) (CDPK 1) (EC 2.7.11.1) (Calcium-dependent protein kinase isoform AK1)	CDPk Super Family	Yes
AT2G22760	Transcription factor bHLH19 (Basic helix-loop-helix protein 19) (AtbHLH19) (bHLH 19) (Transcription factor EN 26) (bHLH transcription factor bHLH019)	AT5G04870	Calcium-dependent protein kinase 1 (AtCDPK 1) (CDPK 1) (EC 2.7.11.1) (Calcium-dependent protein kinase isoform AK1)	CDPk Super Family	Yes
AT5G45930	Magnesium-chelatase subunit ChlI-2, chloroplastic (Mg-chelatase subunit I-2) (EC 6.6.1.1) (Mg-protoporphyrin IX chelatase subunit ChlI-2)	AT5G04870	Calcium-dependent protein kinase 1 (AtCDPK 1) (CDPK 1) (EC 2.7.11.1) (Calcium-dependent protein kinase isoform AK1)	CDPk Super Family	Yes
AT3G05200	E3 ubiquitin-protein ligase ATL6 (EC 2.3.2.27) (RING-H2 finger protein ATL6) (RING-type E3 ubiquitin transferase ATL6)	AT5G04870	Calcium-dependent protein kinase 1 (AtCDPK 1) (CDPK 1) (EC 2.7.11.1) (Calcium-dependent protein kinase isoform AK1)	CDPk Super Family	Yes
AT3G12100	Metal tolerance protein C2 (AtMTPc2) (AtMTP5)	AT5G04870	Calcium-dependent protein kinase 1 (AtCDPK 1) (CDPK 1) (EC 2.7.11.1) (Calcium-dependent protein kinase isoform AK1)	CDPk Super Family	Yes
AT2G35030	Pentatricopeptide repeat-containing protein At2g35030, mitochondrial	AT5G04870	Calcium-dependent protein kinase 1 (AtCDPK 1) (CDPK 1) (EC 2.7.11.1) (Calcium-dependent protein kinase isoform AK1)	CDPk Super Family	Yes
AT5G19450	Calcium-dependent protein kinase 8 (EC 2.7.11.1) (Calcium-dependent protein kinase isoform CDPK19) (AtCDPK19)	AT5G12180	Calcium-dependent protein kinase 17 (EC 2.7.11.1)	CDPk Super Family	Yes
AT1G78840	Putative F-box/FBD/LRR-repeat protein At1g78840	AT5G12180	Calcium-dependent protein kinase 17 (EC 2.7.11.1)	CDPk Super Family	Yes
AT1G14850	Nuclear pore complex protein NUP155 (Nucleoporin 155)	AT5G12180	Calcium-dependent protein kinase 17 (EC 2.7.11.1)	CDPk Super Family	Yes
AT1G05805	Transcription factor bHLH128 (Basic helix-loop-helix protein 128) (AtbHLH128) (bHLH 128) (Transcription factor EN 74) (bHLH transcription factor bHLH128)	AT5G12180	Calcium-dependent protein kinase 17 (EC 2.7.11.1)	CDPk Super Family	Yes
AT3G03250	UTP--glucose-1-phosphate uridylyltransferase 2 (EC 2.7.7.9) (UDP-glucose pyrophosphorylase 2) (AtUGP2) (UDPGP 2) (UGPase 2)	AT5G12180	Calcium-dependent protein kinase 17 (EC 2.7.11.1)	CDPk Super Family	Yes
AT1G60440	Pantothenate kinase 1 (AtPANK1) (EC 2.7.1.33) (AtCoaA) (Pantothenic acid kinase 1)	AT5G12180	Calcium-dependent protein kinase 17 (EC 2.7.11.1)	CDPk Super Family	Yes
AT1G45207	Remorin family protein	AT5G12180	Calcium-dependent protein kinase 17 (EC 2.7.11.1)	CDPk Super Family	Yes
AT2G04560	Probable lipid-A-disaccharide synthase, mitochondrial (EC 2.4.1.182) (Protein LIPID X B) (AtLpxB)	AT5G12180	Calcium-dependent protein kinase 17 (EC 2.7.11.1)	CDPk Super Family	Yes
AT3G18770	Autophagy-related protein 13b (AtAPG13b)	AT5G12180	Calcium-dependent protein kinase 17 (EC 2.7.11.1)	CDPk Super Family	Yes
AT1G66480	Uncharacterized protein At1g66480	AT5G12180	Calcium-dependent protein kinase 17 (EC 2.7.11.1)	CDPk Super Family	Yes
AT1G15440	Periodic tryptophan protein 2 (AtPWP2)	AT5G12180	Calcium-dependent protein kinase 17 (EC 2.7.11.1)	CDPk Super Family	Yes
AT3G19960	Myosin-1 (AtATM1)	AT5G12180	Calcium-dependent protein kinase 17 (EC 2.7.11.1)	CDPk Super Family	Yes
AT5G13530	E3 ubiquitin-protein ligase KEG (EC 2.3.2.27) (EC 2.7.11.1) (Protein KEEP ON GOING) (RING finger protein KEG) (RING-type E3 ubiquitin transferase KEG)	AT5G12180	Calcium-dependent protein kinase 17 (EC 2.7.11.1)	CDPk Super Family	Yes
AT4G19930	F-box/kelch-repeat protein At4g19930	AT5G12180	Calcium-dependent protein kinase 17 (EC 2.7.11.1)	CDPk Super Family	Yes
AT2G38280	AMP deaminase (AtAMPD) (EC 3.5.4.6) (Protein EMBRYONIC FACTOR 1)	AT5G12180	Calcium-dependent protein kinase 17 (EC 2.7.11.1)	CDPk Super Family	Yes
AT2G39130	Amino acid transporter AVT1C (AtAvt1C)	AT5G12180	Calcium-dependent protein kinase 17 (EC 2.7.11.1)	CDPk Super Family	Yes
AT4G19930	F-box/kelch-repeat protein At4g19930	AT5G12180	Calcium-dependent protein kinase 17 (EC 2.7.11.1)	CDPk Super Family	Yes
AT5G40640	Transmembrane protein	AT5G12180	Calcium-dependent protein kinase 17 (EC 2.7.11.1)	CDPk Super Family	Yes
AT2G41070	ABSCISIC ACID-INSENSITIVE 5-like protein 3 (Dc3 promoter-binding factor 4) (AtDPBF4) (Protein ENHANCED EM LEVEL) (bZIP transcription factor 12) (AtbZIP12)	AT5G12180	Calcium-dependent protein kinase 17 (EC 2.7.11.1)	CDPk Super Family	Yes
AT3G52400	Syntaxin-122 (AtSYP122) (Synt4)	AT5G12180	Calcium-dependent protein kinase 17 (EC 2.7.11.1)	CDPk Super Family	Yes
AT2G22760	Transcription factor bHLH19 (Basic helix-loop-helix protein 19) (AtbHLH19) (bHLH 19) (Transcription factor EN 26) (bHLH transcription factor bHLH019)	AT5G12180	Calcium-dependent protein kinase 17 (EC 2.7.11.1)	CDPk Super Family	Yes
AT4G39955	Alpha/beta-Hydrolases superfamily protein (At4g39955)	AT5G12180	Calcium-dependent protein kinase 17 (EC 2.7.11.1)	CDPk Super Family	Yes
AT2G46495	Putative RING-H2 finger protein ATL21A (EC 2.3.2.27) (RING-type E3 ubiquitin transferase ATL21A)	AT5G12180	Calcium-dependent protein kinase 17 (EC 2.7.11.1)	CDPk Super Family	Yes
AT1G68840	AP2/ERF and B3 domain-containing transcription repressor RAV2 (Ethylene-responsive transcription factor RAV2) (Protein RELATED TO ABI3/VP1 2) (Protein RELATED TO APETALA2 8) (Protein TEMPRANILLO 2)	AT5G12180	Calcium-dependent protein kinase 17 (EC 2.7.11.1)	CDPk Super Family	Yes
AT1G29400	Protein MEI2-like 5 (AML5) (MEI2-like protein 5)	AT5G12180	Calcium-dependent protein kinase 17 (EC 2.7.11.1)	CDPk Super Family	Yes
AT2G46495	Putative RING-H2 finger protein ATL21A (EC 2.3.2.27) (RING-type E3 ubiquitin transferase ATL21A)	AT5G12180	Calcium-dependent protein kinase 17 (EC 2.7.11.1)	CDPk Super Family	Yes
AT5G53440	LOW protein: zinc finger CCCH domain protein	AT5G12180	Calcium-dependent protein kinase 17 (EC 2.7.11.1)	CDPk Super Family	Yes
AT5G37710	Alpha/beta-Hydrolases superfamily protein	AT5G12180	Calcium-dependent protein kinase 17 (EC 2.7.11.1)	CDPk Super Family	Yes
AT3G05200	E3 ubiquitin-protein ligase ATL6 (EC 2.3.2.27) (RING-H2 finger protein ATL6) (RING-type E3 ubiquitin transferase ATL6)	AT5G12180	Calcium-dependent protein kinase 17 (EC 2.7.11.1)	CDPk Super Family	Yes
AT2G28260	Putative cyclic nucleotide-gated ion channel 15 (Cyclic nucleotide- and calmodulin-regulated ion channel 15)	AT5G12180	Calcium-dependent protein kinase 17 (EC 2.7.11.1)	CDPk Super Family	Yes
AT5G02430	Transducin/WD40 repeat-like superfamily protein	AT5G12180	Calcium-dependent protein kinase 17 (EC 2.7.11.1)	CDPk Super Family	Yes
AT3G12100	Metal tolerance protein C2 (AtMTPc2) (AtMTP5)	AT5G12180	Calcium-dependent protein kinase 17 (EC 2.7.11.1)	CDPk Super Family	Yes
AT5G35180	ENHANCED DISEASE RESISTANCE protein (DUF1336)	AT5G12180	Calcium-dependent protein kinase 17 (EC 2.7.11.1)	CDPk Super Family	Yes
AT4G08180	Oxysterol-binding protein-related protein 1C (OSBP-related protein 1C)	AT5G12180	Calcium-dependent protein kinase 17 (EC 2.7.11.1)	CDPk Super Family	Yes
AT2G35030	Pentatricopeptide repeat-containing protein At2g35030, mitochondrial	AT5G12180	Calcium-dependent protein kinase 17 (EC 2.7.11.1)	CDPk Super Family	Yes
AT3G13470	Chaperonin 60 subunit beta 2, chloroplastic (CPN-60 beta 2)	AT5G12180	Calcium-dependent protein kinase 17 (EC 2.7.11.1)	CDPk Super Family	Yes
AT5G18760	RING/U-box superfamily protein	AT5G12180	Calcium-dependent protein kinase 17 (EC 2.7.11.1)	CDPk Super Family	Yes
AT2G37180	Aquaporin PIP2-3 (Plasma membrane intrinsic protein 2-3) (AtPIP2;3) (Plasma membrane intrinsic protein 2c) (PIP2c) (RD28-PIP) (TMP2C) (Water stress-induced tonoplast intrinsic protein) (WSI-TIP)	AT5G19450	Calcium-dependent protein kinase 8 (EC 2.7.11.1) (Calcium-dependent protein kinase isoform CDPK19) (AtCDPK19)	CDPk Super Family	Yes
AT1G33265	Protein FATTY ACID EXPORT 4, chloroplastic (At-FAX4)	AT5G19450	Calcium-dependent protein kinase 8 (EC 2.7.11.1) (Calcium-dependent protein kinase isoform CDPK19) (AtCDPK19)	CDPk Super Family	Yes
AT3G51890	Clathrin light chain 3	AT5G19450	Calcium-dependent protein kinase 8 (EC 2.7.11.1) (Calcium-dependent protein kinase isoform CDPK19) (AtCDPK19)	CDPk Super Family	Yes
AT4G38900	bZIP transcription factor 29 (AtbZIP29) (Protein DRINK ME-LIKE)	AT5G19450	Calcium-dependent protein kinase 8 (EC 2.7.11.1) (Calcium-dependent protein kinase isoform CDPK19) (AtCDPK19)	CDPk Super Family	Yes
AT3G02180	Protein SPIRAL1-like 3	AT5G19450	Calcium-dependent protein kinase 8 (EC 2.7.11.1) (Calcium-dependent protein kinase isoform CDPK19) (AtCDPK19)	CDPk Super Family	Yes
AT1G75990	26S proteasome non-ATPase regulatory subunit 3 homolog B (26S proteasome regulatory subunit RPN3b) (AtRPN3b) (26S proteasome regulatory subunit S3 homolog B)	AT5G19450	Calcium-dependent protein kinase 8 (EC 2.7.11.1) (Calcium-dependent protein kinase isoform CDPK19) (AtCDPK19)	CDPk Super Family	Yes
AT1G77180	SNW/SKI-interacting protein (AtSKIP) (Protein EARLY FLOWERING AND INSENSITIVE TO PHOTOPERIOD 1) (SNW domain-containing protein)	AT5G19450	Calcium-dependent protein kinase 8 (EC 2.7.11.1) (Calcium-dependent protein kinase isoform CDPK19) (AtCDPK19)	CDPk Super Family	Yes
AT2G16850	Probable aquaporin PIP2-8 (Plasma membrane intrinsic protein 2-8) (AtPIP2;8) (Plasma membrane intrinsic protein 3b) (PIP3b)	AT5G19450	Calcium-dependent protein kinase 8 (EC 2.7.11.1) (Calcium-dependent protein kinase isoform CDPK19) (AtCDPK19)	CDPk Super Family	Yes
AT5G67200	Probable inactive receptor kinase At5g67200	AT5G19450	Calcium-dependent protein kinase 8 (EC 2.7.11.1) (Calcium-dependent protein kinase isoform CDPK19) (AtCDPK19)	CDPk Super Family	Yes
AT3G48050	Protein SUO	AT5G19450	Calcium-dependent protein kinase 8 (EC 2.7.11.1) (Calcium-dependent protein kinase isoform CDPK19) (AtCDPK19)	CDPk Super Family	Yes
AT2G31820	PGG domain-containing protein	AT5G19450	Calcium-dependent protein kinase 8 (EC 2.7.11.1) (Calcium-dependent protein kinase isoform CDPK19) (AtCDPK19)	CDPk Super Family	Yes
AT3G52950	CBS domain-containing protein CBSCBSPB3	AT5G19450	Calcium-dependent protein kinase 8 (EC 2.7.11.1) (Calcium-dependent protein kinase isoform CDPK19) (AtCDPK19)	CDPk Super Family	Yes
AT1G53050	F8L10.9 protein (Protein kinase superfamily protein)	AT5G19450	Calcium-dependent protein kinase 8 (EC 2.7.11.1) (Calcium-dependent protein kinase isoform CDPK19) (AtCDPK19)	CDPk Super Family	Yes
AT3G02830	Zinc finger CCCH domain-containing protein 33 (AtC3H33) (Zinc finger CCCH domain-containing protein ZFN1)	AT5G19450	Calcium-dependent protein kinase 8 (EC 2.7.11.1) (Calcium-dependent protein kinase isoform CDPK19) (AtCDPK19)	CDPk Super Family	Yes
AT3G17840	Probable inactive receptor kinase RLK902 (Receptor-like kinase 902)	AT5G19450	Calcium-dependent protein kinase 8 (EC 2.7.11.1) (Calcium-dependent protein kinase isoform CDPK19) (AtCDPK19)	CDPk Super Family	Yes
AT3G53230	Cell division control protein 48 homolog D (AtCDC48d) (Transitional endoplasmic reticulum ATPase D)	AT5G19450	Calcium-dependent protein kinase 8 (EC 2.7.11.1) (Calcium-dependent protein kinase isoform CDPK19) (AtCDPK19)	CDPk Super Family	Yes
AT2G36570	Leucine-rich repeat receptor-like protein kinase PXC1 (Protein PXY/TDR-CORRELATED 1)	AT5G19450	Calcium-dependent protein kinase 8 (EC 2.7.11.1) (Calcium-dependent protein kinase isoform CDPK19) (AtCDPK19)	CDPk Super Family	Yes
AT4G02300	Probable pectinesterase/pectinesterase inhibitor 39 [Includes: Pectinesterase inhibitor 39 (Pectin methylesterase inhibitor 39); Pectinesterase 39 (PE 39) (EC 3.1.1.11) (Pectin methylesterase 39) (AtPME39)]	AT5G19450	Calcium-dependent protein kinase 8 (EC 2.7.11.1) (Calcium-dependent protein kinase isoform CDPK19) (AtCDPK19)	CDPk Super Family	Yes
AT5G53420	CCT domain-containing protein	AT5G19450	Calcium-dependent protein kinase 8 (EC 2.7.11.1) (Calcium-dependent protein kinase isoform CDPK19) (AtCDPK19)	CDPk Super Family	Yes
AT3G04470	(thale cress) hypothetical protein	AT5G19450	Calcium-dependent protein kinase 8 (EC 2.7.11.1) (Calcium-dependent protein kinase isoform CDPK19) (AtCDPK19)	CDPk Super Family	Yes
AT4G03480	Ankyrin repeat family protein	AT5G19450	Calcium-dependent protein kinase 8 (EC 2.7.11.1) (Calcium-dependent protein kinase isoform CDPK19) (AtCDPK19)	CDPk Super Family	Yes
AT2G16650	Proteinaceous RNase P 2 (EC 3.1.26.5)	AT5G19450	Calcium-dependent protein kinase 8 (EC 2.7.11.1) (Calcium-dependent protein kinase isoform CDPK19) (AtCDPK19)	CDPk Super Family	Yes
AT3G48760	Probable protein S-acyltransferase 5 (EC 2.3.1.225) (Probable palmitoyltransferase At3g48760) (Zinc finger DHHC domain-containing protein At3g48760)	AT5G19450	Calcium-dependent protein kinase 8 (EC 2.7.11.1) (Calcium-dependent protein kinase isoform CDPK19) (AtCDPK19)	CDPk Super Family	Yes
AT1G01550	Protein BPS1, chloroplastic (Protein BYPASS 1)	AT5G19450	Calcium-dependent protein kinase 8 (EC 2.7.11.1) (Calcium-dependent protein kinase isoform CDPK19) (AtCDPK19)	CDPk Super Family	Yes
AT1G18550	Kinesin-like protein KIN-8A	AT5G19450	Calcium-dependent protein kinase 8 (EC 2.7.11.1) (Calcium-dependent protein kinase isoform CDPK19) (AtCDPK19)	CDPk Super Family	Yes
AT5G13530	E3 ubiquitin-protein ligase KEG (EC 2.3.2.27) (EC 2.7.11.1) (Protein KEEP ON GOING) (RING finger protein KEG) (RING-type E3 ubiquitin transferase KEG)	AT5G19450	Calcium-dependent protein kinase 8 (EC 2.7.11.1) (Calcium-dependent protein kinase isoform CDPK19) (AtCDPK19)	CDPk Super Family	Yes
[truncated: 358 more rows]
