# Supplementary material for: Multimodal knowledge expansion widget powered by plant protein phosphorylation database and ChatGPT
Source: Front Bioinform. 2025 Oct 15;5:1687687. doi: 10.3389/fbinf.2025.1687687 (PMC12568720; doi:10.3389/fbinf.2025.1687687)
Supplement: Supplementary file 5 [file Table6.xlsx]

## Sheet: Title
Supplementary_Table_6. Testing cases for pathway extraction from images.

## Sheet: Data_source
Image ID	Year	Title	PMID	Species	Link	Figure
1	2022	Mitogen-activated protein kinase cascades in plant signaling	34984829	Arabidopsis	https://onlinelibrary.wiley.com/doi/full/10.1111/jipb.13215	Figure 1 (remove right side cascade)
2	2020	Role of Raf-like kinases in SnRK2 activation and osmotic stress response in plants	32001690	Arabidopsis	https://www.nature.com/articles/s41467-020-19977-2	Figure 1
3	2022	Emerging roles of protein phosphorylation in plant iron homeostasis	35414480	Arabidopsis	https://www.sciencedirect.com/science/article/pii/S136013852200084X?via%3Dihub	Figure 2
4	2022	Protein Kinase Signaling Pathways in Plant-Colletotrichum Interaction	35126439	N. benthamiana and apple	https://www.frontiersin.org/journals/plant-science/articles/10.3389/fpls.2021.829645/full	Figure 1B
5	2021	Plant Autophagy: An Intricate Process Controlled by Various Signaling Pathways	34630498	Arabidopsis	https://europepmc.org/article/med/34630498	Figure 3
6	2022	An MKP-MAPK protein phosphorylation cascade controls vascular immunity in plants	35263144	Arabidopsis	https://www.science.org/doi/10.1126/sciadv.abg8723	Figure 6
7	2024	CPK1-HSP90 phosphorylation and effector XopC2–HSP90 interaction underpin the antagonism during cassava defense-pathogen infection	38581188	Cassava	https://nph.onlinelibrary.wiley.com/doi/10.1111/nph.19739	Figure 6 (remove left side plant)
8	2020	Molecular Regulation of Plant Responses to Environmental Temperatures	32068158	Arabidopsis	https://www.sciencedirect.com/science/article/pii/S1674205220300344	Figure 1
9	2024	Molecular Mechanisms and Regulatory Pathways Underlying Drought Stress Response in Rice	38256261	Rice	https://www.mdpi.com/1422-0067/25/2/1185	Figure 4B
10	2021	Protein kinases in plant responses to drought, salt, and cold stress	33399265	Arabidopsis and Rice	https://onlinelibrary.wiley.com/doi/10.1111/jipb.13061	Figure 3 (remove the right side)
11	2021	Pho-view of Auxin: Reversible Protein Phosphorylation in Auxin Biosynthesis, Transport and Signaling	33186755	Arabidopsis	https://www.sciencedirect.com/science/article/pii/S167420522030383X	Figure 3
12	2023	Protein phosphorylation: A molecular switch in plant signaling	37405922	Arabidopsis	https://www.cell.com/cell-reports/fulltext/S2211-1247(23)00740-4	Figure 1
13	2022	Emerging roles of protein phosphorylation in plant iron homeostasis	35414480	Arabidopsis	https://www.sciencedirect.com/science/article/abs/pii/S136013852200084X	Figure 1
14	2020	Protein Phosphatases at the Interface of Sugar and Hormone Signaling Pathways to Balance Growth and Stress Responses in Plants	n/a	Arabidopsis	https://link.springer.com/chapter/10.1007/978-3-030-48733-1_7	Figure 7.2
15	2024	Capturing the phosphorylation-linked protein-complex landscape in plants	38862367	Arabidopsis	https://www.cell.com/trends/plant-science/fulltext/S1360-1385(24)00127-4	Top Figure
16	2019	Properties and functions of calcium-dependent protein kinases and their relatives in Arabidopsis thaliana	31369160	Arabidopsis	https://nph.onlinelibrary.wiley.com/doi/10.1111/nph.16088	Figure 4b
17	2019	MAP4K4 associates with BIK1 to regulate plant innate immunity	31475431	Arabidopsis	https://pubmed.ncbi.nlm.nih.gov/31475431/	Figure 7
18	2019	The plant ESCRT component FREE1 shuttles to the nucleus to attenuate abscisic acid signalling	30962512	Arabidopsis	https://www.nature.com/articles/s41477-019-0400-5	Figure 6e

## Sheet: 1
Ground Truth
Gene1	RelationType	Action	Gene2	Phosphorylation
MEKK2	directly	activates	LET1	YES
LET1/LET2	directly	activates	SUMM2	YES
BAK1/SERKs	directly	activates	RLCK	YES
BAK1/SERKs	directly	activates	BSK1	YES
PEPR1/2	directly	activates	RLCK VII-8	YES
CERK1	directly	activates	RLCK VII-4	YES
RLCK	directly	activates	MEKK1	YES
BSK1	directly	activates	MEKK1	YES
MEKK1	directly	activates	MKK1/2	YES
MKK1/2	directly	activates	MPK4/11	YES
MAPKKK3/5/?	directly	activates	MKK4/5	YES
MKK4/5	directly	activates	MPK3/6	YES
MPK4/11	directly	activates	CRCK3	YES
MPK4/11	directly	activates	MKS1	YES
MPK4/11	directly	activates	PAT1	YES
MPK4/11	directly	activates	ACS2/6	YES
MPK4/11	directly	activates	WRKY33	YES
MPK4/11	directly	activates	ERF6/104	YES
RLCK VII-8	directly	activates	MAPKKK3/5/?	YES
RLCK VII-4	directly	activates	MAPKKK3/5/?	YES

## Sheet: 2
Ground Truth
Gene1	RelationType	Action	Gene2	Phosphorylation
Subclass I SnRK2	directly	activates	ERD10	YES
Subclass I SnRK2	directly	activates	ERD14	YES
Subclass I SnRK2	directly	activates	VCS	YES
Subclass II SnRK2	directly	activates	GLX1	YES
Subclass II SnRK2	directly	activates	14-3-3	YES
Subclass II SnRK2	directly	activates	ADK1	YES
Subclass II SnRK2	directly	activates	R5P	YES
Subclass II SnRK2	indirecty	activates	AREB/ABF	YES
Subclass III SnRK2	directly	activates	SE	YES
Subclass III SnRK2	directly	activates	HYL1	YES
Subclass III SnRK2	directly	activates	SNS1	YES
Subclass III SnRK2	directly	inhibits	BRM	YES
Subclass III SnRK2	directly	activates	AREB/ABF	YES
Subclass III SnRK2	directly	inhibits	AKS1	YES
Subclass III SnRK2	directly	activates	SLAC	YES
Subclass III SnRK2	directly	inhibits	KAT1	YES

## Sheet: 3
Ground Truth
Gene1	RelationType	Action	Gene2	Phosphorylation
ERF95	directly	activates	FER1	NO
EIN3	directly	activates	ERF95	NO
EIN2	directly	activates	EIN3	NO
CTR1	directly	activates	EIN2	YES
ET	directly	inhibits	CTR1	NO
ACC	directly	activates	ET	NO
Met	directly	activates	ACC	NO
PP2A	directly	activates	ACS6	YES
MPK6	directly	activates	ACS6	YES
-Fe	directly	activates	MPK6	NO
-Fe	directly	activates	CIPK11	NO
-Fe	directly	activates	Kinase?	NO
EIN3	directly	activates	FIT	NO
Kinase?	indirectly	activates	FIT	YES
IVc bHLH	directly	activates	BTSL1	NO
URI	directly	activates	BTS	NO
BTS	directly	inhibits	URI	YES
URI	directly	activates	IVc bHLH	YES
URI	directly	activates	PYE	YES

## Sheet: 4
Ground Truth
Gene1	RelationType	Action	Gene2	Phosphorylation
MAP3K?	directly	activates	MEK2	YES
MEK2	directly	activates	SIPK	YES
MEK2	directly	activates	NTF4	YES
MEK2	directly	activates	WIPK	YES
SIPK	directly	activates	WRKY8	YES
NTF4	directly	activates	WRKY8	YES
WIPK	directly	activates	WRKY8	YES
WRKY8	directly	activates	Genes	YES
MAP3K?	directly	activates	MKK4	YES
MKK4	directly	activates	MPK3	YES
MPK3	directly	activates	WRKY17	YES
WRKY17	directly	activates	DMR6	YES
MAMP	indirectly	activates	MAP3K?	YES

## Sheet: 5
Ground Truth
Gene1	RelationType	Action	Gene2	Phosphorylation
Biotic stress	directly	activates	CDPK/MAPK	NO
CDPK/MAPK	directly	activates	Ethylene	NO
Ethylene	indirectly	activates	ROS	NO
ABA	directly	activates	PP2C	NO
PP2C	directly	activates	SnRK2	NO
SnRK2	directly	inhibits	TOR	NO
SnRK2	directly	inhibits	SnRK1	NO
SnRK1	directly	inhibits	TOR	NO
TOR	directly	inhibits	ATG1	YES
TOR	directly	inhibits	ATG13	YES
TOR	directly	inhibits	ATG101	YES
TOR	directly	inhibits	ATG11	YES
RAPTOR	directly	inhibits	ATG1	YES
RAPTOR	directly	inhibits	ATG13	YES
RAPTOR	directly	inhibits	ATG101	YES
RAPTOR	directly	inhibits	ATG11	YES
PYL	directly	activates	PP2C	NO
PYL	directly	activates	PP2C (stress)	NO
JA	indirectly	activates	ERFs	NO
Stress	directly	activates	BZR1	NO
Stress	directly	activates	BES1	NO
BZR1	directly	activates	ATGs	NO
ERFs	directly	activates	ATGs	NO

## Sheet: 6
Ground Truth
Gene1	RelationType	Action	Gene2	Phosphorylation
MKP1	directly	inhibits	MPK3/6	YES
MPK3/6	directly	activates	MYB4	YES
MAPKKK	directly	activates	MKK4/5	YES
MKK4/5	directly	activates	MPK3/6	YES
MPK3/6	directly	activates	ICS1 and Rbohs	YES
MKP1	directly	inhibits	MPK3/6	YES

## Sheet: 7
Ground Truth
Gene1	RelationType	Action	Gene2	Phosphorylation
XopC2	directly	activates	HSP90.9	NO
XopC2	directly	inhibits	HSP90.9	YES
CPK1	directly	activates	HSP90.9	YES
HSP90.9	directly	activates	WRKY20	NO
WRKY20	directly	activates	ASMT2	NO
ASMT2	directly	inhibits	IAA	NO
HSP90.9	directly	activates	SRS1	NO
SRS1	directly	activates	PBS3	NO
PBS3	directly	activates	SA	NO

## Sheet: 8
Ground Truth
Gene1	RelationType	Action	Gene2	Phosphorylation
Cold stress	directly	activates	EGR2	YES
EGR2	directly	inhibits	OST1	YES
OST1	directly	activates	BTF3s	YES
OST1	directly	activates	PUB25/26	YES
PUB25/26	directly	inhibits	MYB15	NO
OST1	directly	activates	ICE1	YES
ICE1	directly	activates	CBFs	NO
Cold stress	indirectly	activates	SIZ1	NO
SIZ1	indirectly	activates	ICE1	NO
JAZ1/4	directly	inhibits	ICE1	NO
CaM	indirectly	activates	CAMTAs	NO
CAMTAs	directly	activates	CBFs	NO
Cold stress	indirectly	activates	MPK3/6	YES
MPK3/6	indirectly	activates	ICE1	YES
Cold stress	indirectly	activates	BIN2	YES
BIN2	indirectly	activates	ICE1	YES
Cold stress	directly	activates	CRPK1	YES
CRPK1	directly	activates	14-3-3s	YES
14-3-3s	directly	activates	CBFs	YES
ICE1	indirectly	activates	CORs	NO
CBFs	directly	activates	CORs	NO
Cold stress	indirectly	activates	RGA1	YES
ICE1	directly	activates	CBFs	YES
CBFs	directly	activates	OsDREB1s	YES

[truncated: 10 more sheets: 9, 10, 11, 12, 13, 14, 15, 16, 17, 18]
