# Supplementary material for: Multimodal knowledge expansion widget powered by plant protein phosphorylation database and ChatGPT
Source: Front Bioinform. 2025 Oct 15;5:1687687. doi: 10.3389/fbinf.2025.1687687 (PMC12568720; doi:10.3389/fbinf.2025.1687687)
Supplement: Supplementary file 6 [file Table11.xlsx]

## Sheet: Title
Supplementary_Table_11. Impact of image complexity by the cropping test (on image 12).

## Sheet: overall_performance
	(PRGP) Precision of regulatory gene pairs	(ART) Accuracy of regulatory types	(APE) Accuracy of phosphorylation event	(RRGP) Recall of regulatory gene pairs
cropped images (for 1 time tesing)	0.473684	0.736842	1	0.857143
original image two-step (average over 50 times)	0.20495	0.362333	0.996	0.119048
original image one-step (average over 50 times)	0.371938	0.624698	0.777754	0.299048

## Sheet: original
Gene1	RelationType	Action	Gene2	Phosphorylation
PP2C-D	directly	inhibits	SAURs.	NO
AHA2	directly	inhibits	P.	YES.
PP2C-D	directly	inhibits	AHA2.	YES
Auxin	directly	activates	ABP1/ABL.	YES
ABP1/ABL	directly	activates	TMK1/4.	YES
P	directly	activates	ABI2.	YES
ABI2	directly	inhibits	ABA response.	YES
P	directly	inhibits	TAA1.	YES
TAA1	directly	activates	Auxin biosynthesis.	YES
MKK4/5	directly	activates	MPK3/6.	YES
MPK3/6	indirectly	activates	?	YES
P	indirectly	activates	TMK1C	YES
MAKR2	directly	inhibits	P.	YES
MAKR2	directly	activates	MAKR2.	YES
MAKR2	indirectly	activates	MAKR2.	YES
Auxin	directly	activates	PIN.	YES
CPKs/CRKs	directly	activates	PIN.	YES
Auxin	directly	activates	PIN.	YES
PIN	indirectly	activates	P.	YES
P	directly	activates	MPK6.	YES
PID	directly	inhibits	PIN.	YES
TMK1C	directly	activates	P.	YES
P	directly	activates	IAA32/34.	YES
MPK6	directly	activates	IAA15.	YES
BIN2	directly	activates	ARFs.	YES
IAA32/34	directly	inhibits	ARFs.	YES
IAA15	directly	inhibits	ARFs.	YES
IAA33	directly	inhibits	ARFs	YES
MPK14	indirectly	activates	Auxin.	YES
IAA33	directly	inhibits	MPK14.	YES
MPK14	directly	activates	ERF13	YES
PID	directly	activates	ABCBs.	YES
PHOT1	directly	activates	ABCBs.	YES
ABCBs	indirectly	moves	Auxin.	YES
CAMEL	directly	inhibits	CANAR	YES
CANAR	directly	inhibits	PIN	YES
Auxin	directly	activates	PIN	YES
D6PK/PAX	directly	activates	P.	YES

## Sheet: cropped_piece_1
Gene1	RelationType	Action	Gene2	Phosphorylation	Gene pair correctness	Relationship correctness	Phosphorylation correctness
TMK1/4	directly	activates	AHA2.	YES	1	1	1
PP2C-D	directly	inhibits	AHA2.	YES.	1	1	1
TMK1/4	directly	activates	ABI2.	YES	1	1	1
TMK1/4	directly	activates	TAA1.	YES	1	1	1
TMK1/4	directly	activates	MKK4/5.	YES	1	1	1
MKK4/5	directly	activates	MPK3/6.	YES.	1	1	1
TMK1/4	indirectly	activates	?.	YES	0	*	*
ABI2	directly	inhibits	ABA response.	YES	1	1	1
TAA1	directly	activates	Auxin biosynthesis.	YES	1	1	1

## Sheet: cropped_piece_2
Gene1	RelationType	Action	Gene2	Phosphorylation	Gene pair correctness	Relationship correctness	Phosphorylation correctness
MAKER2	directly	inhibits	CPKs/CRKs.	YES	0	*	*
MPK6	directly	activates	CPKs/CRKs.	YES	0	*	*
CPKs/CRKs	directly	activates	P.	YES	0	*	*
PID	directly	activates	P.	YES	0	*	*
Phot1	directly	activates	P.	YES	0	*	*
P	indirectly	inhibits	PIN.	YES	0	*	*

## Sheet: cropped_piece_3
Gene1	RelationType	Action	Gene2	Phosphorylation	Gene pair correctness	Relationship correctness	Phosphorylation correctness
CAMEL/CANAR	directly	activates	PIN.	YES	1	1	1
PDK1	directly	activates	D6PK/PAX.	YES	1	1	1
D6PK/PAX	directly	activates	PIN.	YES	1	1	1

## Sheet: cropped_piece_4
Gene1	RelationType	Action	Gene2	Phosphorylation	Gene pair correctness	Relationship correctness	Phosphorylation correctness
TMK1C	directly	activates	IAA32/34.	YES	1	1	1
TMK1C	directly	activates	IAA15.	YES	0	*	*
MPK6	directly	activates	IAA15.	YES	1	1	1
BIN2	directly	activates	IAA32/34.	YES	0	*	*
IAA32/34	directly	inhibits	ARFs.	YES	1	1	1
IAA15	directly	inhibits	ARFs.	YES	1	1	1
IAA1	directly	inhibits	ARFs.	YES	0	*	*
Auxin	indirectly	activates	MPK14.	YES	1	1	0
MPK14	directly	activates	IAA33.	YES	1	1	1
MPK14	directly	activates	ERF13.	YES	1	1	1
