# Supplementary material for: Multimodal knowledge expansion widget powered by plant protein phosphorylation database and ChatGPT
Source: Front Bioinform. 2025 Oct 15;5:1687687. doi: 10.3389/fbinf.2025.1687687 (PMC12568720; doi:10.3389/fbinf.2025.1687687)
Supplement: Supplementary file 7 [file Table4.xlsx]

## Sheet: Title
Supplementary_Table_4. Prompt-based retrieval for protein-protein interaction relationships on Arabidopsis, by locusID and protein full name.

## Sheet: ChatGPT-4o_full_name
ProteinA_full_name	ProteinB_full_name	ChatGPT_Predicted_PPI_relationship
E3 ubiquitin-protein ligase COP1 (EC 2.3.2.27) (Constitutive photomorphogenesis protein 1) (RING-type E3 ubiquitin transferase COP1)	B-box zinc finger protein 24 (Salt tolerance protein)	yes
E3 ubiquitin-protein ligase COP1 (EC 2.3.2.27) (Constitutive photomorphogenesis protein 1) (RING-type E3 ubiquitin transferase COP1)	B-box zinc finger protein 25 (Protein SALT TOLERANCE HOMOLOG 1) (Salt tolerance-like protein)	yes
E3 ubiquitin-protein ligase COP1 (EC 2.3.2.27) (Constitutive photomorphogenesis protein 1) (RING-type E3 ubiquitin transferase COP1)	Transcription factor HY5 (Protein LONG HYPOCOTYL 5) (bZIP transcription factor 56) (AtbZIP56)	yes
Protein SGT1 homolog B (AtSGT1b) (Protein ENHANCED DOWNY MILDEW 1) (Protein ENHANCER OF TIR1-1 AUXIN RESISTANCE 3) (Suppressor of G2 allele of SKP1 homolog B)	Cysteine and histidine-rich domain-containing protein RAR1 (AtRAR1) (CHORD domain-containing protein RAR1) (Protein PPHB SUSCEPTIBLE 2) (Protein REQUIRED FOR MLA12 RESISTANCE 1)	yes
Cysteine and histidine-rich domain-containing protein RAR1 (AtRAR1) (CHORD domain-containing protein RAR1) (Protein PPHB SUSCEPTIBLE 2) (Protein REQUIRED FOR MLA12 RESISTANCE 1)	Protein SGT1 homolog A (AtSGT1a) (Suppressor of G2 allele of SKP1 homolog A)	yes
Adagio protein 1 (Clock-associated PAS protein ZTL) (F-box only protein 2b) (FBX2b) (Flavin-binding kelch repeat F-box protein 1-like protein 2) (FKF1-like protein 2) (LOV kelch protein 1) (Protein ZEITLUPE)	Cryptochrome-1 (AtCry) (Atcry1) (Blue light photoreceptor) (Protein BLUE LIGHT UNINHIBITED 1) (Protein ELONGATED HYPOCOTYL 4) (Protein OUT OF PHASE 2) (OOP2)	yes
Adagio protein 1 (Clock-associated PAS protein ZTL) (F-box only protein 2b) (FBX2b) (Flavin-binding kelch repeat F-box protein 1-like protein 2) (FKF1-like protein 2) (LOV kelch protein 1) (Protein ZEITLUPE)	Phytochrome B (Protein LONG HYPOCOTYL 3) (Protein OUT OF PHASE 1)	yes
Serine/threonine-protein phosphatase 7 (EC 3.1.3.16)	Calmodulin-4 (CaM-4)	yes
E3 ubiquitin-protein ligase CIP8 (EC 2.3.2.27) (COP1-interacting protein 8) (RING-type E3 ubiquitin transferase CIP8)	E3 ubiquitin-protein ligase COP1 (EC 2.3.2.27) (Constitutive photomorphogenesis protein 1) (RING-type E3 ubiquitin transferase COP1)	yes
E3 ubiquitin-protein ligase CIP8 (EC 2.3.2.27) (COP1-interacting protein 8) (RING-type E3 ubiquitin transferase CIP8)	Transcription factor HY5 (Protein LONG HYPOCOTYL 5) (bZIP transcription factor 56) (AtbZIP56)	yes
Ubiquitin-conjugating enzyme E2 8 (EC 2.3.2.23) (E2 ubiquitin-conjugating enzyme 8) (UBCAT4A) (Ubiquitin carrier protein 8) (Ubiquitin-conjugating enzyme E2-17 kDa 8) (Ubiquitin-protein ligase 8)	E3 ubiquitin-protein ligase CIP8 (EC 2.3.2.27) (COP1-interacting protein 8) (RING-type E3 ubiquitin transferase CIP8)	yes
Polycomb group protein FERTILIZATION-INDEPENDENT ENDOSPERM (Protein FERTILIZATION-INDEPENDENT SEED 3)	Histone-lysine N-methyltransferase CLF (EC 2.1.1.-) (Polycomb group protein CURLY LEAF) (Protein INCURVATA 1) (Protein SET DOMAIN GROUP 1) (Protein photoperiod insensitive flowering)	yes
Auxin-responsive protein IAA3 (Indoleacetic acid-induced protein 3) (Short hypocotyl) (Suppressor of HY2)	Protein TRANSPORT INHIBITOR RESPONSE 1 (Weak ethylene-insensitive protein 1)	yes
Auxin-responsive protein IAA3 (Indoleacetic acid-induced protein 3) (Short hypocotyl) (Suppressor of HY2)	Phytochrome B (Protein LONG HYPOCOTYL 3) (Protein OUT OF PHASE 1)	yes
SNF1-related protein kinase catalytic subunit alpha KIN11 (AKIN11) (EC 2.7.11.1) (AKIN alpha-1) (AKINalpha1) (SNF1-related kinase 1.2) (SnRK1.2)	Phosphoglucan phosphatase DSP4, chloroplastic (EC 3.1.3.-) (AtPTPKIS1) (Dual specificity protein phosphatase 4) (Protein STARCH-EXCESS 4) (AtSEX4)	yes
CBL-interacting serine/threonine-protein kinase 14 (EC 2.7.11.1) (SNF1-related kinase 3.15) (SOS2-like protein kinase PKS24) (Serine/threonine-protein kinase SR1) (AtSR1)	Calcineurin B-like protein 2 (SOS3-like calcium-binding protein 1)	yes
Protein BREAST CANCER SUSCEPTIBILITY 2 homolog A (AtBRCA2A)	DNA repair protein RAD51 homolog 1 (Rad51-like protein 1) (AtRAD51)	yes
Protein BREAST CANCER SUSCEPTIBILITY 2 homolog B (AtBRCA2B)	DNA repair protein RAD51 homolog 1 (Rad51-like protein 1) (AtRAD51)	yes
Protein BREAST CANCER SUSCEPTIBILITY 2 homolog A (AtBRCA2A)	Meiotic recombination protein DMC1 homolog (AtDMC1)	yes
Protein BREAST CANCER SUSCEPTIBILITY 2 homolog B (AtBRCA2B)	Meiotic recombination protein DMC1 homolog (AtDMC1)	yes
DNA repair protein RAD51 homolog 1 (Rad51-like protein 1) (AtRAD51)	DNA repair protein RAD51 homolog 1 (Rad51-like protein 1) (AtRAD51)	yes
Meiotic recombination protein DMC1 homolog (AtDMC1)	DNA repair protein RAD51 homolog 1 (Rad51-like protein 1) (AtRAD51)	yes
Meiotic recombination protein DMC1 homolog (AtDMC1)	Meiotic recombination protein DMC1 homolog (AtDMC1)	yes
UBP1-associated proteins 1A (UBP1-interacting protein 1a)	Oligouridylate-binding protein 1B (AtUBP1b) (Polyuridylate-binding protein UBP1B) (Poly(U)-binding protein UBP1B)	yes
UBP1-associated protein 2A (UBP1-interacting protein 2a)	UBP1-associated proteins 1A (UBP1-interacting protein 1a)	yes
UBP1-associated proteins 1A (UBP1-interacting protein 1a)	UBP1-associated proteins 1A (UBP1-interacting protein 1a)	yes
UBP1-associated proteins 1A (UBP1-interacting protein 1a)	Oligouridylate-binding protein 1A (AtUBP1a) (Polyuridylate-binding protein UBP1A) (Poly(U)-binding protein UBP1A)	yes
UBP1-associated proteins 1A (UBP1-interacting protein 1a)	Oligouridylate-binding protein 1C (AtUBP1c) (Polyuridylate-binding protein UBP1C) (Poly(U)-binding protein UBP1C)	yes
UBP1-associated protein 2A (UBP1-interacting protein 2a)	Oligouridylate-binding protein 1A (AtUBP1a) (Polyuridylate-binding protein UBP1A) (Poly(U)-binding protein UBP1A)	yes
UBP1-associated protein 2A (UBP1-interacting protein 2a)	Oligouridylate-binding protein 1B (AtUBP1b) (Polyuridylate-binding protein UBP1B) (Poly(U)-binding protein UBP1B)	yes
UBP1-associated protein 2A (UBP1-interacting protein 2a)	Oligouridylate-binding protein 1C (AtUBP1c) (Polyuridylate-binding protein UBP1C) (Poly(U)-binding protein UBP1C)	yes
Nucleoside diphosphate kinase II, chloroplastic (NDK II) (NDP kinase II) (NDPK II) (NDPK Ia) (EC 2.7.4.6)	Mitogen-activated protein kinase 3 (AtMPK3) (MAP kinase 3) (EC 2.7.11.24)	yes
Mitogen-activated protein kinase 6 (AtMPK6) (MAP kinase 6) (EC 2.7.11.24)	Nucleoside diphosphate kinase II, chloroplastic (NDK II) (NDP kinase II) (NDPK II) (NDPK Ia) (EC 2.7.4.6)	yes
Peptidyl-prolyl cis-trans isomerase FKBP42 (PPIase FKBP42) (EC 5.2.1.8) (42 kDa peptidyl-prolyl isomerase) (FK506-binding protein 42) (AtFKBP42) (Immunophilin FKBP42) (Protein TWISTED DWARF 1) (Protein ULTRACURVATA 2) (Rotamase)	ABC transporter B family member 1 (ABC transporter ABCB.1) (AtABCB1) (Multidrug resistance protein 1) (P-glycoprotein 1) (AtPgp1)	yes
ABC transporter B family member 19 (ABC transporter ABCB.19) (AtABCB19) (Multidrug resistance protein 11) (P-glycoprotein 19)	Peptidyl-prolyl cis-trans isomerase FKBP42 (PPIase FKBP42) (EC 5.2.1.8) (42 kDa peptidyl-prolyl isomerase) (FK506-binding protein 42) (AtFKBP42) (Immunophilin FKBP42) (Protein TWISTED DWARF 1) (Protein ULTRACURVATA 2) (Rotamase)	no
Acyl-CoA-binding domain-containing protein 2 (Acyl-CoA binding protein 2)	Ethylene-responsive transcription factor RAP2-3 (Cadmium-induced protein AS30) (Ethylene response factor 72) (ERF72) (Ethylene-responsive element binding protein) (AtEBP) (Protein RELATED TO APETALA2 3) (Related to AP2 3)	yes
Eukaryotic initiation factor 4A-1 (eIF-4A-1) (EC 3.6.4.13) (ATP-dependent RNA helicase eIF4A-1) (DEAD-box ATP-dependent RNA helicase 4) (AtRH04)	Cyclin-dependent kinase A-1 (CDKA;1) (EC 2.7.11.22) (EC 2.7.11.23) (Cell division control protein 2 homolog A) (CDC2aAt)	yes
Transcription factor TT2 (Myb-related protein 123) (AtMYB123) (Myb-related transcription factor LBM2-like) (Protein TRANSPARENT TESTA 2)	Transcription factor TT2 (Myb-related protein 123) (AtMYB123) (Myb-related transcription factor LBM2-like) (Protein TRANSPARENT TESTA 2)	yes
Transcription factor TT2 (Myb-related protein 123) (AtMYB123) (Myb-related transcription factor LBM2-like) (Protein TRANSPARENT TESTA 2)	Transcription factor TT8 (Basic helix-loop-helix protein 42) (AtbHLH42) (bHLH 42) (Protein TRANSPARENT TESTA 8) (Transcription factor EN 32) (bHLH transcription factor bHLH042)	yes
Transcription factor TT2 (Myb-related protein 123) (AtMYB123) (Myb-related transcription factor LBM2-like) (Protein TRANSPARENT TESTA 2)	Protein TRANSPARENT TESTA GLABRA 1	yes
Transcription factor TT8 (Basic helix-loop-helix protein 42) (AtbHLH42) (bHLH 42) (Protein TRANSPARENT TESTA 8) (Transcription factor EN 32) (bHLH transcription factor bHLH042)	Protein TRANSPARENT TESTA GLABRA 1	yes
Retinoblastoma-related protein 1 (AtRBR) (AtRBR1)	Polycomb group protein FERTILIZATION-INDEPENDENT ENDOSPERM (Protein FERTILIZATION-INDEPENDENT SEED 3)	yes
Potassium channel SKOR (Stelar K(+) outward rectifying channel)	Potassium channel SKOR (Stelar K(+) outward rectifying channel)	yes
Potassium channel SKOR (Stelar K(+) outward rectifying channel)	Potassium channel GORK (Guard cell outward rectifying K(+) channel) (AtGORK)	yes
Potassium channel GORK (Guard cell outward rectifying K(+) channel) (AtGORK)	Potassium channel GORK (Guard cell outward rectifying K(+) channel) (AtGORK)	yes
SKP1-like protein 1A (SKP1-like 1) (UFO-binding protein 1)	Coronatine-insensitive protein 1 (COI-1) (F-box/LRR-repeat protein 2) (AtCOI1) (AtFBL2)	yes
SKP1-like protein 1B (SKP1-like 2) (UFO-binding protein 2)	Coronatine-insensitive protein 1 (COI-1) (F-box/LRR-repeat protein 2) (AtCOI1) (AtFBL2)	yes
Coronatine-insensitive protein 1 (COI-1) (F-box/LRR-repeat protein 2) (AtCOI1) (AtFBL2)	SKP1-like protein 11 (AtSK11)	yes
SKP1-like protein 12 (AtSK12)	Coronatine-insensitive protein 1 (COI-1) (F-box/LRR-repeat protein 2) (AtCOI1) (AtFBL2)	yes
SKP1-like protein 1A (SKP1-like 1) (UFO-binding protein 1)	EIN3-binding F-box protein 1 (F-box/LRR-repeat protein 6)	yes
SKP1-like protein 1B (SKP1-like 2) (UFO-binding protein 2)	EIN3-binding F-box protein 1 (F-box/LRR-repeat protein 6)	yes
SKP1-like protein 11 (AtSK11)	EIN3-binding F-box protein 1 (F-box/LRR-repeat protein 6)	yes
SKP1-like protein 12 (AtSK12)	EIN3-binding F-box protein 1 (F-box/LRR-repeat protein 6)	yes
SKP1-like protein 13 (AtSK13)	F-box/kelch-repeat protein At4g39550	yes
SKP1-like protein 14 (AtSK14)	F-box/kelch-repeat protein At4g39550	yes
SKP1-like protein 1A (SKP1-like 1) (UFO-binding protein 1)	Adagio protein 3 (F-box only protein 2a) (FBX2a) (Flavin-binding kelch repeat F-box protein 1)	yes
SKP1-like protein 1B (SKP1-like 2) (UFO-binding protein 2)	Adagio protein 3 (F-box only protein 2a) (FBX2a) (Flavin-binding kelch repeat F-box protein 1)	yes
SKP1-like protein 3 (AtSK3)	Adagio protein 3 (F-box only protein 2a) (FBX2a) (Flavin-binding kelch repeat F-box protein 1)	yes
SKP1-like protein 11 (AtSK11)	Adagio protein 3 (F-box only protein 2a) (FBX2a) (Flavin-binding kelch repeat F-box protein 1)	yes
SKP1-like protein 12 (AtSK12)	Adagio protein 3 (F-box only protein 2a) (FBX2a) (Flavin-binding kelch repeat F-box protein 1)	yes
SKP1-like protein 13 (AtSK13)	Adagio protein 3 (F-box only protein 2a) (FBX2a) (Flavin-binding kelch repeat F-box protein 1)	yes
SKP1-like protein 1A (SKP1-like 1) (UFO-binding protein 1)	F-box/kelch-repeat protein At3g61590	yes
SKP1-like protein 1B (SKP1-like 2) (UFO-binding protein 2)	F-box/kelch-repeat protein At3g61590	no
SKP1-like protein 3 (AtSK3)	F-box/kelch-repeat protein At3g61590	yes
SKP1-like protein 9 (AtSK9)	F-box/kelch-repeat protein At3g61590	no
SKP1-like protein 11 (AtSK11)	F-box/kelch-repeat protein At3g61590	yes
SKP1-like protein 12 (AtSK12)	F-box/kelch-repeat protein At3g61590	yes
SKP1-like protein 13 (AtSK13)	F-box/kelch-repeat protein At3g61590	yes
SKP1-like protein 14 (AtSK14)	F-box/kelch-repeat protein At3g61590	yes
SKP1-like protein 16 (AtSK16)	F-box/kelch-repeat protein At3g61590	yes
SKP1-like protein 18 (AtSK18)	F-box/kelch-repeat protein At3g61590	yes
SKP1-like protein 1A (SKP1-like 1) (UFO-binding protein 1)	F-box protein At5g49610	yes
SKP1-like protein 1B (SKP1-like 2) (UFO-binding protein 2)	F-box protein At5g49610	yes
SKP1-like protein 11 (AtSK11)	F-box protein At5g49610	yes
SKP1-like protein 12 (AtSK12)	F-box protein At5g49610	yes
SKP1-like protein 13 (AtSK13)	F-box protein At5g49610	yes
SKP1-like protein 14 (AtSK14)	F-box protein At5g49610	yes
SKP1-like protein 18 (AtSK18)	F-box protein At5g49610	yes
SKP1-like protein 1B (SKP1-like 2) (UFO-binding protein 2)	F-box protein PP2-B10 (Protein PHLOEM PROTEIN 2-LIKE B10) (AtPP2-B10)	yes
SKP1-like protein 11 (AtSK11)	F-box protein PP2-B10 (Protein PHLOEM PROTEIN 2-LIKE B10) (AtPP2-B10)	yes
SKP1-like protein 12 (AtSK12)	F-box protein PP2-B10 (Protein PHLOEM PROTEIN 2-LIKE B10) (AtPP2-B10)	yes
Coronatine-insensitive protein 1 (COI-1) (F-box/LRR-repeat protein 2) (AtCOI1) (AtFBL2)	Serine/threonine-protein kinase SRK2G (EC 2.7.11.1) (Arabidopsis protein SK1) (OST1-kinase-like 8) (SNF1-related kinase 2.1) (SnRK2.1)	yes
Adagio protein 3 (F-box only protein 2a) (FBX2a) (Flavin-binding kelch repeat F-box protein 1)	Serine/threonine-protein kinase SRK2A (EC 2.7.11.1) (Arabidopsis protein SK1) (OST1-kinase-like 7) (SNF1-related kinase 2.4) (SnRK2.4)	yes
Adagio protein 3 (F-box only protein 2a) (FBX2a) (Flavin-binding kelch repeat F-box protein 1)	Serine/threonine-protein kinase SRK2G (EC 2.7.11.1) (Arabidopsis protein SK1) (OST1-kinase-like 8) (SNF1-related kinase 2.1) (SnRK2.1)	yes
Adagio protein 3 (F-box only protein 2a) (FBX2a) (Flavin-binding kelch repeat F-box protein 1)	Shaggy-related protein kinase gamma (EC 2.7.11.1) (ASK-gamma) (Shaggy-related protein kinase 12) (AtSK12)	yes
F-box/kelch-repeat protein At3g61590	Serine/threonine-protein kinase SRK2A (EC 2.7.11.1) (Arabidopsis protein SK1) (OST1-kinase-like 7) (SNF1-related kinase 2.4) (SnRK2.4)	yes
F-box/kelch-repeat protein At3g61590	Serine/threonine-protein kinase SRK2G (EC 2.7.11.1) (Arabidopsis protein SK1) (OST1-kinase-like 8) (SNF1-related kinase 2.1) (SnRK2.1)	yes
F-box/kelch-repeat protein At3g61590	Shaggy-related protein kinase gamma (EC 2.7.11.1) (ASK-gamma) (Shaggy-related protein kinase 12) (AtSK12)	yes
Guanine nucleotide-binding protein alpha-1 subunit (GP-alpha-1)	G-protein coupled receptor 1	yes
Protein GIGANTEA	Probable UDP-N-acetylglucosamine--peptide N-acetylglucosaminyltransferase SPINDLY (EC 2.4.1.255) (GDP-fucose protein O-fucosyltransferase SPINDLY) (EC 2.4.1.221)	yes
F-box protein GID2 (Protein SLEEPY 1)	DELLA protein RGA (GAI-related sequence) (GRAS family protein 10) (AtGRAS-10) (Repressor on the ga1-3 mutant) (Restoration of growth on ammonia protein 1)	yes
F-box protein GID2 (Protein SLEEPY 1)	DELLA protein GAI (GRAS family protein 3) (AtGRAS-3) (Gibberellic acid-insensitive mutant protein) (Restoration of growth on ammonia protein 2)	yes
Ribulose bisphosphate carboxylase/oxygenase activase, chloroplastic (RA) (RuBisCO activase)	Thioredoxin H3 (AtTrxh3) (Thioredoxin 3) (AtTRX3)	yes
Sedoheptulose-1,7-bisphosphatase, chloroplastic (EC 3.1.3.37) (SED(1,7)P2ase) (Sedoheptulose bisphosphatase) (SBPase)	Thioredoxin H3 (AtTrxh3) (Thioredoxin 3) (AtTRX3)	yes
Phosphoribulokinase, chloroplastic (PRK) (PRKase) (EC 2.7.1.19) (Phosphopentokinase)	Thioredoxin H3 (AtTrxh3) (Thioredoxin 3) (AtTRX3)	yes
NADP-dependent glyceraldehyde-3-phosphate dehydrogenase (EC 1.2.1.9) (Aldehyde dehydrogenase family 11 member A3) (Glyceraldehyde-3-phosphate dehydrogenase [NADP(+)]) (Non-phosphorylating glyceraldehyde 3-phosphate dehydrogenase) (Triosephosphate dehydrogenase)	Thioredoxin H3 (AtTrxh3) (Thioredoxin 3) (AtTRX3)	yes
Fructose-1,6-bisphosphatase, cytosolic (FBPase) (EC 3.1.3.11) (D-fructose-1,6-bisphosphate 1-phosphohydrolase) (Protein FRUCTOSE INSENSITIVE 1)	Thioredoxin H3 (AtTrxh3) (Thioredoxin 3) (AtTRX3)	yes
Calvin cycle protein CP12-1, chloroplastic (CP12 domain-containing protein 1) (Chloroplast protein 12-1)	Thioredoxin H3 (AtTrxh3) (Thioredoxin 3) (AtTRX3)	yes
Calvin cycle protein CP12-2, chloroplastic (CP12 domain-containing protein 2) (Chloroplast protein 12-2)	Thioredoxin H3 (AtTrxh3) (Thioredoxin 3) (AtTRX3)	yes
Triosephosphate isomerase, chloroplastic (TIM) (Triose-phosphate isomerase) (EC 5.3.1.1)	Thioredoxin H3 (AtTrxh3) (Thioredoxin 3) (AtTRX3)	yes

## Sheet: ChatGPT-4o_locusID
ProteinA_ID	ProteinB_ID	ChatGPT_Predicted_PPI_relationship
AT2G21660	AT2G42330	yes
AT5G15820	AT5G62800	yes
AT2G29310	AT5G03290	yes
AT2G35410	AT5G56860	yes
AT3G09790	AT4G08950	yes
AT1G09140	AT3G22230	yes
AT1G49520	AT5G52260	yes
AT2G20550	AT3G27130	yes
AT1G24180	AT2G11270	yes
AT1G25490	AT2G26300	yes
AT1G79920	AT2G16060	yes
AT2G30870	AT3G59980	yes
AT3G07890	AT3G47810	yes
AT2G28960	AT2G29330	yes
AT1G48095	AT4G16143	yes
AT4G02950	AT4G09120	yes
AT1G08840	AT1G51060	yes
AT1G05690	AT1G31760	yes
AT1G72550	AT2G21940	yes
AT4G29810	AT4G30960	yes
AT1G36340	AT2G23780	yes
AT1G07160	AT1G21240	yes
AT1G78220	AT5G10630	yes
AT1G10210	AT3G23000	yes
AT1G70730	AT3G44620	yes
AT3G23620	AT4G27680	yes
AT3G12170	AT4G32208	yes
AT3G49830	AT3G58620	yes
AT2G43800	AT5G62190	yes
AT1G01520	AT5G61170	yes
AT3G07810	AT3G09820	yes
AT1G30640	AT3G19420	yes
AT3G24530	AT3G55270	yes
AT1G80930	AT5G04895	yes
AT1G33850	AT1G70600	yes
AT3G10150	AT4G33920	yes
AT1G21651	AT2G17620	yes
AT1G02040	AT5G53450	yes
AT1G18150	AT4G12570	yes
AT3G02300	AT5G50140	yes
AT1G48310	AT3G53650	yes
AT2G14520	AT2G39020	yes
AT2G20060	AT4G02450	yes
AT3G12270	AT5G63160	yes
AT1G35530	AT5G15920	yes
AT1G27400	AT5G60670	yes
AT2G27200	AT3G20420	yes
AT5G51450	AT5G56150	yes
AT5G14320	AT5G19720	yes
AT1G31930	AT3G57330	yes
AT2G03670	AT4G10570	yes
AT1G15140	AT5G66760	yes
AT2G24360	AT3G08720	yes
AT5G41940	AT5G46860	yes
AT1G12770	AT4G37040	yes
AT4G39770	AT5G04340	yes
AT1G06310	AT3G05260	yes
AT1G18300	AT3G06680	yes
AT2G16130	AT4G31900	yes
AT5G46290	AT5G50850	yes
AT1G07940	AT1G74060	yes
AT1G36980	AT4G29050	yes
AT1G20020	AT3G50770	yes
AT1G27160	AT4G08640	yes
AT1G27260	AT3G24010	yes
AT1G09260	AT5G50920	yes
AT1G14370	AT3G21650	yes
AT1G16970	AT4G37490	yes
AT3G02520	AT3G55320	yes
AT3G14950	AT3G52280	yes
AT3G12860	AT3G60770	yes
AT3G60966	AT4G14250	yes
AT1G05880	AT4G18250	yes
AT3G56090	AT4G31950	yes
AT3G28900	AT5G66970	yes
AT3G49660	AT4G33260	yes
AT2G17700	AT5G38480	yes
AT1G16330	AT1G70210	yes
AT5G53350	AT5G55280	yes
AT2G16920	AT3G53410	yes
AT2G18400	AT4G28390	yes
AT5G35530	ATCG00750	yes
AT1G68520	AT4G03520	yes
AT3G52800	AT4G05320	yes
AT3G13180	AT5G41020	yes
AT4G21070	AT4G31900	yes
AT2G27720	AT5G54580	yes
AT2G40030	AT3G58510	yes
AT4G34240	AT5G06290	yes
AT2G35920	AT3G10845	yes
AT5G09420	AT5G61780	yes
AT1G16120	AT5G58700	yes
AT1G30280	AT5G48030	yes
AT1G17290	AT5G44800	yes
AT1G11870	AT5G54580	yes
AT2G18090	AT4G11790	yes
AT3G16720	AT5G01540	yes
AT4G19230	AT5G24150	yes
AT3G42670	AT5G58060	yes
AT1G74970	AT2G14520	yes

## Sheet: ChatGPT-5_full_name
ProteinA_full_name	ProteinB_full_name	ChatGPT_Predicted_PPI_relationship
E3 ubiquitin-protein ligase COP1 (EC 2.3.2.27) (Constitutive photomorphogenesis protein 1) (RING-type E3 ubiquitin transferase COP1)	B-box zinc finger protein 24 (Salt tolerance protein)	yes
E3 ubiquitin-protein ligase COP1 (EC 2.3.2.27) (Constitutive photomorphogenesis protein 1) (RING-type E3 ubiquitin transferase COP1)	B-box zinc finger protein 25 (Protein SALT TOLERANCE HOMOLOG 1) (Salt tolerance-like protein)	yes
E3 ubiquitin-protein ligase COP1 (EC 2.3.2.27) (Constitutive photomorphogenesis protein 1) (RING-type E3 ubiquitin transferase COP1)	Transcription factor HY5 (Protein LONG HYPOCOTYL 5) (bZIP transcription factor 56) (AtbZIP56)	yes
Protein SGT1 homolog B (AtSGT1b) (Protein ENHANCED DOWNY MILDEW 1) (Protein ENHANCER OF TIR1-1 AUXIN RESISTANCE 3) (Suppressor of G2 allele of SKP1 homolog B)	Cysteine and histidine-rich domain-containing protein RAR1 (AtRAR1) (CHORD domain-containing protein RAR1) (Protein PPHB SUSCEPTIBLE 2) (Protein REQUIRED FOR MLA12 RESISTANCE 1)	yes
Cysteine and histidine-rich domain-containing protein RAR1 (AtRAR1) (CHORD domain-containing protein RAR1) (Protein PPHB SUSCEPTIBLE 2) (Protein REQUIRED FOR MLA12 RESISTANCE 1)	Protein SGT1 homolog A (AtSGT1a) (Suppressor of G2 allele of SKP1 homolog A)	yes
Adagio protein 1 (Clock-associated PAS protein ZTL) (F-box only protein 2b) (FBX2b) (Flavin-binding kelch repeat F-box protein 1-like protein 2) (FKF1-like protein 2) (LOV kelch protein 1) (Protein ZEITLUPE)	Cryptochrome-1 (AtCry) (Atcry1) (Blue light photoreceptor) (Protein BLUE LIGHT UNINHIBITED 1) (Protein ELONGATED HYPOCOTYL 4) (Protein OUT OF PHASE 2) (OOP2)	yes
Adagio protein 1 (Clock-associated PAS protein ZTL) (F-box only protein 2b) (FBX2b) (Flavin-binding kelch repeat F-box protein 1-like protein 2) (FKF1-like protein 2) (LOV kelch protein 1) (Protein ZEITLUPE)	Phytochrome B (Protein LONG HYPOCOTYL 3) (Protein OUT OF PHASE 1)	yes
Serine/threonine-protein phosphatase 7 (EC 3.1.3.16)	Calmodulin-4 (CaM-4)	yes
E3 ubiquitin-protein ligase CIP8 (EC 2.3.2.27) (COP1-interacting protein 8) (RING-type E3 ubiquitin transferase CIP8)	E3 ubiquitin-protein ligase COP1 (EC 2.3.2.27) (Constitutive photomorphogenesis protein 1) (RING-type E3 ubiquitin transferase COP1)	yes
E3 ubiquitin-protein ligase CIP8 (EC 2.3.2.27) (COP1-interacting protein 8) (RING-type E3 ubiquitin transferase CIP8)	Transcription factor HY5 (Protein LONG HYPOCOTYL 5) (bZIP transcription factor 56) (AtbZIP56)	yes
Ubiquitin-conjugating enzyme E2 8 (EC 2.3.2.23) (E2 ubiquitin-conjugating enzyme 8) (UBCAT4A) (Ubiquitin carrier protein 8) (Ubiquitin-conjugating enzyme E2-17 kDa 8) (Ubiquitin-protein ligase 8)	E3 ubiquitin-protein ligase CIP8 (EC 2.3.2.27) (COP1-interacting protein 8) (RING-type E3 ubiquitin transferase CIP8)	yes
Polycomb group protein FERTILIZATION-INDEPENDENT ENDOSPERM (Protein FERTILIZATION-INDEPENDENT SEED 3)	Histone-lysine N-methyltransferase CLF (EC 2.1.1.-) (Polycomb group protein CURLY LEAF) (Protein INCURVATA 1) (Protein SET DOMAIN GROUP 1) (Protein photoperiod insensitive flowering)	yes
Auxin-responsive protein IAA3 (Indoleacetic acid-induced protein 3) (Short hypocotyl) (Suppressor of HY2)	Protein TRANSPORT INHIBITOR RESPONSE 1 (Weak ethylene-insensitive protein 1)	yes
Auxin-responsive protein IAA3 (Indoleacetic acid-induced protein 3) (Short hypocotyl) (Suppressor of HY2)	Phytochrome B (Protein LONG HYPOCOTYL 3) (Protein OUT OF PHASE 1)	yes
SNF1-related protein kinase catalytic subunit alpha KIN11 (AKIN11) (EC 2.7.11.1) (AKIN alpha-1) (AKINalpha1) (SNF1-related kinase 1.2) (SnRK1.2)	Phosphoglucan phosphatase DSP4, chloroplastic (EC 3.1.3.-) (AtPTPKIS1) (Dual specificity protein phosphatase 4) (Protein STARCH-EXCESS 4) (AtSEX4)	yes
CBL-interacting serine/threonine-protein kinase 14 (EC 2.7.11.1) (SNF1-related kinase 3.15) (SOS2-like protein kinase PKS24) (Serine/threonine-protein kinase SR1) (AtSR1)	Calcineurin B-like protein 2 (SOS3-like calcium-binding protein 1)	yes
Protein BREAST CANCER SUSCEPTIBILITY 2 homolog A (AtBRCA2A)	DNA repair protein RAD51 homolog 1 (Rad51-like protein 1) (AtRAD51)	yes
Protein BREAST CANCER SUSCEPTIBILITY 2 homolog B (AtBRCA2B)	DNA repair protein RAD51 homolog 1 (Rad51-like protein 1) (AtRAD51)	yes
Protein BREAST CANCER SUSCEPTIBILITY 2 homolog A (AtBRCA2A)	Meiotic recombination protein DMC1 homolog (AtDMC1)	yes
Protein BREAST CANCER SUSCEPTIBILITY 2 homolog B (AtBRCA2B)	Meiotic recombination protein DMC1 homolog (AtDMC1)	yes
DNA repair protein RAD51 homolog 1 (Rad51-like protein 1) (AtRAD51)	DNA repair protein RAD51 homolog 1 (Rad51-like protein 1) (AtRAD51)	yes
Meiotic recombination protein DMC1 homolog (AtDMC1)	DNA repair protein RAD51 homolog 1 (Rad51-like protein 1) (AtRAD51)	yes
Meiotic recombination protein DMC1 homolog (AtDMC1)	Meiotic recombination protein DMC1 homolog (AtDMC1)	yes
UBP1-associated proteins 1A (UBP1-interacting protein 1a)	Oligouridylate-binding protein 1B (AtUBP1b) (Polyuridylate-binding protein UBP1B) (Poly(U)-binding protein UBP1B)	yes
UBP1-associated protein 2A (UBP1-interacting protein 2a)	UBP1-associated proteins 1A (UBP1-interacting protein 1a)	yes
UBP1-associated proteins 1A (UBP1-interacting protein 1a)	UBP1-associated proteins 1A (UBP1-interacting protein 1a)	yes
UBP1-associated proteins 1A (UBP1-interacting protein 1a)	Oligouridylate-binding protein 1A (AtUBP1a) (Polyuridylate-binding protein UBP1A) (Poly(U)-binding protein UBP1A)	yes
UBP1-associated proteins 1A (UBP1-interacting protein 1a)	Oligouridylate-binding protein 1C (AtUBP1c) (Polyuridylate-binding protein UBP1C) (Poly(U)-binding protein UBP1C)	yes
UBP1-associated protein 2A (UBP1-interacting protein 2a)	Oligouridylate-binding protein 1A (AtUBP1a) (Polyuridylate-binding protein UBP1A) (Poly(U)-binding protein UBP1A)	yes
UBP1-associated protein 2A (UBP1-interacting protein 2a)	Oligouridylate-binding protein 1B (AtUBP1b) (Polyuridylate-binding protein UBP1B) (Poly(U)-binding protein UBP1B)	no
UBP1-associated protein 2A (UBP1-interacting protein 2a)	Oligouridylate-binding protein 1C (AtUBP1c) (Polyuridylate-binding protein UBP1C) (Poly(U)-binding protein UBP1C)	yes
Nucleoside diphosphate kinase II, chloroplastic (NDK II) (NDP kinase II) (NDPK II) (NDPK Ia) (EC 2.7.4.6)	Mitogen-activated protein kinase 3 (AtMPK3) (MAP kinase 3) (EC 2.7.11.24)	yes
Mitogen-activated protein kinase 6 (AtMPK6) (MAP kinase 6) (EC 2.7.11.24)	Nucleoside diphosphate kinase II, chloroplastic (NDK II) (NDP kinase II) (NDPK II) (NDPK Ia) (EC 2.7.4.6)	yes
Peptidyl-prolyl cis-trans isomerase FKBP42 (PPIase FKBP42) (EC 5.2.1.8) (42 kDa peptidyl-prolyl isomerase) (FK506-binding protein 42) (AtFKBP42) (Immunophilin FKBP42) (Protein TWISTED DWARF 1) (Protein ULTRACURVATA 2) (Rotamase)	ABC transporter B family member 1 (ABC transporter ABCB.1) (AtABCB1) (Multidrug resistance protein 1) (P-glycoprotein 1) (AtPgp1)	yes
ABC transporter B family member 19 (ABC transporter ABCB.19) (AtABCB19) (Multidrug resistance protein 11) (P-glycoprotein 19)	Peptidyl-prolyl cis-trans isomerase FKBP42 (PPIase FKBP42) (EC 5.2.1.8) (42 kDa peptidyl-prolyl isomerase) (FK506-binding protein 42) (AtFKBP42) (Immunophilin FKBP42) (Protein TWISTED DWARF 1) (Protein ULTRACURVATA 2) (Rotamase)	yes
Acyl-CoA-binding domain-containing protein 2 (Acyl-CoA binding protein 2)	Ethylene-responsive transcription factor RAP2-3 (Cadmium-induced protein AS30) (Ethylene response factor 72) (ERF72) (Ethylene-responsive element binding protein) (AtEBP) (Protein RELATED TO APETALA2 3) (Related to AP2 3)	yes
Eukaryotic initiation factor 4A-1 (eIF-4A-1) (EC 3.6.4.13) (ATP-dependent RNA helicase eIF4A-1) (DEAD-box ATP-dependent RNA helicase 4) (AtRH04)	Cyclin-dependent kinase A-1 (CDKA;1) (EC 2.7.11.22) (EC 2.7.11.23) (Cell division control protein 2 homolog A) (CDC2aAt)	yes
Transcription factor TT2 (Myb-related protein 123) (AtMYB123) (Myb-related transcription factor LBM2-like) (Protein TRANSPARENT TESTA 2)	Transcription factor TT2 (Myb-related protein 123) (AtMYB123) (Myb-related transcription factor LBM2-like) (Protein TRANSPARENT TESTA 2)	yes
Transcription factor TT2 (Myb-related protein 123) (AtMYB123) (Myb-related transcription factor LBM2-like) (Protein TRANSPARENT TESTA 2)	Transcription factor TT8 (Basic helix-loop-helix protein 42) (AtbHLH42) (bHLH 42) (Protein TRANSPARENT TESTA 8) (Transcription factor EN 32) (bHLH transcription factor bHLH042)	yes
Transcription factor TT2 (Myb-related protein 123) (AtMYB123) (Myb-related transcription factor LBM2-like) (Protein TRANSPARENT TESTA 2)	Protein TRANSPARENT TESTA GLABRA 1	yes
Transcription factor TT8 (Basic helix-loop-helix protein 42) (AtbHLH42) (bHLH 42) (Protein TRANSPARENT TESTA 8) (Transcription factor EN 32) (bHLH transcription factor bHLH042)	Protein TRANSPARENT TESTA GLABRA 1	yes
Retinoblastoma-related protein 1 (AtRBR) (AtRBR1)	Polycomb group protein FERTILIZATION-INDEPENDENT ENDOSPERM (Protein FERTILIZATION-INDEPENDENT SEED 3)	yes
Potassium channel SKOR (Stelar K(+) outward rectifying channel)	Potassium channel SKOR (Stelar K(+) outward rectifying channel)	yes
Potassium channel SKOR (Stelar K(+) outward rectifying channel)	Potassium channel GORK (Guard cell outward rectifying K(+) channel) (AtGORK)	yes
Potassium channel GORK (Guard cell outward rectifying K(+) channel) (AtGORK)	Potassium channel GORK (Guard cell outward rectifying K(+) channel) (AtGORK)	yes
SKP1-like protein 1A (SKP1-like 1) (UFO-binding protein 1)	Coronatine-insensitive protein 1 (COI-1) (F-box/LRR-repeat protein 2) (AtCOI1) (AtFBL2)	yes
SKP1-like protein 1B (SKP1-like 2) (UFO-binding protein 2)	Coronatine-insensitive protein 1 (COI-1) (F-box/LRR-repeat protein 2) (AtCOI1) (AtFBL2)	yes
Coronatine-insensitive protein 1 (COI-1) (F-box/LRR-repeat protein 2) (AtCOI1) (AtFBL2)	SKP1-like protein 11 (AtSK11)	yes
SKP1-like protein 12 (AtSK12)	Coronatine-insensitive protein 1 (COI-1) (F-box/LRR-repeat protein 2) (AtCOI1) (AtFBL2)	yes
SKP1-like protein 1A (SKP1-like 1) (UFO-binding protein 1)	EIN3-binding F-box protein 1 (F-box/LRR-repeat protein 6)	yes
SKP1-like protein 1B (SKP1-like 2) (UFO-binding protein 2)	EIN3-binding F-box protein 1 (F-box/LRR-repeat protein 6)	yes
SKP1-like protein 11 (AtSK11)	EIN3-binding F-box protein 1 (F-box/LRR-repeat protein 6)	yes
SKP1-like protein 12 (AtSK12)	EIN3-binding F-box protein 1 (F-box/LRR-repeat protein 6)	yes
SKP1-like protein 13 (AtSK13)	F-box/kelch-repeat protein At4g39550	yes
SKP1-like protein 14 (AtSK14)	F-box/kelch-repeat protein At4g39550	yes
SKP1-like protein 1A (SKP1-like 1) (UFO-binding protein 1)	Adagio protein 3 (F-box only protein 2a) (FBX2a) (Flavin-binding kelch repeat F-box protein 1)	yes
SKP1-like protein 1B (SKP1-like 2) (UFO-binding protein 2)	Adagio protein 3 (F-box only protein 2a) (FBX2a) (Flavin-binding kelch repeat F-box protein 1)	yes
SKP1-like protein 3 (AtSK3)	Adagio protein 3 (F-box only protein 2a) (FBX2a) (Flavin-binding kelch repeat F-box protein 1)	yes
SKP1-like protein 11 (AtSK11)	Adagio protein 3 (F-box only protein 2a) (FBX2a) (Flavin-binding kelch repeat F-box protein 1)	yes
SKP1-like protein 12 (AtSK12)	Adagio protein 3 (F-box only protein 2a) (FBX2a) (Flavin-binding kelch repeat F-box protein 1)	yes
SKP1-like protein 13 (AtSK13)	Adagio protein 3 (F-box only protein 2a) (FBX2a) (Flavin-binding kelch repeat F-box protein 1)	yes
SKP1-like protein 1A (SKP1-like 1) (UFO-binding protein 1)	F-box/kelch-repeat protein At3g61590	yes
SKP1-like protein 1B (SKP1-like 2) (UFO-binding protein 2)	F-box/kelch-repeat protein At3g61590	yes
SKP1-like protein 3 (AtSK3)	F-box/kelch-repeat protein At3g61590	yes
SKP1-like protein 9 (AtSK9)	F-box/kelch-repeat protein At3g61590	yes
SKP1-like protein 11 (AtSK11)	F-box/kelch-repeat protein At3g61590	yes
SKP1-like protein 12 (AtSK12)	F-box/kelch-repeat protein At3g61590	yes
SKP1-like protein 13 (AtSK13)	F-box/kelch-repeat protein At3g61590	yes
SKP1-like protein 14 (AtSK14)	F-box/kelch-repeat protein At3g61590	yes
SKP1-like protein 16 (AtSK16)	F-box/kelch-repeat protein At3g61590	yes
SKP1-like protein 18 (AtSK18)	F-box/kelch-repeat protein At3g61590	yes
SKP1-like protein 1A (SKP1-like 1) (UFO-binding protein 1)	F-box protein At5g49610	yes
SKP1-like protein 1B (SKP1-like 2) (UFO-binding protein 2)	F-box protein At5g49610	yes
SKP1-like protein 11 (AtSK11)	F-box protein At5g49610	yes
SKP1-like protein 12 (AtSK12)	F-box protein At5g49610	yes
SKP1-like protein 13 (AtSK13)	F-box protein At5g49610	yes
SKP1-like protein 14 (AtSK14)	F-box protein At5g49610	yes
SKP1-like protein 18 (AtSK18)	F-box protein At5g49610	no
SKP1-like protein 1B (SKP1-like 2) (UFO-binding protein 2)	F-box protein PP2-B10 (Protein PHLOEM PROTEIN 2-LIKE B10) (AtPP2-B10)	yes
SKP1-like protein 11 (AtSK11)	F-box protein PP2-B10 (Protein PHLOEM PROTEIN 2-LIKE B10) (AtPP2-B10)	yes
SKP1-like protein 12 (AtSK12)	F-box protein PP2-B10 (Protein PHLOEM PROTEIN 2-LIKE B10) (AtPP2-B10)	yes
Coronatine-insensitive protein 1 (COI-1) (F-box/LRR-repeat protein 2) (AtCOI1) (AtFBL2)	Serine/threonine-protein kinase SRK2G (EC 2.7.11.1) (Arabidopsis protein SK1) (OST1-kinase-like 8) (SNF1-related kinase 2.1) (SnRK2.1)	yes
Adagio protein 3 (F-box only protein 2a) (FBX2a) (Flavin-binding kelch repeat F-box protein 1)	Serine/threonine-protein kinase SRK2A (EC 2.7.11.1) (Arabidopsis protein SK1) (OST1-kinase-like 7) (SNF1-related kinase 2.4) (SnRK2.4)	yes
Adagio protein 3 (F-box only protein 2a) (FBX2a) (Flavin-binding kelch repeat F-box protein 1)	Serine/threonine-protein kinase SRK2G (EC 2.7.11.1) (Arabidopsis protein SK1) (OST1-kinase-like 8) (SNF1-related kinase 2.1) (SnRK2.1)	yes
Adagio protein 3 (F-box only protein 2a) (FBX2a) (Flavin-binding kelch repeat F-box protein 1)	Shaggy-related protein kinase gamma (EC 2.7.11.1) (ASK-gamma) (Shaggy-related protein kinase 12) (AtSK12)	yes
F-box/kelch-repeat protein At3g61590	Serine/threonine-protein kinase SRK2A (EC 2.7.11.1) (Arabidopsis protein SK1) (OST1-kinase-like 7) (SNF1-related kinase 2.4) (SnRK2.4)	yes
F-box/kelch-repeat protein At3g61590	Serine/threonine-protein kinase SRK2G (EC 2.7.11.1) (Arabidopsis protein SK1) (OST1-kinase-like 8) (SNF1-related kinase 2.1) (SnRK2.1)	yes
F-box/kelch-repeat protein At3g61590	Shaggy-related protein kinase gamma (EC 2.7.11.1) (ASK-gamma) (Shaggy-related protein kinase 12) (AtSK12)	yes
Guanine nucleotide-binding protein alpha-1 subunit (GP-alpha-1)	G-protein coupled receptor 1	yes
Protein GIGANTEA	Probable UDP-N-acetylglucosamine--peptide N-acetylglucosaminyltransferase SPINDLY (EC 2.4.1.255) (GDP-fucose protein O-fucosyltransferase SPINDLY) (EC 2.4.1.221)	yes
F-box protein GID2 (Protein SLEEPY 1)	DELLA protein RGA (GAI-related sequence) (GRAS family protein 10) (AtGRAS-10) (Repressor on the ga1-3 mutant) (Restoration of growth on ammonia protein 1)	yes
F-box protein GID2 (Protein SLEEPY 1)	DELLA protein GAI (GRAS family protein 3) (AtGRAS-3) (Gibberellic acid-insensitive mutant protein) (Restoration of growth on ammonia protein 2)	yes
Ribulose bisphosphate carboxylase/oxygenase activase, chloroplastic (RA) (RuBisCO activase)	Thioredoxin H3 (AtTrxh3) (Thioredoxin 3) (AtTRX3)	yes
Sedoheptulose-1,7-bisphosphatase, chloroplastic (EC 3.1.3.37) (SED(1,7)P2ase) (Sedoheptulose bisphosphatase) (SBPase)	Thioredoxin H3 (AtTrxh3) (Thioredoxin 3) (AtTRX3)	yes
Phosphoribulokinase, chloroplastic (PRK) (PRKase) (EC 2.7.1.19) (Phosphopentokinase)	Thioredoxin H3 (AtTrxh3) (Thioredoxin 3) (AtTRX3)	yes
NADP-dependent glyceraldehyde-3-phosphate dehydrogenase (EC 1.2.1.9) (Aldehyde dehydrogenase family 11 member A3) (Glyceraldehyde-3-phosphate dehydrogenase [NADP(+)]) (Non-phosphorylating glyceraldehyde 3-phosphate dehydrogenase) (Triosephosphate dehydrogenase)	Thioredoxin H3 (AtTrxh3) (Thioredoxin 3) (AtTRX3)	yes
Fructose-1,6-bisphosphatase, cytosolic (FBPase) (EC 3.1.3.11) (D-fructose-1,6-bisphosphate 1-phosphohydrolase) (Protein FRUCTOSE INSENSITIVE 1)	Thioredoxin H3 (AtTrxh3) (Thioredoxin 3) (AtTRX3)	yes
Calvin cycle protein CP12-1, chloroplastic (CP12 domain-containing protein 1) (Chloroplast protein 12-1)	Thioredoxin H3 (AtTrxh3) (Thioredoxin 3) (AtTRX3)	yes
Calvin cycle protein CP12-2, chloroplastic (CP12 domain-containing protein 2) (Chloroplast protein 12-2)	Thioredoxin H3 (AtTrxh3) (Thioredoxin 3) (AtTRX3)	yes
Triosephosphate isomerase, chloroplastic (TIM) (Triose-phosphate isomerase) (EC 5.3.1.1)	Thioredoxin H3 (AtTrxh3) (Thioredoxin 3) (AtTRX3)	yes

## Sheet: ChatGPT-5_locusID
ProteinA_ID	ProteinB_ID	ChatGPT_Predicted_PPI_relationship
AT2G21660	AT2G42330	yes
AT5G15820	AT5G62800	yes
AT2G29310	AT5G03290	yes
AT2G35410	AT5G56860	yes
AT3G09790	AT4G08950	yes
AT1G09140	AT3G22230	yes
AT1G49520	AT5G52260	yes
AT2G20550	AT3G27130	yes
AT1G24180	AT2G11270	yes
AT1G25490	AT2G26300	yes
AT1G79920	AT2G16060	yes
AT2G30870	AT3G59980	yes
AT3G07890	AT3G47810	yes
AT2G28960	AT2G29330	yes
AT1G48095	AT4G16143	yes
AT4G02950	AT4G09120	yes
AT1G08840	AT1G51060	yes
AT1G05690	AT1G31760	yes
AT1G72550	AT2G21940	yes
AT4G29810	AT4G30960	yes
AT1G36340	AT2G23780	yes
AT1G07160	AT1G21240	yes
AT1G78220	AT5G10630	yes
AT1G10210	AT3G23000	yes
AT1G70730	AT3G44620	yes
AT3G23620	AT4G27680	yes
AT3G12170	AT4G32208	yes
AT3G49830	AT3G58620	yes
AT2G43800	AT5G62190	yes
AT1G01520	AT5G61170	yes
AT3G07810	AT3G09820	yes
AT1G30640	AT3G19420	yes
AT3G24530	AT3G55270	yes
AT1G80930	AT5G04895	yes
AT1G33850	AT1G70600	yes
AT3G10150	AT4G33920	yes
AT1G21651	AT2G17620	yes
AT1G02040	AT5G53450	yes
AT1G18150	AT4G12570	yes
AT3G02300	AT5G50140	yes
AT1G48310	AT3G53650	yes
AT2G14520	AT2G39020	yes
AT2G20060	AT4G02450	yes
AT3G12270	AT5G63160	yes
AT1G35530	AT5G15920	yes
AT1G27400	AT5G60670	yes
AT2G27200	AT3G20420	yes
AT5G51450	AT5G56150	no
AT5G14320	AT5G19720	yes
AT1G31930	AT3G57330	yes
AT2G03670	AT4G10570	yes
AT1G15140	AT5G66760	yes
AT2G24360	AT3G08720	yes
AT5G41940	AT5G46860	yes
AT1G12770	AT4G37040	yes
AT4G39770	AT5G04340	yes
AT1G06310	AT3G05260	yes
AT1G18300	AT3G06680	yes
AT2G16130	AT4G31900	yes
AT5G46290	AT5G50850	yes
AT1G07940	AT1G74060	yes
AT1G36980	AT4G29050	yes
AT1G20020	AT3G50770	yes
AT1G27160	AT4G08640	yes
AT1G27260	AT3G24010	yes
AT1G09260	AT5G50920	yes
AT1G14370	AT3G21650	yes
AT1G16970	AT4G37490	yes
AT3G02520	AT3G55320	yes
AT3G14950	AT3G52280	yes
AT3G12860	AT3G60770	yes
AT3G60966	AT4G14250	yes
AT1G05880	AT4G18250	yes
AT3G56090	AT4G31950	yes
AT3G28900	AT5G66970	yes
AT3G49660	AT4G33260	yes
AT2G17700	AT5G38480	yes
AT1G16330	AT1G70210	yes
AT5G53350	AT5G55280	yes
AT2G16920	AT3G53410	yes
AT2G18400	AT4G28390	yes
AT5G35530	ATCG00750	yes
AT1G68520	AT4G03520	yes
AT3G52800	AT4G05320	yes
AT3G13180	AT5G41020	yes
AT4G21070	AT4G31900	yes
AT2G27720	AT5G54580	yes
AT2G40030	AT3G58510	yes
AT4G34240	AT5G06290	yes
AT2G35920	AT3G10845	yes
AT5G09420	AT5G61780	yes
AT1G16120	AT5G58700	yes
AT1G30280	AT5G48030	yes
AT1G17290	AT5G44800	yes
AT1G11870	AT5G54580	yes
AT2G18090	AT4G11790	yes
AT3G16720	AT5G01540	yes
AT4G19230	AT5G24150	yes
AT3G42670	AT5G58060	yes
AT1G74970	AT2G14520	yes

## Sheet: Gemini_full_name
ProteinA_full_name	ProteinB_full_name	Gemini_Predicted_PPI_relationship
E3 ubiquitin-protein ligase COP1 (EC 2.3.2.27) (Constitutive photomorphogenesis protein 1) (RING-type E3 ubiquitin transferase COP1)	B-box zinc finger protein 24 (Salt tolerance protein)	yes
E3 ubiquitin-protein ligase COP1 (EC 2.3.2.27) (Constitutive photomorphogenesis protein 1) (RING-type E3 ubiquitin transferase COP1)	B-box zinc finger protein 25 (Protein SALT TOLERANCE HOMOLOG 1) (Salt tolerance-like protein)	yes
E3 ubiquitin-protein ligase COP1 (EC 2.3.2.27) (Constitutive photomorphogenesis protein 1) (RING-type E3 ubiquitin transferase COP1)	Transcription factor HY5 (Protein LONG HYPOCOTYL 5) (bZIP transcription factor 56) (AtbZIP56)	yes
Protein SGT1 homolog B (AtSGT1b) (Protein ENHANCED DOWNY MILDEW 1) (Protein ENHANCER OF TIR1-1 AUXIN RESISTANCE 3) (Suppressor of G2 allele of SKP1 homolog B)	Cysteine and histidine-rich domain-containing protein RAR1 (AtRAR1) (CHORD domain-containing protein RAR1) (Protein PPHB SUSCEPTIBLE 2) (Protein REQUIRED FOR MLA12 RESISTANCE 1)	yes
Cysteine and histidine-rich domain-containing protein RAR1 (AtRAR1) (CHORD domain-containing protein RAR1) (Protein PPHB SUSCEPTIBLE 2) (Protein REQUIRED FOR MLA12 RESISTANCE 1)	Protein SGT1 homolog A (AtSGT1a) (Suppressor of G2 allele of SKP1 homolog A)	yes
Adagio protein 1 (Clock-associated PAS protein ZTL) (F-box only protein 2b) (FBX2b) (Flavin-binding kelch repeat F-box protein 1-like protein 2) (FKF1-like protein 2) (LOV kelch protein 1) (Protein ZEITLUPE)	Cryptochrome-1 (AtCry) (Atcry1) (Blue light photoreceptor) (Protein BLUE LIGHT UNINHIBITED 1) (Protein ELONGATED HYPOCOTYL 4) (Protein OUT OF PHASE 2) (OOP2)	yes
Adagio protein 1 (Clock-associated PAS protein ZTL) (F-box only protein 2b) (FBX2b) (Flavin-binding kelch repeat F-box protein 1-like protein 2) (FKF1-like protein 2) (LOV kelch protein 1) (Protein ZEITLUPE)	Phytochrome B (Protein LONG HYPOCOTYL 3) (Protein OUT OF PHASE 1)	yes
Serine/threonine-protein phosphatase 7 (EC 3.1.3.16)	Calmodulin-4 (CaM-4)	yes
E3 ubiquitin-protein ligase CIP8 (EC 2.3.2.27) (COP1-interacting protein 8) (RING-type E3 ubiquitin transferase CIP8)	E3 ubiquitin-protein ligase COP1 (EC 2.3.2.27) (Constitutive photomorphogenesis protein 1) (RING-type E3 ubiquitin transferase COP1)	yes
E3 ubiquitin-protein ligase CIP8 (EC 2.3.2.27) (COP1-interacting protein 8) (RING-type E3 ubiquitin transferase CIP8)	Transcription factor HY5 (Protein LONG HYPOCOTYL 5) (bZIP transcription factor 56) (AtbZIP56)	yes
Ubiquitin-conjugating enzyme E2 8 (EC 2.3.2.23) (E2 ubiquitin-conjugating enzyme 8) (UBCAT4A) (Ubiquitin carrier protein 8) (Ubiquitin-conjugating enzyme E2-17 kDa 8) (Ubiquitin-protein ligase 8)	E3 ubiquitin-protein ligase CIP8 (EC 2.3.2.27) (COP1-interacting protein 8) (RING-type E3 ubiquitin transferase CIP8)	yes
Polycomb group protein FERTILIZATION-INDEPENDENT ENDOSPERM (Protein FERTILIZATION-INDEPENDENT SEED 3)	Histone-lysine N-methyltransferase CLF (EC 2.1.1.-) (Polycomb group protein CURLY LEAF) (Protein INCURVATA 1) (Protein SET DOMAIN GROUP 1) (Protein photoperiod insensitive flowering)	yes
Auxin-responsive protein IAA3 (Indoleacetic acid-induced protein 3) (Short hypocotyl) (Suppressor of HY2)	Protein TRANSPORT INHIBITOR RESPONSE 1 (Weak ethylene-insensitive protein 1)	yes
Auxin-responsive protein IAA3 (Indoleacetic acid-induced protein 3) (Short hypocotyl) (Suppressor of HY2)	Phytochrome B (Protein LONG HYPOCOTYL 3) (Protein OUT OF PHASE 1)	yes
SNF1-related protein kinase catalytic subunit alpha KIN11 (AKIN11) (EC 2.7.11.1) (AKIN alpha-1) (AKINalpha1) (SNF1-related kinase 1.2) (SnRK1.2)	Phosphoglucan phosphatase DSP4, chloroplastic (EC 3.1.3.-) (AtPTPKIS1) (Dual specificity protein phosphatase 4) (Protein STARCH-EXCESS 4) (AtSEX4)	yes
CBL-interacting serine/threonine-protein kinase 14 (EC 2.7.11.1) (SNF1-related kinase 3.15) (SOS2-like protein kinase PKS24) (Serine/threonine-protein kinase SR1) (AtSR1)	Calcineurin B-like protein 2 (SOS3-like calcium-binding protein 1)	yes
Protein BREAST CANCER SUSCEPTIBILITY 2 homolog A (AtBRCA2A)	DNA repair protein RAD51 homolog 1 (Rad51-like protein 1) (AtRAD51)	yes
Protein BREAST CANCER SUSCEPTIBILITY 2 homolog B (AtBRCA2B)	DNA repair protein RAD51 homolog 1 (Rad51-like protein 1) (AtRAD51)	yes
Protein BREAST CANCER SUSCEPTIBILITY 2 homolog A (AtBRCA2A)	Meiotic recombination protein DMC1 homolog (AtDMC1)	yes
Protein BREAST CANCER SUSCEPTIBILITY 2 homolog B (AtBRCA2B)	Meiotic recombination protein DMC1 homolog (AtDMC1)	yes
DNA repair protein RAD51 homolog 1 (Rad51-like protein 1) (AtRAD51)	DNA repair protein RAD51 homolog 1 (Rad51-like protein 1) (AtRAD51)	yes
Meiotic recombination protein DMC1 homolog (AtDMC1)	DNA repair protein RAD51 homolog 1 (Rad51-like protein 1) (AtRAD51)	yes
Meiotic recombination protein DMC1 homolog (AtDMC1)	Meiotic recombination protein DMC1 homolog (AtDMC1)	yes
UBP1-associated proteins 1A (UBP1-interacting protein 1a)	Oligouridylate-binding protein 1B (AtUBP1b) (Polyuridylate-binding protein UBP1B) (Poly(U)-binding protein UBP1B)	yes
UBP1-associated protein 2A (UBP1-interacting protein 2a)	UBP1-associated proteins 1A (UBP1-interacting protein 1a)	yes
UBP1-associated proteins 1A (UBP1-interacting protein 1a)	UBP1-associated proteins 1A (UBP1-interacting protein 1a)	yes
UBP1-associated proteins 1A (UBP1-interacting protein 1a)	Oligouridylate-binding protein 1A (AtUBP1a) (Polyuridylate-binding protein UBP1A) (Poly(U)-binding protein UBP1A)	yes
UBP1-associated proteins 1A (UBP1-interacting protein 1a)	Oligouridylate-binding protein 1C (AtUBP1c) (Polyuridylate-binding protein UBP1C) (Poly(U)-binding protein UBP1C)	yes
UBP1-associated protein 2A (UBP1-interacting protein 2a)	Oligouridylate-binding protein 1A (AtUBP1a) (Polyuridylate-binding protein UBP1A) (Poly(U)-binding protein UBP1A)	yes
UBP1-associated protein 2A (UBP1-interacting protein 2a)	Oligouridylate-binding protein 1B (AtUBP1b) (Polyuridylate-binding protein UBP1B) (Poly(U)-binding protein UBP1B)	no
UBP1-associated protein 2A (UBP1-interacting protein 2a)	Oligouridylate-binding protein 1C (AtUBP1c) (Polyuridylate-binding protein UBP1C) (Poly(U)-binding protein UBP1C)	yes
Nucleoside diphosphate kinase II, chloroplastic (NDK II) (NDP kinase II) (NDPK II) (NDPK Ia) (EC 2.7.4.6)	Mitogen-activated protein kinase 3 (AtMPK3) (MAP kinase 3) (EC 2.7.11.24)	yes
Mitogen-activated protein kinase 6 (AtMPK6) (MAP kinase 6) (EC 2.7.11.24)	Nucleoside diphosphate kinase II, chloroplastic (NDK II) (NDP kinase II) (NDPK II) (NDPK Ia) (EC 2.7.4.6)	yes
Peptidyl-prolyl cis-trans isomerase FKBP42 (PPIase FKBP42) (EC 5.2.1.8) (42 kDa peptidyl-prolyl isomerase) (FK506-binding protein 42) (AtFKBP42) (Immunophilin FKBP42) (Protein TWISTED DWARF 1) (Protein ULTRACURVATA 2) (Rotamase)	ABC transporter B family member 1 (ABC transporter ABCB.1) (AtABCB1) (Multidrug resistance protein 1) (P-glycoprotein 1) (AtPgp1)	yes
ABC transporter B family member 19 (ABC transporter ABCB.19) (AtABCB19) (Multidrug resistance protein 11) (P-glycoprotein 19)	Peptidyl-prolyl cis-trans isomerase FKBP42 (PPIase FKBP42) (EC 5.2.1.8) (42 kDa peptidyl-prolyl isomerase) (FK506-binding protein 42) (AtFKBP42) (Immunophilin FKBP42) (Protein TWISTED DWARF 1) (Protein ULTRACURVATA 2) (Rotamase)	yes
Acyl-CoA-binding domain-containing protein 2 (Acyl-CoA binding protein 2)	Ethylene-responsive transcription factor RAP2-3 (Cadmium-induced protein AS30) (Ethylene response factor 72) (ERF72) (Ethylene-responsive element binding protein) (AtEBP) (Protein RELATED TO APETALA2 3) (Related to AP2 3)	yes
Eukaryotic initiation factor 4A-1 (eIF-4A-1) (EC 3.6.4.13) (ATP-dependent RNA helicase eIF4A-1) (DEAD-box ATP-dependent RNA helicase 4) (AtRH04)	Cyclin-dependent kinase A-1 (CDKA;1) (EC 2.7.11.22) (EC 2.7.11.23) (Cell division control protein 2 homolog A) (CDC2aAt)	no
Transcription factor TT2 (Myb-related protein 123) (AtMYB123) (Myb-related transcription factor LBM2-like) (Protein TRANSPARENT TESTA 2)	Transcription factor TT2 (Myb-related protein 123) (AtMYB123) (Myb-related transcription factor LBM2-like) (Protein TRANSPARENT TESTA 2)	yes
Transcription factor TT2 (Myb-related protein 123) (AtMYB123) (Myb-related transcription factor LBM2-like) (Protein TRANSPARENT TESTA 2)	Transcription factor TT8 (Basic helix-loop-helix protein 42) (AtbHLH42) (bHLH 42) (Protein TRANSPARENT TESTA 8) (Transcription factor EN 32) (bHLH transcription factor bHLH042)	yes
Transcription factor TT2 (Myb-related protein 123) (AtMYB123) (Myb-related transcription factor LBM2-like) (Protein TRANSPARENT TESTA 2)	Protein TRANSPARENT TESTA GLABRA 1	yes
Transcription factor TT8 (Basic helix-loop-helix protein 42) (AtbHLH42) (bHLH 42) (Protein TRANSPARENT TESTA 8) (Transcription factor EN 32) (bHLH transcription factor bHLH042)	Protein TRANSPARENT TESTA GLABRA 1	yes
Retinoblastoma-related protein 1 (AtRBR) (AtRBR1)	Polycomb group protein FERTILIZATION-INDEPENDENT ENDOSPERM (Protein FERTILIZATION-INDEPENDENT SEED 3)	yes
Potassium channel SKOR (Stelar K(+) outward rectifying channel)	Potassium channel SKOR (Stelar K(+) outward rectifying channel)	yes
Potassium channel SKOR (Stelar K(+) outward rectifying channel)	Potassium channel GORK (Guard cell outward rectifying K(+) channel) (AtGORK)	yes
Potassium channel GORK (Guard cell outward rectifying K(+) channel) (AtGORK)	Potassium channel GORK (Guard cell outward rectifying K(+) channel) (AtGORK)	yes
SKP1-like protein 1A (SKP1-like 1) (UFO-binding protein 1)	Coronatine-insensitive protein 1 (COI-1) (F-box/LRR-repeat protein 2) (AtCOI1) (AtFBL2)	yes
SKP1-like protein 1B (SKP1-like 2) (UFO-binding protein 2)	Coronatine-insensitive protein 1 (COI-1) (F-box/LRR-repeat protein 2) (AtCOI1) (AtFBL2)	yes
Coronatine-insensitive protein 1 (COI-1) (F-box/LRR-repeat protein 2) (AtCOI1) (AtFBL2)	SKP1-like protein 11 (AtSK11)	yes
SKP1-like protein 12 (AtSK12)	Coronatine-insensitive protein 1 (COI-1) (F-box/LRR-repeat protein 2) (AtCOI1) (AtFBL2)	yes
SKP1-like protein 1A (SKP1-like 1) (UFO-binding protein 1)	EIN3-binding F-box protein 1 (F-box/LRR-repeat protein 6)	yes
SKP1-like protein 1B (SKP1-like 2) (UFO-binding protein 2)	EIN3-binding F-box protein 1 (F-box/LRR-repeat protein 6)	yes
SKP1-like protein 11 (AtSK11)	EIN3-binding F-box protein 1 (F-box/LRR-repeat protein 6)	yes
SKP1-like protein 12 (AtSK12)	EIN3-binding F-box protein 1 (F-box/LRR-repeat protein 6)	yes
SKP1-like protein 13 (AtSK13)	F-box/kelch-repeat protein At4g39550	yes
SKP1-like protein 14 (AtSK14)	F-box/kelch-repeat protein At4g39550	yes
SKP1-like protein 1A (SKP1-like 1) (UFO-binding protein 1)	Adagio protein 3 (F-box only protein 2a) (FBX2a) (Flavin-binding kelch repeat F-box protein 1)	yes
SKP1-like protein 1B (SKP1-like 2) (UFO-binding protein 2)	Adagio protein 3 (F-box only protein 2a) (FBX2a) (Flavin-binding kelch repeat F-box protein 1)	yes
SKP1-like protein 3 (AtSK3)	Adagio protein 3 (F-box only protein 2a) (FBX2a) (Flavin-binding kelch repeat F-box protein 1)	yes
SKP1-like protein 11 (AtSK11)	Adagio protein 3 (F-box only protein 2a) (FBX2a) (Flavin-binding kelch repeat F-box protein 1)	yes
SKP1-like protein 12 (AtSK12)	Adagio protein 3 (F-box only protein 2a) (FBX2a) (Flavin-binding kelch repeat F-box protein 1)	yes
SKP1-like protein 13 (AtSK13)	Adagio protein 3 (F-box only protein 2a) (FBX2a) (Flavin-binding kelch repeat F-box protein 1)	yes
SKP1-like protein 1A (SKP1-like 1) (UFO-binding protein 1)	F-box/kelch-repeat protein At3g61590	yes
SKP1-like protein 1B (SKP1-like 2) (UFO-binding protein 2)	F-box/kelch-repeat protein At3g61590	no
SKP1-like protein 3 (AtSK3)	F-box/kelch-repeat protein At3g61590	yes
SKP1-like protein 9 (AtSK9)	F-box/kelch-repeat protein At3g61590	yes
SKP1-like protein 11 (AtSK11)	F-box/kelch-repeat protein At3g61590	yes
SKP1-like protein 12 (AtSK12)	F-box/kelch-repeat protein At3g61590	yes
SKP1-like protein 13 (AtSK13)	F-box/kelch-repeat protein At3g61590	yes
SKP1-like protein 14 (AtSK14)	F-box/kelch-repeat protein At3g61590	yes
SKP1-like protein 16 (AtSK16)	F-box/kelch-repeat protein At3g61590	yes
SKP1-like protein 18 (AtSK18)	F-box/kelch-repeat protein At3g61590	yes
SKP1-like protein 1A (SKP1-like 1) (UFO-binding protein 1)	F-box protein At5g49610	yes
SKP1-like protein 1B (SKP1-like 2) (UFO-binding protein 2)	F-box protein At5g49610	yes
SKP1-like protein 11 (AtSK11)	F-box protein At5g49610	yes
SKP1-like protein 12 (AtSK12)	F-box protein At5g49610	yes
SKP1-like protein 13 (AtSK13)	F-box protein At5g49610	yes
SKP1-like protein 14 (AtSK14)	F-box protein At5g49610	yes
SKP1-like protein 18 (AtSK18)	F-box protein At5g49610	no
SKP1-like protein 1B (SKP1-like 2) (UFO-binding protein 2)	F-box protein PP2-B10 (Protein PHLOEM PROTEIN 2-LIKE B10) (AtPP2-B10)	yes
SKP1-like protein 11 (AtSK11)	F-box protein PP2-B10 (Protein PHLOEM PROTEIN 2-LIKE B10) (AtPP2-B10)	yes
SKP1-like protein 12 (AtSK12)	F-box protein PP2-B10 (Protein PHLOEM PROTEIN 2-LIKE B10) (AtPP2-B10)	yes
Coronatine-insensitive protein 1 (COI-1) (F-box/LRR-repeat protein 2) (AtCOI1) (AtFBL2)	Serine/threonine-protein kinase SRK2G (EC 2.7.11.1) (Arabidopsis protein SK1) (OST1-kinase-like 8) (SNF1-related kinase 2.1) (SnRK2.1)	yes
Adagio protein 3 (F-box only protein 2a) (FBX2a) (Flavin-binding kelch repeat F-box protein 1)	Serine/threonine-protein kinase SRK2A (EC 2.7.11.1) (Arabidopsis protein SK1) (OST1-kinase-like 7) (SNF1-related kinase 2.4) (SnRK2.4)	yes
Adagio protein 3 (F-box only protein 2a) (FBX2a) (Flavin-binding kelch repeat F-box protein 1)	Serine/threonine-protein kinase SRK2G (EC 2.7.11.1) (Arabidopsis protein SK1) (OST1-kinase-like 8) (SNF1-related kinase 2.1) (SnRK2.1)	yes
Adagio protein 3 (F-box only protein 2a) (FBX2a) (Flavin-binding kelch repeat F-box protein 1)	Shaggy-related protein kinase gamma (EC 2.7.11.1) (ASK-gamma) (Shaggy-related protein kinase 12) (AtSK12)	yes
F-box/kelch-repeat protein At3g61590	Serine/threonine-protein kinase SRK2A (EC 2.7.11.1) (Arabidopsis protein SK1) (OST1-kinase-like 7) (SNF1-related kinase 2.4) (SnRK2.4)	yes
F-box/kelch-repeat protein At3g61590	Serine/threonine-protein kinase SRK2G (EC 2.7.11.1) (Arabidopsis protein SK1) (OST1-kinase-like 8) (SNF1-related kinase 2.1) (SnRK2.1)	yes
F-box/kelch-repeat protein At3g61590	Shaggy-related protein kinase gamma (EC 2.7.11.1) (ASK-gamma) (Shaggy-related protein kinase 12) (AtSK12)	yes
Guanine nucleotide-binding protein alpha-1 subunit (GP-alpha-1)	G-protein coupled receptor 1	yes
Protein GIGANTEA	Probable UDP-N-acetylglucosamine--peptide N-acetylglucosaminyltransferase SPINDLY (EC 2.4.1.255) (GDP-fucose protein O-fucosyltransferase SPINDLY) (EC 2.4.1.221)	yes
F-box protein GID2 (Protein SLEEPY 1)	DELLA protein RGA (GAI-related sequence) (GRAS family protein 10) (AtGRAS-10) (Repressor on the ga1-3 mutant) (Restoration of growth on ammonia protein 1)	yes
F-box protein GID2 (Protein SLEEPY 1)	DELLA protein GAI (GRAS family protein 3) (AtGRAS-3) (Gibberellic acid-insensitive mutant protein) (Restoration of growth on ammonia protein 2)	yes
Ribulose bisphosphate carboxylase/oxygenase activase, chloroplastic (RA) (RuBisCO activase)	Thioredoxin H3 (AtTrxh3) (Thioredoxin 3) (AtTRX3)	yes
Sedoheptulose-1,7-bisphosphatase, chloroplastic (EC 3.1.3.37) (SED(1,7)P2ase) (Sedoheptulose bisphosphatase) (SBPase)	Thioredoxin H3 (AtTrxh3) (Thioredoxin 3) (AtTRX3)	yes
Phosphoribulokinase, chloroplastic (PRK) (PRKase) (EC 2.7.1.19) (Phosphopentokinase)	Thioredoxin H3 (AtTrxh3) (Thioredoxin 3) (AtTRX3)	yes
NADP-dependent glyceraldehyde-3-phosphate dehydrogenase (EC 1.2.1.9) (Aldehyde dehydrogenase family 11 member A3) (Glyceraldehyde-3-phosphate dehydrogenase [NADP(+)]) (Non-phosphorylating glyceraldehyde 3-phosphate dehydrogenase) (Triosephosphate dehydrogenase)	Thioredoxin H3 (AtTrxh3) (Thioredoxin 3) (AtTRX3)	yes
Fructose-1,6-bisphosphatase, cytosolic (FBPase) (EC 3.1.3.11) (D-fructose-1,6-bisphosphate 1-phosphohydrolase) (Protein FRUCTOSE INSENSITIVE 1)	Thioredoxin H3 (AtTrxh3) (Thioredoxin 3) (AtTRX3)	yes
Calvin cycle protein CP12-1, chloroplastic (CP12 domain-containing protein 1) (Chloroplast protein 12-1)	Thioredoxin H3 (AtTrxh3) (Thioredoxin 3) (AtTRX3)	yes
Calvin cycle protein CP12-2, chloroplastic (CP12 domain-containing protein 2) (Chloroplast protein 12-2)	Thioredoxin H3 (AtTrxh3) (Thioredoxin 3) (AtTRX3)	yes
Triosephosphate isomerase, chloroplastic (TIM) (Triose-phosphate isomerase) (EC 5.3.1.1)	Thioredoxin H3 (AtTrxh3) (Thioredoxin 3) (AtTRX3)	yes

## Sheet: Gemini_locusID
ProteinA_full_name	ProteinB_full_name	Gemini_Predicted_PPI_relationship
AT2G21660	AT2G42330	yes
AT5G15820	AT5G62800	yes
AT2G29310	AT5G03290	yes
AT2G35410	AT5G56860	yes
AT3G09790	AT4G08950	no
AT1G09140	AT3G22230	yes
AT1G49520	AT5G52260	yes
AT2G20550	AT3G27130	yes
AT1G24180	AT2G11270	yes
AT1G25490	AT2G26300	no
AT1G79920	AT2G16060	yes
AT2G30870	AT3G59980	yes
AT3G07890	AT3G47810	yes
AT2G28960	AT2G29330	yes
AT1G48095	AT4G16143	yes
AT4G02950	AT4G09120	yes
AT1G08840	AT1G51060	yes
AT1G05690	AT1G31760	yes
AT1G72550	AT2G21940	yes
AT4G29810	AT4G30960	yes
AT1G36340	AT2G23780	yes
AT1G07160	AT1G21240	yes
AT1G78220	AT5G10630	yes
AT1G10210	AT3G23000	yes
AT1G70730	AT3G44620	yes
AT3G23620	AT4G27680	yes
AT3G12170	AT4G32208	yes
AT3G49830	AT3G58620	yes
AT2G43800	AT5G62190	yes
AT1G01520	AT5G61170	yes
AT3G07810	AT3G09820	yes
AT1G30640	AT3G19420	yes
AT3G24530	AT3G55270	yes
AT1G80930	AT5G04895	yes
AT1G33850	AT1G70600	yes
AT3G10150	AT4G33920	yes
AT1G21651	AT2G17620	yes
AT1G02040	AT5G53450	yes
AT1G18150	AT4G12570	yes
AT3G02300	AT5G50140	yes
AT1G48310	AT3G53650	no
AT2G14520	AT2G39020	yes
AT2G20060	AT4G02450	yes
AT3G12270	AT5G63160	yes
AT1G35530	AT5G15920	yes
AT1G27400	AT5G60670	yes
AT2G27200	AT3G20420	yes
AT5G51450	AT5G56150	no
AT5G14320	AT5G19720	yes
AT1G31930	AT3G57330	yes
AT2G03670	AT4G10570	yes
AT1G15140	AT5G66760	yes
AT2G24360	AT3G08720	yes
AT5G41940	AT5G46860	yes
AT1G12770	AT4G37040	yes
AT4G39770	AT5G04340	yes
AT1G06310	AT3G05260	yes
AT1G18300	AT3G06680	yes
AT2G16130	AT4G31900	yes
AT5G46290	AT5G50850	yes
AT1G07940	AT1G74060	yes
AT1G36980	AT4G29050	no
AT1G20020	AT3G50770	yes
AT1G27160	AT4G08640	yes
AT1G27260	AT3G24010	yes
AT1G09260	AT5G50920	yes
AT1G14370	AT3G21650	yes
AT1G16970	AT4G37490	yes
AT3G02520	AT3G55320	yes
AT3G14950	AT3G52280	no
AT3G12860	AT3G60770	yes
AT3G60966	AT4G14250	yes
AT1G05880	AT4G18250	yes
AT3G56090	AT4G31950	yes
AT3G28900	AT5G66970	yes
AT3G49660	AT4G33260	yes
AT2G17700	AT5G38480	yes
AT1G16330	AT1G70210	yes
AT5G53350	AT5G55280	yes
AT2G16920	AT3G53410	yes
AT2G18400	AT4G28390	yes
AT5G35530	ATCG00750	yes
AT1G68520	AT4G03520	no
AT3G52800	AT4G05320	yes
AT3G13180	AT5G41020	yes
AT4G21070	AT4G31900	yes
AT2G27720	AT5G54580	yes
AT2G40030	AT3G58510	yes
AT4G34240	AT5G06290	yes
AT2G35920	AT3G10845	yes
AT5G09420	AT5G61780	no
AT1G16120	AT5G58700	yes
AT1G30280	AT5G48030	yes
AT1G17290	AT5G44800	yes
AT1G11870	AT5G54580	yes
AT2G18090	AT4G11790	yes
AT3G16720	AT5G01540	yes
AT4G19230	AT5G24150	yes
AT3G42670	AT5G58060	no
AT1G74970	AT2G14520	yes
