# Supplementary material for: Multimodal knowledge expansion widget powered by plant protein phosphorylation database and ChatGPT
Source: Front Bioinform. 2025 Oct 15;5:1687687. doi: 10.3389/fbinf.2025.1687687 (PMC12568720; doi:10.3389/fbinf.2025.1687687)
Supplement: Supplementary file 8 [file Table1.xlsx]

## Sheet: Title
Supplementary_Table_1. Global entry prompt for phosphorylation knowledge retrieval and testing cases.

## Sheet: Global_entry_prompt
Tested in ChatGPT 4o
The user question is “{users_open_question}”. Firstly, please identify the Species and ProteinNames in this question. Secondly, from the following five questions, pick one question and replace the words in the brackets and print out the formulated question. (1)In '{Species}', for protein, '{ProteinName}', can it be phosphorylated? Please answer yes or no. (2)In '{Species}', do the proteins '{Prot…

## Sheet: Manual_testing_cases
User’s open question (manually created with different styles)	Reformatted question (ChatGPT 4o)	Answer (ChatGPT 4o)	Reference
Is it true that maize HMGB2 was phosphorylated by protein kinase CK2?	(3) In maize, do the kinase ‘protein kinase CK2’ phosphorylate 'HMGB2'? Please answer yes or no.	YES	PMID: 33328446
Do the phosphoproteomic profiles performed on leaves of tall fescue (Festuca arundinacea) show phosphorylation of phosphoinositide phospholipase C 6 (PI-PLC6)?	(1) In Festuca arundinacea, for protein 'Phosphoinositide phospholipase C 6 (PI-PLC6)', can it be phosphorylated? Please answer yes or no.	YES	PMID: 11694523
Does heat shock protein 23.6 (HSP23.6) get phosphorylated and down-regulate other proteins in tall fescue?	(1)In Festuca arundinacea, for protein 'Heat Shock Protein 23.6 (HSP23.6)', can it be phosphorylated? Please answer yes or no.	YES	PMID: 11694523
Does there any phosphoproteomic approach identified dehydrins ERD10 as one of the potential SnRK2.10 targets in Arabidopsis thaliana?	(3) In Arabidopsis thaliana, do the kinase ‘SnRK2.10’ phosphorylate 'Dehydrins ERD10'? Please answer yes or no.	YES	PMID: 30338858
Is it true that in Arabidopsis PP2Cs interact directly with SnRK2s, effectively keeping the kinases in a dephosphorylated state and thus inhibiting their activation?	(2) In Arabidopsis thaliana, do the proteins 'PP2Cs' and 'SnRK2s' form a protein-protein interaction (PPI)? Please answer yes or no.	YES	PMID: 20733066
Does salicylate/benzoate carboxyl methyltransferase (BSMT1) show significant change in phosphopeptides in an Arabidopsis thaliana model related to Systemic acquired resistance (SAR) establishment?	(1) In Arabidopsis thaliana, for protein 'Salicylate/benzoate carboxyl methyltransferase (BSMT1)', can it be phosphorylated? Please answer yes or no.	YES	PMID: 34858456
Is there evidence that protein phosphorylation of the major transporter IRON-REGULATED TRANSPORTER1 (IRT1) gets phosphorylated and is associated with ion uptake?	(1) In Arabidopsis thaliana, for protein 'IRON-REGULATED TRANSPORTER1 (IRT1)', can it be phosphorylated? Please answer yes or no.	YES	PMID: 35414480
In Arabidopsis root, is AtEH2 essential for clathrin-mediated endocytosis by differential phosphorylation events at multiple sites?	(1) In Arabidopsis thaliana, for protein 'AtEH2', can it be phosphorylated? Please answer yes or no.	YES	PMID: 38000714
Does GmNR4 exhibit increased phosphorylation levels under low Pi conditions in soybean?	(1) In soybean, for protein 'GmNR4', can it be phosphorylated? Please answer yes or no.	YES	PMID: 34371392
Is ILK1 a kinase and is MEEK1 a potential ILK1 interactors in Arabidopsis thaliana?	(2)In Arabidopsis thaliana, do the proteins 'ILK1' and 'MEEK1' form a protein-protein interaction (PPI)? Please answer yes or no.	YES	PMID: 36160988
Do distinct phosphorylation patterns on proteins result in diverse biological functions of these proteins in plant?	The question is outside of our current scope.	N/A	PMID: 37405922
