# Supplementary material for: Multimodal knowledge expansion widget powered by plant protein phosphorylation database and ChatGPT
Source: Front Bioinform. 2025 Oct 15;5:1687687. doi: 10.3389/fbinf.2025.1687687 (PMC12568720; doi:10.3389/fbinf.2025.1687687)
Supplement: Supplementary file 10 [file Table12.xlsx]

## Sheet: Title
Supplementary_Table_12. Impact of randomized gene name substitution on model performance.

## Sheet: overall_performance
	(PRGP) Precision of regulatory gene pairs	(ART) Accuracy of regulatory types	(APE) Accuracy of phosphorylation event	(RRGP) Recall of regulatory gene pairs
original_two_step (1 time) [Figure 1 from PMID: 26941717]	1	0.9	1	0.769231
name_substitution_two_step (average over 50 times)	0.907418	0.824407	1	0.903077
name_substitution_one_step (average over 50 times)	0.991846	0.991333	0.879564	0.946154

## Sheet: ground_truth
Gene1	RelationType	Action	Gene2	Phosphorylation
α	directly	activates	A	YES
A	directly	activates	B	YES
B	directly	activates	C	YES
C	directly	activates	D	YES
Z	directly	inhibits	D	YES
E	directly	activates	F	YES
F	directly	activates	G	YES
G	directly	activates	H	YES
Z	directly	inhibits	H	YES
I	directly	activates	J	YES
J	directly	activates	K	YES
K	directly	activates	L	YES
Z	directly	inhibits	L	YES

## Sheet: twostep
(PRGP) Precision of regulatory gene pairs	(ART) Accuracy of regulatory types	(APE) Accuracy of phosphorylation event	(RRGP) Recall of regulatory gene pairs
1	0.769231	1	1
0.769231	1	1	0.769231
1	0.769231	1	1
1	0.769231	1	1
1	0.769231	1	1
1	0.769231	1	1
1	0.769231	1	1
1	0.769231	1	1
1	0.769231	1	1
1	0.769231	1	1
0.923077	1	1	0.923077
1	0.769231	1	1
1	0.769231	1	1
0.769231	1	1	0.769231
1	0.769231	1	1
1	0.769231	1	1
1	0.75	1	0.923077
0.769231	1	1	0.769231
1	0.769231	1	1
0.769231	1	1	0.769231
1	0.769231	1	1
1	0.75	1	0.923077
0.846154	0.909091	1	0.846154
1	0.769231	1	1
1	0.769231	1	1
0.923077	0.833333	1	0.923077
0.769231	0.9	1	0.769231
1	0.769231	1	1
1	0.769231	1	1
0.769231	1	1	0.769231
1	0.769231	1	1
1	0.769231	1	1
1	0.75	1	0.923077
1	0.769231	1	1
1	0.769231	1	1
1	0.769231	1	1
0			0
0.75	0.888889	1	0.692308
1	1	1	1
1	0.846154	1	1
0.846154	0.909091	1	0.846154
0.846154	0.909091	1	0.846154
0			0
1	0.769231	1	1
0.846154	0.909091	1	0.846154
1	0.769231	1	1
0.846154	0.909091	1	0.846154
1	0.769231	1	1
0.928571	0.769231	1	1
1	0.769231	1	1

## Sheet: onestep
(PRGP) Precision of regulatory gene pairs	(ART) Accuracy of regulatory types	(APE) Accuracy of phosphorylation event	(RRGP) Recall of regulatory gene pairs
1	1	0.923077	1
0.923077	1	1	0.923077
0.9	0.666667	1	0.692308
1	1	0.923077	1
1	1	0.923077	1
0.923077	1	0.666667	0.923077
1	1	0.923077	1
1	1	0.923077	1
1	1	0.923077	1
1	1	0.923077	1
1	1	0.923077	1
1	1	0.692308	1
1	1	0.923077	1
1	1	0.769231	1
1	1	0.692308	1
1	1	0.923077	1
1	1	0.9	0.769231
1	1	0.923077	1
1	1	0.9	0.769231
1	1	0.923077	1
1	1	0.923077	1
1	1	0.692308	1
1	1	0.923077	1
1	1	0.923077	1
1	1	0.692308	1
0.923077	1	1	0.923077
1	1	0.9	0.769231
1	1	0.923077	1
1	1	0.923077	1
1	1	0.692308	1
1	1	0.923077	1
1	1	0.923077	1
1	1	0.923077	1
1	1	0.923077	1
1	1	0.923077	1
1	1	0.692308	1
1	1	0.9	0.769231
1	1	0.923077	1
1	1	0.923077	1
1	1	0.9	0.769231
1	1	0.9	0.769231
1	1	0.923077	1
1	1	0.9	0.769231
1	1	0.692308	1
1	1	0.9	0.769231
1	1	0.923077	1
0.923077	1	0.75	0.923077
1	1	0.923077	1
1	0.9	0.9	0.769231
1	1	0.923077	1
