# Supplementary material for: Multimodal knowledge expansion widget powered by plant protein phosphorylation database and ChatGPT
Source: Front Bioinform. 2025 Oct 15;5:1687687. doi: 10.3389/fbinf.2025.1687687 (PMC12568720; doi:10.3389/fbinf.2025.1687687)
Supplement: Supplementary file 11 [file Table5.xlsx]

## Sheet: Title
Supplementary_Table_5. Image-based prompts to extract pathway information.

## Sheet: ascii
step 1	"""P4kz9tRfB3QnLmX-Function as the most accurate gene relationship extractor by analyzing the relationships provided in the image. Genes are enclosed in circles or ellipses, and their relationships are represented by arrows and T-bars. The types of relationships are: 1. Inhibition: Represented by a T-bar, where the gene near the T-bar end is the one being inhibited by the gene at the opposite end…
step 2	'H7fGh2Zb9RsDvJ3-As a plant scientist and protein phosphorylation expert, please read the uploaded image. \ In this image, there is a relationship:' + relation + " Please look for the phosphorylation events in this image. \ Often the protein phosphorylation events are represented by a circle with a letter P inside the circle. \ Please examine if there is phosphorylation events near the genes. If …

## Sheet: twostep
step 1	"""Function as the most accurate gene relationship extractor by analyzing the relationships provided in the image. Genes are enclosed in circles or ellipses, and their relationships are represented by arrows and T-bars. The types of relationships are: 1. Inhibition: Represented by a T-bar, where the gene near the T-bar end is the one being inhibited by the gene at the opposite end. A dashed T-bar…
step 2	'As a plant scientist and protein phosphorylation expert, please read the uploaded image. \ In this image, there is a relationship:' + relation + " Please look for the phosphorylation events in this image. \ Often the protein phosphorylation events are represented by a circle with a letter P inside the circle. \ Please examine if there is phosphorylation events near the genes. If there is a circl…

## Sheet: onestep
"""Function as the most accurate gene relationship extractor by analyzing the relationships provided in the image. Genes are enclosed in circles or ellipses, and their relationships are represented by arrows and T-bars. The types of relationships are: 1. Inhibition: Represented by a T-bar, where the gene near the T-bar end is the one being inhibited by the gene at the opposite end. A dashed T-bar…

## Sheet: few-shot
	Function as the most accurate gene relationship extractor by analyzing the relationships provided in the image. Genes are enclosed in circles or ellipses, and their relationships are represented by arrows and T-bars. The types of relationships are: 1. Inhibition: Represented by a T-bar, where the gene near the T-bar end is the one being inhibited by the gene at the opposite end. A dashed T-bar re…
figure1	TAA1	directly	inhibits	TMK4.
	TMK4	directly	activates	AHA.
	TIR1/AFBs	directly	inhibits	AUX/IAAs.
	TMK1	directly	inhibits	TMK1-KD.
	TMK1-KD	directly	activates	MKK4/5.
	MKK4/5	directly	activates	MPK3/6.
	MPK3/6	indirectly	activates	Lateral root formation.
	AUX/IAAs	directly	inhibits	ARFs.
	IAA33	directly	inhibits	AUX/IAAs.
	PP2C-Ds	directly	inhibits	TIR1/AFBs.
	IAA33	directly	activates	ARFs.
	SAURs	indirectly	activates	H+.
	MPK14	directly	activates	ARFs.
	IAA32/34	directly	inhibits	ARFs.
	IAA	indirectly	activates	TMK1-KD.
	IAA	indirectly	activates	PIN.
	IAA	directly	activates	PIN.
	Lateral root formation	indirectly	activates	apical hook development.
figure2	SAURs	directly	inhibits	PP2C-D	NO
	PP2C-D	directly	inhibits	AHA2	YES
	ABI2	directly	inhibits	ABA response	YES
	TAA1	directly	activates	Auxin biosynthesis	YES
	MKK4/5	directly	activates	MPK3/6	YES
	CPKs/CRKs	directly	activates	PIN	YES
	MPK6	directly	activates	PIN	YES
	PID	directly	activates	PIN	YES
	MPK6	directly	activates	IAA15	YES
	TMK1C	directly	activates	IAA32/34	YES
	BIN2	directly	activates	ARFs	YES
	IAA32/34	directly	inhibits	ARFs	YES
	IAA15	directly	inhibits	ARFs	YES
	IAA33	directly	activates	ARFs	YES
	MPK14	directly	activates	IAA33	YES
	MPK14	directly	activates	ERF13	YES
	PID	directly	activates	ABCBs	YES
	PHOT1	directly	inhibits	ABCBs	YES
	CAMEL/CANAR	directly	activates	PIN	YES
	D6PK/PAX	directly	activates	PIN	YES
	PDK1	directly	activates	D6PK/PAX	YES
