# Supplementary material for: Multimodal knowledge expansion widget powered by plant protein phosphorylation database and ChatGPT
Source: Front Bioinform. 2025 Oct 15;5:1687687. doi: 10.3389/fbinf.2025.1687687 (PMC12568720; doi:10.3389/fbinf.2025.1687687)
Supplement: Supplementary file 12 [file Table13.xlsx]

## Sheet: Title
Supplementary_Table_13. Prompt testing by adding a random ASCII code (run 10 times on image 6).

## Sheet: ASCII-two-step
(PRGP) Precision of regulatory gene pairs	(ART) Accuracy of regulatory types	(APE) Accuracy of phosphorylation event	(RRGP) Recall of regulatory gene pairs
0.75	1	1	1
0.75	1	1	1
0.75	1	1	1
0.857143	1	1	1
0.857143	0.75	1	1
0.75	1	1	1
0.75	1	1	1
0.857143	0.666667	0.666667	1
0.857143	1	1	1
0.75	1	0.666667	1

## Sheet: Original_prompt_two-step
(PRGP) Precision of regulatory gene pairs	(ART) Accuracy of regulatory types	(APE) Accuracy of phosphorylation event	(RRGP) Recall of regulatory gene pairs
0.857143	1	1	1
0.888889	0.75	1	1
0.857143	1	1	1
0.666667	1	1	0.666667
0.666667	1	1	1
0.625	1	1	0.833333
0.75	1	1	1
0.857143	0.666667	0.666667	1
0.75	1	1	1
0.857143	1	1	1
0.857143	1	1	1
0.857143	1	0.666667	1
0.857143	1	1	1
0.857143	1	1	1
0.6	1	1	1
0.857143	1	1	1
0.625	1	1	0.833333
0.75	1	1	1
0.666667	1	1	1
0.857143	1	1	1
0.75	1	1	1
0.857143	1	1	1
0.857143	1	1	1
0.75	1	1	1
0.75	1	1	1
0.75	1	1	1
0.75	1	1	1
0.75	1	1	1
0.75	1	1	1
0.75	1	0.666667	1
0.75	1	1	1
0.75	1	1	1
0.5	0.75	1	0.666667
0.857143	1	1	1
0.857143	1	1	1
0.857143	1	1	1
0.857143	1	1	1
0.545455	1	1	1
0.75	1	1	1
0.857143	1	1	1
0.625	1	1	0.833333
0.75	1	1	1
0.75	1	1	1
0.666667	1	1	1
0.75	1	1	1
0.857143	1	1	1
0.857143	1	1	1
0.857143	1	1	1
0.75	1	1	1
0.857143	1	1	1
