# Supplementary material for: Multimodal knowledge expansion widget powered by plant protein phosphorylation database and ChatGPT
Source: Front Bioinform. 2025 Oct 15;5:1687687. doi: 10.3389/fbinf.2025.1687687 (PMC12568720; doi:10.3389/fbinf.2025.1687687)
Supplement: Supplementary file 13 [file Table7.xlsx]

## Sheet: Title
Supplementary_Table_7. Two-step prompt-based image analyses over 18 plant phosphorylation pathway images (run ChatGPT-4o API 50 times).

## Sheet: 1
(PRGP) Precision of regulatory gene pairs	(ART) Accuracy of regulatory types	(APE) Accuracy of phosphorylation event	(RRGP) Recall of regulatory gene pairs
0.666667	1	1	0.454545
0.52	1	1	0.590909
0.473684	0.888889	1	0.409091
0.733333	1	1	0.5
0.6	1	1	0.409091
0.705882	0.916667	1	0.545455
0.578947	1	1	0.5
0.5	1	1	0.454545
0.692308	1	1	0.409091
0.578947	1	1	0.5
0.380952	1	1	0.363636
0.6	1	1	0.409091
0.555556	1	1	0.454545
0.642857	0.888889	1	0.409091
0.285714	1	1	0.181818
0.533333	1	1	0.363636
0.461538	1	1	0.272727
0.45	0.888889	1	0.409091
0.388889	0.857143	1	0.318182
0.736842	1	1	0.636364
0.8	1	1	0.545455
0.466667	1	1	0.318182
0.5625	1	1	0.409091
0.55	1	1	0.5
0.615385	1	1	0.363636
0.466667	1	1	0.318182
0.533333	1	1	0.363636
0.666667	1	1	0.454545
0.571429	1	1	0.545455
0.3	1	1	0.272727
0.461538	1	1	0.545455
0.458333	1	1	0.5
0.347826	1	1	0.363636
0.588235	1	1	0.454545
0.47619	1	1	0.454545
0.647059	1	1	0.5
0.588235	1	1	0.454545
0.625	1	1	0.454545
0.526316	1	1	0.454545
0.583333	1	1	0.318182
0.625	0.9	1	0.454545
0.571429	1	1	0.363636
0.625	1	1	0.454545
0.5625	1	1	0.409091
0.647059	0.909091	1	0.5
0.647059	1	1	0.5
0.642857	1	1	0.409091
0.6875	1	1	0.5
0.636364	1	1	0.318182
0.761905	1	1	0.727273

## Sheet: 2
(PRGP) Precision of regulatory gene pairs	(ART) Accuracy of regulatory types	(APE) Accuracy of phosphorylation event	(RRGP) Recall of regulatory gene pairs
0.722222	0.461538	1	0.764706
0.823529	0.428571	0.928571	0.823529
0.882353	0.4	1	0.882353
0.941176	0.4375	1	0.941176
0.933333	0.428571	1	0.823529
0.941176	0.4375	1	0.941176
0.9375	0.333333	1	0.882353
0.647059	0.545455	1	0.647059
0.833333	0.466667	1	0.882353
0.941176	0.4375	1	0.941176
0.823529	0.428571	1	0.823529
0.941176	0.375	1	0.941176
0.941176	0.4375	1	0.941176
0.941176	0.4375	1	0.941176
0.9375	0.4	1	0.882353
0.941176	0.375	1	0.941176
0.941176	0.4375	1	0.941176
0.941176	0.4375	1	0.941176
0.941176	0.4375	1	0.941176
0.941176	0.4375	1	0.941176
0.933333	0.428571	1	0.823529
1	0.428571	1	0.823529
0.933333	0.428571	1	0.823529
0.941176	0.4375	1	0.941176
0.941176	0.375	1	0.941176
1	0.428571	1	0.823529
0.894737	0.352941	1	1
0.761905	0.4375	1	0.941176
0.875	0.357143	1	0.823529
0.941176	0.375	1	0.941176
1	0.4375	1	0.941176
0.941176	0.4375	1	0.941176
0.866667	0.384615	1	0.764706
0.941176	0.4375	1	0.941176
0.941176	0.4375	1	0.941176
0.933333	0.428571	1	0.823529
1	0.4375	1	0.941176
0.875	0.428571	1	0.823529
0.882353	0.4	1	0.882353
0.882353	0.4	1	0.882353
0.933333	0.428571	1	0.823529
0.866667	0.384615	1	0.764706
0.941176	0.375	1	0.941176
1	0.466667	1	0.882353
0.875	0.357143	1	0.823529
0.941176	0.375	1	0.941176
0.941176	0.4375	1	0.941176
0.941176	0.4375	1	0.941176
1	0.4375	1	0.941176
0.933333	0.428571	1	0.823529

## Sheet: 3
(PRGP) Precision of regulatory gene pairs	(ART) Accuracy of regulatory types	(APE) Accuracy of phosphorylation event	(RRGP) Recall of regulatory gene pairs
0.28	0.714286	0.714286	0.388889
0.5	0.666667	0.777778	0.5
0.272727	0.833333	0.833333	0.333333
0.375	0.777778	1	0.5
0.392857	0.636364	0.727273	0.611111
0.347826	0.75	0.875	0.444444
0.380952	0.75	1	0.444444
0.315789	0.833333	0.833333	0.333333
0.409091	0.777778	0.888889	0.5
0.285714	0.666667	1	0.333333
0.357143	0.8	1	0.277778
0.32	0.625	1	0.444444
0.421053	0.75	0.875	0.444444
0.35	0.857143	0.857143	0.388889
0.181818	0.5	0.75	0.222222
0.32	0.75	1	0.444444
0.466667	0.857143	0.857143	0.388889
0.277778	1	1	0.277778
0.37037	0.8	0.9	0.555556
0.315789	0.5	1	0.333333
0.388889	0.714286	0.857143	0.388889
0.35	0.428571	1	0.388889
0.52381	0.545455	0.818182	0.611111
0.363636	0.625	0.875	0.444444
0.368421	0.714286	0.857143	0.388889
0.380952	0.75	1	0.444444
0.315789	0.666667	0.833333	0.333333
0.285714	0.833333	1	0.333333
0.388889	0.714286	0.857143	0.388889
0.363636	0.875	0.875	0.444444
0.333333	0.666667	0.888889	0.5
0.3125	0.8	0.8	0.277778
0.391304	0.666667	0.888889	0.5
0.466667	0.714286	1	0.388889
0.416667	0.6	0.7	0.555556
0.304348	0.857143	0.714286	0.388889
0.315789	0.666667	1	0.333333
0.238095	0.6	0.8	0.277778
0.466667	0.714286	0.714286	0.388889
0.363636	0.75	0.875	0.444444
0.4	0.625	0.875	0.444444
0.333333	0.75	1	0.444444
0.347826	0.75	0.75	0.444444
0.307692	0.75	0.875	0.444444
0.357143	0.6	1	0.277778
0.421053	0.75	1	0.444444
0.35	0.857143	0.857143	0.388889
0.259259	0.857143	1	0.388889
0.434783	0.8	0.9	0.555556
0.315789	0.666667	1	0.333333

## Sheet: 4
(PRGP) Precision of regulatory gene pairs	(ART) Accuracy of regulatory types	(APE) Accuracy of phosphorylation event	(RRGP) Recall of regulatory gene pairs
1	1	0.909091	0.846154
1	1	1	0.769231
0.916667	1	1	0.846154
0.916667	1	0.909091	0.846154
1	1	1	0.769231
1	1	0.909091	0.846154
0.733333	1	1	0.846154
0.916667	1	0.909091	0.846154
1	1	1	0.846154
0.733333	1	0.909091	0.846154
0.928571	0.769231	1	0.928571
0.916667	1	0.909091	0.846154
0.733333	1	0.909091	0.846154
0.916667	1	0.909091	0.846154
0.916667	1	0.909091	0.846154
0.916667	1	0.909091	0.846154
0.916667	1	0.909091	0.846154
0.833333	1	1	0.769231
0.733333	1	0.909091	0.846154
0.916667	0.727273	0.909091	0.846154
0.733333	1	0.909091	0.846154
1	1	0.909091	0.846154
1	1	0.909091	0.846154
0.916667	1	0.909091	0.846154
0.733333	1	0.909091	0.846154
0.733333	1	0.909091	0.846154
0.733333	1	0.909091	0.846154
0.916667	1	0.909091	0.846154
0.733333	1	0.909091	0.846154
0.733333	1	0.909091	0.846154
1	1	0.909091	0.846154
0.916667	1	1	0.846154
0.916667	1	0.909091	0.846154
0.916667	1	1	0.846154
1	1	1	0.769231
0.916667	1	1	0.846154
0.916667	1	0.909091	0.846154
0.916667	1	0.909091	0.846154
0.916667	1	1	0.846154
0.733333	1	0.909091	0.846154
0.916667	1	1	0.846154
0.916667	1	0.909091	0.846154
0.916667	1	0.909091	0.846154
0.916667	1	1	0.846154
0.733333	1	1	0.846154
0.916667	1	0.909091	0.846154
0.733333	1	0.909091	0.846154
0.733333	1	0.909091	0.846154
0.916667	1	0.909091	0.846154
0.916667	1	0.909091	0.846154

## Sheet: 5
(PRGP) Precision of regulatory gene pairs	(ART) Accuracy of regulatory types	(APE) Accuracy of phosphorylation event	(RRGP) Recall of regulatory gene pairs
0.2	0.75	1	0.266667
0.36	0.555556	0.777778	0.6
0.36	0.888889	0.777778	0.6
0.363636	0.625	0.75	0.533333
0.47619	0.8	0.9	0.666667
0.307692	0.75	0.875	0.533333
0.6	0.888889	0.777778	0.6
0.333333	0.857143	0.857143	0.466667
0.48	0.583333	0.666667	0.75
0.391304	0.666667	0.888889	0.6
0.466667	0.571429	0.857143	0.466667
0.416667	0.5	0.7	0.666667
0.473684	0.555556	0.777778	0.6
0.4375	0.857143	0.857143	0.466667
0.304348	0.428571	0.857143	0.466667
0.285714	0.75	0.875	0.533333
0.36	0.888889	0.888889	0.6
0.642857	0.555556	0.666667	0.6
0.136364	0.666667	0.666667	0.2
0.454545	0.8	0.8	0.666667
0.315789	0.666667	0.666667	0.4
0.571429	0.416667	0.833333	0.8
0.428571	0.833333	0.833333	0.4
0.357143	0.9	0.8	0.666667
0.545455	0.583333	0.75	0.8
0.388889	0.857143	0.857143	0.466667
0.25	0.625	0.875	0.533333
0.407407	0.909091	0.909091	0.733333
0.470588	0.625	0.75	0.533333
0.366667	0.545455	0.727273	0.733333
0.565217	0.461538	0.846154	0.764706
0.416667	0.6	0.7	0.666667
0.36	0.777778	0.888889	0.6
0.45	0.888889	0.777778	0.6
0.352941	0.833333	0.666667	0.4
0.407407	0.545455	0.727273	0.733333
0.333333	0.875	0.875	0.533333
0.185185	1	1	0.333333
0.517241	0.533333	0.666667	0.833333
0.310345	0.777778	0.888889	0.6
0.4375	0.714286	0.857143	0.466667
0.375	0.444444	0.666667	0.6
0.333333	0.75	0.875	0.533333
0.32	0.625	0.875	0.533333
0.428571	0.666667	0.666667	0.6
0.296296	0.875	0.875	0.533333
0.333333	0.75	0.875	0.533333
0.409091	0.444444	0.666667	0.6
0.333333	0.857143	0.857143	0.466667
0.259259	0.857143	0.571429	0.466667

## Sheet: 6
(PRGP) Precision of regulatory gene pairs	(ART) Accuracy of regulatory types	(APE) Accuracy of phosphorylation event	(RRGP) Recall of regulatory gene pairs
0.857143	1	1	1
0.888889	0.75	1	1
0.857143	1	1	1
0.666667	1	1	0.666667
0.666667	1	1	1
0.625	1	1	0.833333
0.75	1	1	1
0.857143	0.666667	0.666667	1
0.75	1	1	1
0.857143	1	1	1
0.857143	1	1	1
0.857143	1	0.666667	1
0.857143	1	1	1
0.857143	1	1	1
0.6	1	1	1
0.857143	1	1	1
0.625	1	1	0.833333
0.75	1	1	1
0.666667	1	1	1
0.857143	1	1	1
0.75	1	1	1
0.857143	1	1	1
0.857143	1	1	1
0.75	1	1	1
0.75	1	1	1
0.75	1	1	1
0.75	1	1	1
0.75	1	1	1
0.75	1	1	1
0.75	1	0.666667	1
0.75	1	1	1
0.75	1	1	1
0.5	0.75	1	0.666667
0.857143	1	1	1
0.857143	1	1	1
0.857143	1	1	1
0.857143	1	1	1
0.545455	1	1	1
0.75	1	1	1
0.857143	1	1	1
0.625	1	1	0.833333
0.75	1	1	1
0.75	1	1	1
0.666667	1	1	1
0.75	1	1	1
0.857143	1	1	1
0.857143	1	1	1
0.857143	1	1	1
0.75	1	1	1
0.857143	1	1	1

## Sheet: 7
(PRGP) Precision of regulatory gene pairs	(ART) Accuracy of regulatory types	(APE) Accuracy of phosphorylation event	(RRGP) Recall of regulatory gene pairs
0.7	0.714286	0.857143	0.777778
0.571429	0.75	0.75	0.5
0.666667	0.333333	0.833333	0.75
0.625	0.6	0.8	0.625
0.727273	0.875	0.875	1
0.875	0.857143	0.857143	0.875
0.888889	0.875	0.875	1
0.666667	0.75	0.75	0.5
0.583333	0.857143	0.857143	0.875
0.636364	0.857143	0.857143	0.875
0.888889	0.875	0.875	1
0.777778	0.857143	0.857143	0.875
0.75	0.888889	0.888889	1
0.888889	0.75	0.875	1
0.363636	0.75	0.75	0.5
0.666667	0.875	0.875	1
0.727273	0.875	0.875	1
0.875	0.857143	0.857143	0.875
0.8	0.625	0.75	1
0.888889	0.875	0.875	1
0.9	0.777778	0.777778	1
0.727273	0.875	0.875	1
0.8	0.625	0.875	1
0.636364	0.857143	0.857143	0.875
0.75	0.777778	0.888889	1
0.9	0.777778	0.888889	1
0.636364	0.857143	0.857143	0.875
0.8	0.875	0.875	1
0.7	0.571429	0.714286	0.875
0.875	0.857143	0.857143	0.875
0.7	0.857143	0.857143	0.875
0.666667	0.75	0.75	0.888889
0.75	0.666667	0.833333	0.75
0.888889	0.875	0.875	1
0.8	0.75	0.75	0.8
0.75	0.833333	0.833333	0.75
0.5	0.8	0.8	0.625
0			0
0.666667	0.666667	0.833333	0.75
0.666667	0.875	0.875	1
0.625	0.6	0.8	0.555556
0.857143	0.5	0.833333	0.75
0.666667	0.833333	0.833333	0.75
0.777778	0.857143	0.857143	0.875
0.666667	0.75	0.75	0.5
0.777778	0.714286	0.714286	0.777778
0.888889	0.875	0.875	1
0.636364	0.857143	0.857143	0.875
0.777778	0.857143	0.857143	0.875
0			0

## Sheet: 8
(PRGP) Precision of regulatory gene pairs	(ART) Accuracy of regulatory types	(APE) Accuracy of phosphorylation event	(RRGP) Recall of regulatory gene pairs
0.789474	0.733333	1	0.9375
0.619048	0.846154	1	0.8125
0.625	0.9	0.9	0.625
0.714286	0.666667	1	0.9375
0.526316	0.9	1	0.625
0.764706	0.615385	1	0.8125
0.736842	0.571429	1	0.875
0.647059	0.454545	1	0.6875
0.777778	0.357143	0.928571	0.823529
0.68	0.705882	1	0.944444
0			0
0.6	0.5	0.916667	0.75
0.409091	0.666667	1	0.5625
0.7	0.642857	1	0.875
0.625	0.666667	1	0.9375
0			0
0.75	0.666667	0.933333	0.9375
0.777778	0.642857	0.928571	0.875
0.6	0.333333	1	0.75
0.75	0.666667	1	0.9375
0.6	0.583333	1	0.75
0.65	0.615385	1	0.8125
0.571429	0.833333	1	0.75
0.789474	0.6	0.933333	0.9375
0.52381	0.545455	0.909091	0.6875
0.647059	0.454545	1	0.6875
0.388889	0.714286	1	0.4375
0.705882	0.333333	0.916667	0.75
0.764706	0.615385	0.923077	0.8125
0.619048	0.538462	0.923077	0.8125
0.590909	0.769231	0.923077	0.8125
0.652174	0.666667	1	0.882353
0.631579	0.583333	1	0.75
0.6	0.666667	1	0.666667
0.590909	0.769231	0.923077	0.8125
0.65	0.461538	1	0.764706
0.684211	0.538462	0.923077	0.8125
0.708333	0.470588	0.941176	1
0.636364	0.714286	1	0.875
0.588235	0.8	1	0.588235
0.52381	0.727273	1	0.647059
0.909091	0.5	0.9	0.625
0.761905	0.6875	0.9375	1
0.631579	0.666667	1	0.75
0.545455	0.583333	1	0.705882
0.666667	0.857143	1	0.875
0			0
0.736842	0.642857	1	0.875
0.8125	0.769231	0.923077	0.8125
0.736842	0.714286	1	0.875

## Sheet: 9
(PRGP) Precision of regulatory gene pairs	(ART) Accuracy of regulatory types	(APE) Accuracy of phosphorylation event	(RRGP) Recall of regulatory gene pairs
0.8	0.8125	0.875	0.888889
0.666667	0.714286	0.857143	0.777778
0.607143	0.823529	0.764706	0.944444
0.55	0.727273	0.636364	0.611111
0.5	0.75	0.833333	0.666667
0.65	0.846154	0.769231	0.722222
0.55	0.818182	1	0.611111
0.45	0.777778	0.888889	0.5
0.4	0.7	0.8	0.555556
0.45	0.666667	0.666667	0.5
0.571429	0.833333	0.75	0.666667
0.565217	0.692308	0.769231	0.722222
0.555556	0.9	0.9	0.555556
0.5	0.636364	0.727273	0.611111
0.625	0.7	0.8	0.555556
0.72	0.833333	0.777778	1
0.833333	0.8	0.933333	0.833333
0.4	0.8	0.6	0.555556
0.571429	0.833333	0.916667	0.666667
0.421053	0.75	0.875	0.444444
0.421053	1	0.5	0.444444
0.5	0.7	0.8	0.555556
0.714286	0.866667	0.866667	0.833333
0.473684	0.777778	0.666667	0.5
0.722222	0.769231	0.769231	0.722222
0.714286	0.8	0.8	0.833333
0.26087	0.833333	0.5	0.333333
0.5	0.769231	0.846154	0.722222
0.368421	0.857143	1	0.388889
0.5	1	0.75	0.222222
0.8125	0.769231	0.846154	0.722222
0.454545	0.8	0.8	0.555556
0.611111	0.727273	0.818182	0.611111
0.55	0.818182	0.636364	0.611111
0.526316	0.7	0.8	0.555556
0.444444	0.833333	0.833333	0.666667
0.647059	0.818182	0.909091	0.611111
0.684211	0.769231	0.846154	0.722222
0.363636	0.75	0.625	0.444444
0.444444	0.625	1	0.444444
0.423077	0.909091	0.636364	0.611111
0.409091	0.777778	0.666667	0.5
0.625	0.866667	0.8	0.833333
0.5	0.818182	0.636364	0.611111
0.368421	0.857143	0.714286	0.388889
0.533333	0.625	0.75	0.444444
0.52	0.846154	0.769231	0.722222
0.56	0.785714	0.785714	0.777778
0.578947	0.727273	1	0.611111
0.652174	0.866667	0.8	0.833333

[truncated: 9 more sheets: 10, 11, 12, 13, 14, 15, 16, 17, 18]
